# Supplementary material for: Widespread distribution of bacteria containing PETases with a functional motif across global oceans
Source: ISME J. 2025 Jun 10;19(1):wraf121. doi: 10.1093/ismejo/wraf121 (PMC12224614; doi:10.1093/ismejo/wraf121)
Supplement: Alam_et_al_Additional_file_Data_S1_wraf121 [file alam_et_al_additional_file_data_s1_wraf121.xlsx]

## Sheet: Data S1
Supplementary Data S1. List of the 75 gene cluster representatives in our KMAP-annotated Tara Oceans and Malaspina gene catalogue for the presence of IsPETase (EC 3.1.1.101)-like enzymes containing the dienelactone hydrolase (DLH) domain.
PETaseID	PETase taxonomic affiliation	LocalID	Source Dataset	MotifID
PETase_01	Bacteria;Pseudomonadota;Gammaproteobacteria;Pseudomonadales	MPprodigalS80_028311292	MALASPINA.P	M5
PETase_02	Bacteria;Pseudomonadota;Gammaproteobacteria;Pseudomonadales	TARA_GCv2_006811454	TARA	M5
PETase_03	Bacteria;Pseudomonadota;Gammaproteobacteria;Pseudomonadales	TARA_GCv2_006761147	TARA	M5
PETase_04	Bacteria;Pseudomonadota;Gammaproteobacteria;Pseudomonadales	MalaspinaDeepMgmS80_001335912	MALASPINA.D	M5
PETase_05	Bacteria;Pseudomonadota;Gammaproteobacteria;Pseudomonadales	MPprodigalS80_005054859	MALASPINA.P	M5
PETase_06	Bacteria;Pseudomonadota;Gammaproteobacteria;Pseudomonadales	MalaspinaDeepMgmS80_007730519	MALASPINA.D	M5
PETase_07	Bacteria;Pseudomonadota;Gammaproteobacteria;Pseudomonadales	TARA_GCv2_006047206	TARA	M5
PETase_08	Bacteria;Pseudomonadota;Gammaproteobacteria;Pseudomonadales	TARA_GCv2_006757338	TARA	M5
PETase_09	Bacteria;Pseudomonadota;Gammaproteobacteria;Pseudomonadales	TARA_GCv2_006813317	TARA	M5
PETase_10	Bacteria;Pseudomonadota;Gammaproteobacteria;Pseudomonadales	MPprodigalS80_005036766	MALASPINA.P	M5
PETase_11	Bacteria;Pseudomonadota;Gammaproteobacteria;Pseudomonadales	MalaspinaDeepMgmS80_004251872	MALASPINA.D	M5
PETase_12	Bacteria;Pseudomonadota;Gammaproteobacteria;Pseudomonadales	MPprodigalS80_000950801	MALASPINA.P	M5
PETase_13	Bacteria;Pseudomonadota;Gammaproteobacteria;Pseudomonadales	MalaspinaDeepMgmS80_005804679	MALASPINA.D	M5
PETase_14	Bacteria;Pseudomonadota;Gammaproteobacteria;Pseudomonadales	TARA_GCv2_006753240	TARA	M5
PETase_15	Bacteria;Pseudomonadota;Gammaproteobacteria;Pseudomonadales	TARA_GCv2_006753150	TARA	M5
PETase_16	Bacteria;Pseudomonadota;Gammaproteobacteria;Pseudomonadales	MPprodigalS80_000644323	MALASPINA.P	M5
PETase_17	Bacteria;Pseudomonadota;Gammaproteobacteria;Pseudomonadales	MPprodigalS80_003078713	MALASPINA.P	M5
PETase_19	Bacteria;Gemmatimonadota	TARA_GCv2_008095819	TARA	M5
PETase_20	Bacteria;Gemmatimonadota	MPprodigalS80_001007297	MALASPINA.P	M5
PETase_21	Bacteria;Gemmatimonadota	MPprodigalS80_025359698	MALASPINA.P	M5
PETase_22	Bacteria;Gemmatimonadota	TARA_GCv2_008120238	TARA	M5
PETase_23	Bacteria;Gemmatimonadota	MPprodigalS80_001485844	MALASPINA.P	M5
PETase_24	Bacteria;Pseudomonadota;Gammaproteobacteria;Pseudomonadales	MPprodigalS80_000643871	MALASPINA.P	M5
PETase_18	Bacteria;Pseudomonadota;Gammaproteobacteria;Pseudomonadales	MalaspinaDeepMgmS80_009522500	MALASPINA.D	M4
PETase_25	Bacteria;Pseudomonadota;Gammaproteobacteria;Pseudomonadales	MalaspinaDeepMgmS80_004639534	MALASPINA.D	M4
PETase_26	Bacteria;Pseudomonadota;Gammaproteobacteria;Pseudomonadales	MPprodigalS80_026903720	MALASPINA.P	M4
PETase_27	Bacteria;Pseudomonadota;Gammaproteobacteria;Pseudomonadales	TARA_GCv2_008566098	TARA	M4
PETase_28	Bacteria;Planctomycetota;Planctomycetia;Planctomycetales	MPprodigalS80_023884454	MALASPINA.P	M4
PETase_29	Bacteria;Bacteroidota;Flavobacteriia;Flavobacteriales	TARA_GCv2_004277134	TARA	M4
PETase_30	Bacteria;Bacteroidota;Flavobacteriia;Flavobacteriales	TARA_GCv2_001682908	TARA	M4
PETase_31	Bacteria;Pseudomonadota;Gammaproteobacteria	TARA_GCv2_009511575	TARA	M4
PETase_32	Bacteria;Bacteroidota;Flavobacteriia;Flavobacteriales	TARA_GCv2_005573032	TARA	M4
PETase_33	Bacteria;Bacteroidota;Flavobacteriia;Flavobacteriales	MPprodigalS80_004258037	MALASPINA.P	M4
PETase_34	Bacteria;Bacteroidota;Flavobacteriia;Flavobacteriales	TARA_GCv2_004094326	TARA	M4
PETase_35	Bacteria;Bacteroidota;Flavobacteriia;Flavobacteriales	TARA_GCv2_005791242	TARA	M4
PETase_36	Bacteria;Bacteroidota;Flavobacteriia;Flavobacteriales	TARA_GCv2_008044952	TARA	M4
PETase_37	Bacteria;Gemmatimonadota	MPprodigalS80_013549458	MALASPINA.P	M4
PETase_38	Bacteria;Bacteroidota;Flavobacteriia;Flavobacteriales	TARA_GCv2_005349614	TARA	M4
PETase_39	Bacteria;Pseudomonadota;Gammaproteobacteria;	MalaspinaDeepMgmS80_002614327	MALASPINA.D	M4
PETase_40	Bacteria;Bacteroidota;Flavobacteriia;Flavobacteriales	TARA_GCv2_009489253	TARA	M4
PETase_41	Bacteria;Bacteroidota;Flavobacteriia;Flavobacteriales	TARA_GCv2_009625973	TARA	M4
PETase_42	Bacteria;Planctomycetota;Phycisphaerae;Phycisphaerales	TARA_GCv2_012011461	TARA	M4
PETase_43	Bacteria;Pseudomonadota;Gammaproteobacteria;Oceanospirillales	MPprodigalS80_015043686	MALASPINA.P	M4
PETase_44	Bacteria;Pseudomonadota;Gammaproteobacteria;Oceanospirillales	TARA_GCv2_008394481	TARA	M4
PETase_45	Bacteria;Pseudomonadota;Gammaproteobacteria;Oceanospirillales	MalaspinaDeepMgmS80_008858395	MALASPINA.D	M4
PETase_46	Bacteria;Pseudomonadota;Gammaproteobacteria;Oceanospirillales	MPprodigalS80_000568773	MALASPINA.P	M4
PETase_47	Bacteria;Pseudomonadota;Gammaproteobacteria;Oceanospirillales	MalaspinaDeepMgmS80_000546455	MALASPINA.D	M4
PETase_48	Bacteria;Pseudomonadota;Gammaproteobacteria;Oceanospirillales	MalaspinaDeepMgmS80_006754465	MALASPINA.D	M4
PETase_49	Bacteria;Pseudomonadota;Gammaproteobacteria;Oceanospirillales	MPprodigalS80_022026226	MALASPINA.P	M4
PETase_50	Bacteria;Pseudomonadota;Gammaproteobacteria;Oceanospirillales	MalaspinaDeepMgmS80_000707655	MALASPINA.D	M4
PETase_51	Bacteria;Pseudomonadota;Gammaproteobacteria;Oceanospirillales	TARA_GCv2_009284378	TARA	M4
PETase_52	Bacteria;Pseudomonadota;Gammaproteobacteria;Oceanospirillales	TARA_GCv2_008524967	TARA	M4
PETase_53	Bacteria;Gemmatimonadota	MPprodigalS80_000998107	MALASPINA.P	M3
PETase_54	Bacteria;Gemmatimonadota	TARA_GCv2_011153100	TARA	M3
PETase_55	Bacteria;Gemmatimonadota	MPprodigalS80_013404388	MALASPINA.P	M3
PETase_56	Bacteria;Candidatus Poribacteria	MPprodigalS80_002108244	MALASPINA.P	M3
PETase_57	Bacteria;Planctomycetota;Phycisphaerae;Phycisphaerales	MPprodigalS80_018865358	MALASPINA.P	M3
PETase_58	Bacteria;Planctomycetota;Planctomycetia;Planctomycetales	MPprodigalS80_012531696	MALASPINA.P	M3
PETase_59	Bacteria;Pseudomonadota;Gammaproteobacteria;Pseudomonadales	MPprodigalS80_003812295	MALASPINA.P	M3
PETase_60	Bacteria;Bacteroidota;Flavobacteriia;Flavobacteriales	TARA_GCv2_012733660	TARA	M3
PETase_61	Bacteria;Bacteroidota;Flavobacteriia;Flavobacteriales	TARA_GCv2_014915587	TARA	M3
PETase_62	Bacteria;Pseudomonadota;Gammaproteobacteria;Oceanospirillales	MPprodigalS80_010765401	MALASPINA.P	M3
PETase_63	Bacteria;Pseudomonadota;Gammaproteobacteria;Oceanospirillales	TARA_GCv2_013434222	TARA	M3
PETase_64	Bacteria;Pseudomonadota;Gammaproteobacteria;Oceanospirillales	MalaspinaDeepMgmS80_009109836	MALASPINA.D	M3
PETase_65	Bacteria;Bacteroidota;Flavobacteriia;Flavobacteriales	TARA_GCv2_015400230	TARA	M3
PETase_66	Bacteria;Pseudomonadota;Gammaproteobacteria;Oceanospirillales	MPprodigalS80_001544425	MALASPINA.P	M3
PETase_67	Bacteria;Pseudomonadota;Gammaproteobacteria;Oceanospirillales	MPprodigalS80_008054456	MALASPINA.P	M3
PETase_68	Bacteria;Pseudomonadota;Gammaproteobacteria;Oceanospirillales	TARA_GCv2_018631425	TARA	M3
PETase_69	Bacteria;Bacteroidota;Flavobacteriia;Flavobacteriales	TARA_GCv2_016134635	TARA	M2
PETase_70	Bacteria;Pseudomonadota;Gammaproteobacteria;Pseudomonadales	MalaspinaDeepMgmS80_004782549	MALASPINA.D	M2
PETase_71	Bacteria;Pseudomonadota;Gammaproteobacteria	MalaspinaDeepMgmS80_005740429	MALASPINA.D	M2
PETase_72	Bacteria;Pseudomonadota;ZetaPseudomonadota;	TARA_GCv2_011579449	TARA	M2
PETase_73	Bacteria;Candidatus Marinimicrobia	MPprodigalS80_002585660	MALASPINA.P	M1
PETase_74	Bacteria;Planctomycetota	MPprodigalS80_013497919	MALASPINA.P	M1
PETase_75	Bacteria;Pseudomonadota;Gammaproteobacteria	MPprodigalS80_029415324	MALASPINA.P	M1
