# Supplementary material for: Widespread distribution of bacteria containing PETases with a functional motif across global oceans
Source: ISME J. 2025 Jun 10;19(1):wraf121. doi: 10.1093/ismejo/wraf121 (PMC12224614; doi:10.1093/ismejo/wraf121)
Supplement: Alam_et_al_Additional_file_Data_S2_wraf121 [file alam_et_al_additional_file_data_s2_wraf121.xlsx]

## Sheet: Data S2
Supplementray Data 2. Comparison of PETase amino acid sequences and establishment of a theoretical “efficiency” score based on the presence of residue substitutions that were previously identified as enhancing PETase activity in engineered laboratory variants of the IsPETase.
		Han et al																								Joo et al
		Wild-type														Mutations										Wild-type																			Mutations
		Catalytic triad			Ligand binding and activity					Oxyanion hole		Disulfide bond 1		Disulfide bond 2		Catalytic	Oxyanion hole		Ligand binding and activity					Disulfide bond 1		Catalytic triad			Subsite I				Subsite II												Catalytic triad			Subsite I
Protein	Score	S160	D206	H237	T88	W159	W185	I208	S214	Y87	M161	C203	C239	C273	C289	S160A	Y87A	M161A	T88A	W159[H/A]	W185A	I208A	S214H	C203S	C239S	S160	D206	H237	Y87	M161	W185	I208	T88	A89	W159	I232	N233	S236	S238F	N241	N244	S245	N246	R280	S160A	D206A	H237A	Y87A	M161A
oPETase_10.M5.Pseudomonadales	11	S	D	H	V	W	W	I	H	F	M	C	C	C	C	S	F	M	V	W	W	I	H	C	C	S	D	H	F	M	W	I	V	S	W	I	N	S	Y	N	S	I	Y	Q	S	D	H	F	M
oPETase_03.M5.Pseudomonadales	11	S	D	H	V	W	W	I	H	F	M	C	C	C	C	S	F	M	V	W	W	I	H	C	C	S	D	H	F	M	W	I	V	S	W	I	N	S	Y	N	S	I	Y	Q	S	D	H	F	M
oPETase_04.M5.Pseudomonadales	11	S	D	H	V	W	W	I	H	F	M	C	C	C	C	S	F	M	V	W	W	I	H	C	C	S	D	H	F	M	W	I	V	S	W	I	N	S	Y	N	S	I	Y	Q	S	D	H	F	M
oPETase_05.M5.Pseudomonadales	11	S	D	H	V	W	W	I	H	F	M	C	C	C	C	S	F	M	V	W	W	I	H	C	C	S	D	H	F	M	W	I	V	S	W	I	N	S	Y	N	S	I	Y	Q	S	D	H	F	M
oPETase_06.M5.Pseudomonadales	11	S	D	H	V	W	W	I	H	F	M	C	C	C	C	S	F	M	V	W	W	I	H	C	C	S	D	H	F	M	W	I	V	S	W	I	N	S	Y	N	S	I	Y	Q	S	D	H	F	M
oPETase_08.M5.Pseudomonadales	11	S	D	H	V	W	W	I	H	F	M	C	C	C	C	S	F	M	V	W	W	I	H	C	C	S	D	H	F	M	W	I	V	S	W	I	N	S	Y	N	S	I	Y	Q	S	D	H	F	M
oPETase_09.M5.Pseudomonadales	11	S	D	H	V	W	W	I	H	F	M	C	C	C	C	S	F	M	V	W	W	I	H	C	C	S	D	H	F	M	W	I	V	S	W	I	N	S	Y	N	S	I	Y	Q	S	D	H	F	M
oPETase_11.M5.Pseudomonadales	11	S	D	H	V	W	W	I	H	F	M	C	C	C	C	S	F	M	V	W	W	I	H	C	C	S	D	H	F	M	W	I	V	S	W	I	N	S	Y	N	S	I	Y	Q	S	D	H	F	M
oPETase_12.M5.Pseudomonadales	11	S	D	H	V	W	W	I	H	F	M	C	C	C	C	S	F	M	V	W	W	I	H	C	C	S	D	H	F	M	W	I	V	S	W	I	N	S	Y	N	S	I	Y	Q	S	D	H	F	M
oPETase_13.M5.Pseudomonadales	11	S	D	H	V	W	W	I	H	F	M	C	C	C	C	S	F	M	V	W	W	I	H	C	C	S	D	H	F	M	W	I	V	S	W	I	N	S	Y	N	S	I	Y	Q	S	D	H	F	M
oPETase_14.M5.Pseudomonadales	11	S	D	H	V	W	W	I	H	F	M	C	C	C	C	S	F	M	V	W	W	I	H	C	C	S	D	H	F	M	W	I	V	S	W	I	N	S	Y	N	S	I	Y	D	S	D	H	F	M
oPETase_18.M5.Pseudomonadales	11	S	D	H	V	W	W	I	H	F	M	C	C	C	C	S	F	M	V	W	W	I	H	C	C	S	D	H	F	M	W	I	V	S	W	I	N	S	Y	N	S	I	Y	Q	S	D	H	F	M
oPETase_24.M5.Pseudomonadales	11	S	D	H	V	W	W	I	H	F	M	C	C	C	C	S	F	M	V	W	W	I	H	C	C	S	D	H	F	M	W	I	V	S	W	I	N	S	Y	N	S	I	Y	Q	S	D	H	F	M
oPETase_25.M5.Pseudomonadales	11	S	D	H	V	W	W	I	H	F	M	C	C	C	C	S	F	M	V	W	W	I	H	C	C	S	D	H	F	M	W	I	V	S	W	I	N	S	Y	N	S	I	Y	Q	S	D	H	F	M
oPETase_27.M4.Pseudomonadales	11	S	D	H	V	W	W	I	H	F	M	C	C	-	-	S	F	M	V	W	W	I	H	C	C	S	D	H	F	M	W	I	V	S	W	I	N	S	Y	N	S	I	Y	-	S	D	H	F	M
oPETase_02.M5.Pseudomonadales	11	S	D	H	V	W	W	I	H	F	M	C	C	C	C	S	F	M	V	W	W	I	H	C	C	S	D	H	F	M	W	I	V	S	W	I	N	S	Y	N	S	I	Y	Q	S	D	H	F	M
oPETase_15.M5.Pseudomonadales	10	S	D	H	V	W	W	V	H	Y	M	C	C	C	C	S	Y	M	V	W	W	V	H	C	C	S	D	H	Y	M	W	V	V	S	W	I	N	S	F	N	G	I	N	S	S	D	H	Y	M
oPETase_16.M5.Pseudomonadales	10	S	D	H	V	W	W	I	H	F	M	C	C	C	C	S	F	M	V	W	W	I	H	C	C	S	D	H	F	M	W	I	V	S	W	I	N	S	F	N	S	I	Y	Q	S	D	H	F	M
oPETase_07.M5.Pseudomonadales	10	S	D	H	V	W	W	I	H	F	M	C	C	C	C	S	F	M	V	W	W	I	H	C	C	S	D	H	F	M	W	I	V	S	W	I	N	S	F	N	S	I	Y	Q	S	D	H	F	M
oPETase_26.M5.Pseudomonadales	10	S	D	H	V	W	W	I	H	F	M	C	C	C	C	S	F	M	V	W	W	I	H	C	C	S	D	H	F	M	W	I	V	S	W	I	N	S	F	N	S	I	Y	Q	S	D	H	F	M
A0A0K8P6T7.Ideonella.sakaiensis	10	S	D	H	T	W	W	I	S	Y	M	C	C	C	C	S	Y	M	T	W	W	I	S	C	C	S	D	H	Y	M	W	I	T	A	W	I	N	S	S	N	N	S	N	R	S	D	H	Y	M
oPETase_01.M5.Pseudomonadales	9	S	D	H	L	W	-	V	H	Y	M	C	C	C	C	S	Y	M	L	W	-	V	H	C	C	S	D	H	Y	M	-	V	L	S	W	I	Y	S	F	N	Y	P	N	A	S	D	H	Y	M
oPETase_59.M3.Pseudomonadales	9	S	D	H	-	W	Y	I	Y	-	M	C	C	C	C	S	-	M	-	W	Y	I	Y	C	C	S	D	H	-	M	Y	I	-	-	W	I	N	S	F	S	R	F	N	R	S	D	H	-	M
oPETase_17.M5.Pseudomonadales	9	S	D	H	V	W	Y	I	Y	Y	M	C	C	C	C	S	Y	M	V	W	Y	I	Y	C	C	S	D	H	Y	M	Y	I	V	S	W	I	N	S	F	S	R	F	N	R	S	D	H	Y	M
oPETase_70.M2.Pseudomonadales	4	S	D	-	V	W	W	I	-	F	M	C	-	-	-	S	F	M	V	W	W	I	-	C	-	S	D	-	F	M	W	I	V	S	W	-	-	-	-	-	-	-	-	-	S	D	-	F	M
oPETase_36.M4.Flavobacteriales	3	S	D	H	M	F	F	F	H	F	K	G	A	E	C	S	F	K	M	F	F	F	H	G	A	S	D	H	F	K	F	F	M	N	F	L	A	T	D	S	Y	G	G	-	S	D	H	F	K
oPETase_42.M4.Phycisphaerales	3	S	D	H	M	W	W	P	H	F	M	A	L	E	-	S	F	M	M	W	W	P	H	A	L	S	D	H	F	M	W	P	M	A	W	V	R	G	N	M	R	Y	A	-	S	D	H	F	M
G9BY57.uncultured.bacterium	3	S	D	H	T	H	W	V	H	Y	M	A	A	C	N	S	Y	M	T	H	W	V	H	A	A	S	D	H	Y	M	W	V	T	A	H	L	D	S	F	N	-	S	N	A	S	D	H	Y	M
oPETase_58.M3.Planctomycetota	3	S	D	H	-	W	W	L	N	-	M	G	I	E	-	S	-	M	-	W	W	L	N	G	I	S	D	H	-	M	W	L	-	-	W	V	R	G	W	N	Q	G	G	-	S	D	H	-	M
oPETase_28.M4.Planctomycetota	3	S	D	H	I	W	W	L	N	Y	M	G	I	T	-	S	Y	M	I	W	W	L	N	G	I	S	D	H	Y	M	W	L	I	S	W	V	R	G	W	N	R	G	A	-	S	D	H	Y	M
oPETase_47.M4.Oceanospirillales	2	S	D	H	S	F	F	L	I	Y	M	G	Q	L	-	S	Y	M	S	F	F	L	I	G	Q	S	D	H	Y	M	F	L	S	N	F	Y	E	R	Q	Y	E	I	T	L	S	D	H	Y	M
oPETase_68.M3.Oceanospirillales	2	S	D	H	-	F	F	L	I	-	M	G	Q	S	-	S	-	M	-	F	F	L	I	G	Q	S	D	H	-	M	F	L	-	-	F	Y	E	R	Q	E	T	T	N	S	S	D	H	-	M
oPETase_72.M1.Zetaproteobacteria	2	S	D	H	T	F	F	V	R	Y	M	G	I	T	-	S	Y	M	T	F	F	V	R	G	I	S	D	H	Y	M	F	V	T	N	F	F	S	G	S	R	G	D	F	D	S	D	H	Y	M
oPETase_44.M4.Oceanospirillales	2	S	D	H	S	F	F	L	I	Y	M	G	Q	L	-	S	Y	M	S	F	F	L	I	G	Q	S	D	H	Y	M	F	L	S	N	F	Y	E	R	Q	Y	E	I	T	L	S	D	H	Y	M
oPETase_46.M4.Oceanospirillales	2	S	D	H	S	F	F	L	I	Y	M	G	Q	L	-	S	Y	M	S	F	F	L	I	G	Q	S	D	H	Y	M	F	L	S	N	F	Y	E	R	Q	Y	E	I	T	L	S	D	H	Y	M
oPETase_45.M4.Oceanospirillales	2	S	D	H	S	F	F	L	I	Y	M	G	Q	-	-	S	Y	M	S	F	F	L	I	G	Q	S	D	H	Y	M	F	L	S	N	F	Y	E	R	Q	Y	E	I	T	-	S	D	H	Y	M
oPETase_48.M4.Oceanospirillales	2	S	D	H	S	F	F	L	I	Y	M	G	-	-	-	S	Y	M	S	F	F	L	I	G	-	S	D	H	Y	M	F	L	S	N	F	Y	E	R	-	-	-	-	-	-	S	D	H	Y	M
oPETase_43.M4.Oceanospirillales	2	S	D	H	S	F	F	L	I	Y	M	G	Q	L	-	S	Y	M	S	F	F	L	I	G	Q	S	D	H	Y	M	F	L	S	N	F	Y	E	R	Q	Y	E	I	T	L	S	D	H	Y	M
oPETase_41.M4.Flavobacteriales	2	S	D	H	M	F	W	I	H	F	K	G	A	V	C	S	F	K	M	F	W	I	H	G	A	S	D	H	F	K	W	I	M	N	F	I	A	T	D	S	Y	A	G	-	S	D	H	F	K
oPETase_67.M3.Oceanospirillales	2	S	D	H	-	F	F	L	S	-	M	G	Q	S	-	S	-	M	-	F	F	L	S	G	Q	S	D	H	-	M	F	L	-	-	F	Y	E	R	Q	Y	E	T	N	-	S	D	H	-	M
oPETase_50.M4.Oceanospirillales	2	S	D	H	S	F	F	L	I	Y	M	G	Q	L	L	S	Y	M	S	F	F	L	I	G	Q	S	D	H	Y	M	F	L	S	N	F	Y	S	R	Q	Y	E	I	T	-	S	D	H	Y	M
oPETase_49.M4.Oceanospirillales	2	S	D	H	S	F	F	L	I	Y	M	G	Q	L	L	S	Y	M	S	F	F	L	I	G	Q	S	D	H	Y	M	F	L	S	N	F	Y	S	R	Q	Y	E	I	T	-	S	D	H	Y	M
oPETase_53.M3.Gemmatimonadota	2	S	D	H	T	H	W	V	H	W	M	G	I	Y	P	S	W	M	T	H	W	V	H	G	I	S	D	H	W	M	W	V	T	E	H	I	D	S	F	D	R	G	-	K	S	D	H	W	M
oPETase_51.M4.Oceanospirillales	2	S	D	H	S	F	F	L	I	Y	M	G	Q	L	-	S	Y	M	S	F	F	L	I	G	Q	S	D	H	Y	M	F	L	S	N	F	Y	E	R	Q	Y	E	I	T	R	S	D	H	Y	M
oPETase_52.M4.Oceanospirillales	2	S	D	H	N	F	F	L	V	Y	M	G	Q	L	S	S	Y	M	N	F	F	L	V	G	Q	S	D	H	Y	M	F	L	N	N	F	Y	H	R	Q	Y	E	F	P	L	S	D	H	Y	M
oPETase_66.M3.Oceanospirillales	2	S	D	H	-	F	F	L	S	-	M	G	Q	S	-	S	-	M	-	F	F	L	S	G	Q	S	D	H	-	M	F	L	-	-	F	Y	E	R	Q	R	T	T	N	-	S	D	H	-	M
oPETase_65.M3.Flavobacteriales	2	S	D	H	-	F	F	F	H	-	K	G	A	D	-	S	-	K	-	F	F	F	H	G	A	S	D	H	-	K	F	F	-	-	F	L	A	T	D	S	Y	G	G	S	S	D	H	-	K
oPETase_64.M3.Oceanospirillales	2	S	D	H	-	F	F	L	S	-	M	G	Q	S	L	S	-	M	-	F	F	L	S	G	Q	S	D	H	-	M	F	L	-	-	F	Y	S	R	Q	R	T	K	N	G	S	D	H	-	M
oPETase_63.M3.Oceanospirillales	2	S	D	H	S	F	F	L	I	Y	M	G	Q	S	-	S	Y	M	S	F	F	L	I	G	Q	S	D	H	Y	M	F	L	S	N	F	Y	E	R	Q	P	T	T	N	-	S	D	H	Y	M
oPETase_62.M3.Oceanospirillales	2	S	D	H	-	F	F	L	I	-	M	G	Q	L	K	S	-	M	-	F	F	L	I	G	Q	S	D	H	-	M	F	L	-	-	F	Y	S	R	Q	Y	E	F	P	L	S	D	H	-	M
oPETase_39.M4.Gammaproteobacteria	2	S	D	H	T	H	W	I	A	F	M	G	A	-	-	S	F	M	T	H	W	I	A	G	A	S	D	H	F	M	W	I	T	E	H	L	D	N	F	Y	P	V	F	-	S	D	H	F	M
oPETase_57.M3.Phycisphaerales	2	S	D	H	-	W	W	I	N	-	M	G	V	D	-	S	-	M	-	W	W	I	N	G	V	S	D	H	-	M	W	I	-	-	W	I	K	D	L	N	S	R	R	-	S	D	H	-	M
oPETase_55.M3.Gemmatimonadota	2	S	D	H	T	H	W	V	H	W	M	G	I	Y	P	S	W	M	T	H	W	V	H	G	I	S	D	H	W	M	W	V	T	E	H	I	D	S	F	D	R	G	-	K	S	D	H	W	M
oPETase_54.M3.Gemmatimonadota	2	S	D	H	T	H	W	V	H	W	M	G	I	Y	P	S	W	M	T	H	W	V	H	G	I	S	D	H	W	M	W	V	T	E	H	I	D	S	F	D	R	G	-	K	S	D	H	W	M
oPETase_40.M4.Flavobacteriales	2	S	D	H	M	F	F	I	H	F	M	G	V	-	-	S	F	M	M	F	F	I	H	G	V	S	D	H	F	M	F	I	M	N	F	V	Q	N	D	S	N	G	G	-	S	D	H	F	M
W0TJ64.Saccharomonospora.viridis	2	S	D	H	T	H	W	I	H	F	M	A	A	C	C	S	F	M	T	H	W	I	H	A	A	S	D	H	F	M	W	I	T	A	H	L	D	T	F	N	-	I	P	A	S	D	H	F	M
oPETase_35.M4.Flavobacteriales	2	S	D	H	M	F	W	I	H	F	K	G	P	I	C	S	F	K	M	F	W	I	H	G	P	S	D	H	F	K	W	I	M	N	F	V	V	S	D	S	Y	A	G	-	S	D	H	F	K
oPETase_34.M4.Flavobacteriales	2	S	D	H	M	F	F	I	H	F	M	G	P	L	C	S	F	M	M	F	F	I	H	G	P	S	D	H	F	M	F	I	M	N	F	V	N	G	D	I	Y	A	G	-	S	D	H	F	M
oPETase_30.M4.Flavobacteriales	2	S	D	H	M	F	F	I	H	F	M	G	A	L	C	S	F	M	M	F	F	I	H	G	A	S	D	H	F	M	F	I	M	N	F	V	Q	S	D	S	N	G	G	-	S	D	H	F	M
oPETase_29.M4.Flavobacteriales	2	S	D	H	V	W	W	T	H	F	M	G	V	L	C	S	F	M	V	W	W	T	H	G	V	S	D	H	F	M	W	T	V	S	W	I	E	N	S	N	N	G	G	-	S	D	H	F	M
oPETase_37.M4.Gemmatimonadota	2	S	D	H	T	H	W	I	H	Y	M	G	I	Y	P	S	Y	M	T	H	W	I	H	G	I	S	D	H	Y	M	W	I	T	E	H	F	D	D	F	D	R	G	-	K	S	D	H	Y	M
E9LVH9.Thermobifida.cellulosilytica	1	S	D	H	T	H	W	I	H	Y	M	A	A	C	C	S	Y	M	T	H	W	I	H	A	A	S	D	H	Y	M	W	I	T	G	H	L	D	T	F	N	-	I	P	E	S	D	H	Y	M
H6WX58.Thermobifida.halotolerans	1	S	D	H	T	H	W	I	H	Y	M	A	A	C	C	S	Y	M	T	H	W	I	H	A	A	S	D	H	Y	M	W	I	T	G	H	L	D	S	F	N	-	L	S	D	S	D	H	Y	M
D1A9G5.Thermomonospora.curvata	1	S	D	H	T	H	W	I	H	F	M	G	F	C	C	S	F	M	T	H	W	I	H	G	F	S	D	H	F	M	W	I	T	A	H	L	N	S	F	Q	-	F	S	D	S	D	H	F	M
E5BBQ3.Thermobifida.fusca	1	S	D	H	T	H	W	I	H	Y	M	A	A	C	C	S	Y	M	T	H	W	I	H	A	A	S	D	H	Y	M	W	I	T	G	H	L	D	T	F	N	-	I	P	E	S	D	H	Y	M
E9LVH7.Thermobifida.alba	1	S	D	H	T	H	W	I	H	Y	M	A	A	C	C	S	Y	M	T	H	W	I	H	A	A	S	D	H	Y	M	W	I	T	G	H	L	D	T	F	N	-	I	P	E	S	D	H	Y	M
oPETase_61.M3.Flavobacteriales	1	S	D	H	-	F	W	I	H	-	K	G	P	I	C	S	-	K	-	F	W	I	H	G	P	S	D	H	-	K	W	I	-	-	F	I	A	S	D	V	F	A	G	-	S	D	H	-	K
oPETase_60.M3.Flavobacteriales	1	S	D	H	-	W	W	T	H	-	M	G	V	L	C	S	-	M	-	W	W	T	H	G	V	S	D	H	-	M	W	T	-	-	W	I	A	F	N	N	T	G	G	-	S	D	H	-	M
E9LVI0.Thermobifida.fusca	1	S	D	H	T	H	W	I	H	Y	M	A	A	C	C	S	Y	M	T	H	W	I	H	A	A	S	D	H	Y	M	W	I	T	G	H	L	D	T	F	N	-	I	P	E	S	D	H	Y	M
oPETase_31.M4.Gammaproteobacteria	1	S	D	H	V	H	W	I	H	F	M	G	I	F	E	S	F	M	V	H	W	I	H	G	I	S	D	H	F	M	W	I	V	E	H	I	K	N	F	N	T	G	D	R	S	D	H	F	M
oPETase_23.M5.Gemmatimonadota	1	S	D	H	T	H	W	I	H	Y	M	G	I	Y	P	S	Y	M	T	H	W	I	H	G	I	S	D	H	Y	M	W	I	T	E	H	I	D	N	Y	D	R	G	-	K	S	D	H	Y	M
oPETase_32.M4.Flavobacteriales	1	S	D	H	S	F	W	I	H	Y	K	G	P	L	C	S	Y	K	S	F	W	I	H	G	P	S	D	H	Y	K	W	I	S	N	F	V	A	G	D	S	Y	A	G	-	S	D	H	Y	K
oPETase_19.M5.Gemmatimonadota	1	S	D	H	T	H	W	I	H	Y	M	G	I	Y	P	S	Y	M	T	H	W	I	H	G	I	S	D	H	Y	M	W	I	T	E	H	I	D	N	Y	D	R	G	-	K	S	D	H	Y	M
oPETase_20.M5.Gemmatimonadota	1	S	D	H	T	H	W	I	H	Y	M	G	I	Y	P	S	Y	M	T	H	W	I	H	G	I	S	D	H	Y	M	W	I	T	E	H	I	D	N	Y	D	R	G	-	K	S	D	H	Y	M
oPETase_21.M5.Gemmatimonadota	1	S	D	H	T	H	W	L	H	F	M	G	I	Y	P	S	F	M	T	H	W	L	H	G	I	S	D	H	F	M	W	L	T	E	H	V	G	N	Y	D	R	G	-	K	S	D	H	F	M
oPETase_22.M5.Gemmatimonadota	1	S	D	H	T	H	W	I	H	Y	M	G	I	Y	P	S	Y	M	T	H	W	I	H	G	I	S	D	H	Y	M	W	I	T	E	H	I	D	N	Y	D	R	G	-	K	S	D	H	Y	M
oPETase_74.M1.Planctomycetota	0	S	D	H	-	H	A	L	K	-	M	G	V	-	-	S	-	M	-	H	A	L	K	G	V	S	D	H	-	M	A	L	-	-	H	D	P	G	-	R	I	-	A	-	S	D	H	-	M
oPETase_75.M1.Gammaproteobacteria	0	S	D	H	-	H	Y	V	H	-	M	S	V	-	-	S	-	M	-	H	Y	V	H	S	V	S	D	H	-	M	Y	V	-	-	H	F	A	N	S	N	E	Q	K	-	S	D	H	-	M
oPETase_38.M4.Flavobacteriales	0	S	D	H	A	F	W	I	H	Y	K	G	V	L	C	S	Y	K	A	F	W	I	H	G	V	S	D	H	Y	K	W	I	A	N	F	I	Q	S	D	S	Y	G	G	-	S	D	H	Y	K
oPETase_33.M4.Flavobacteriales	0	S	D	H	A	F	W	I	H	F	K	G	A	L	C	S	F	K	A	F	W	I	H	G	A	S	D	H	F	K	W	I	A	N	F	I	Q	S	D	S	N	G	G	-	S	D	H	F	K
oPETase_56.M3.Ca. Poribacteria	0	S	D	H	-	W	W	P	H	-	M	G	L	N	-	S	-	M	-	W	W	P	H	G	L	S	D	H	-	M	W	P	-	-	W	V	E	S	F	F	D	L	E	-	S	D	H	-	M
A9I2T4_BORPD	-1	C	D	H	F	Y	V	F	A	I	L	G	F	-	-	C	I	L	F	Y	V	F	A	G	F	C	D	H	I	L	V	F	F	G	Y	Y	-	G	S	-	-	-	-	M	C	D	H	I	L
Q13VS0_PARXL	-1	C	D	H	F	Y	V	F	S	I	L	G	F	-	-	C	I	L	F	Y	V	F	S	G	F	C	D	H	I	L	V	F	F	G	Y	Y	E	G	S	-	-	-	-	F	C	D	H	I	L
O80889_ARATH	-1	C	D	H	W	M	T	F	V	W	M	G	F	-	-	C	W	M	W	M	T	F	V	G	F	C	D	H	W	M	T	F	W	G	M	Y	P	G	A	N	P	E	G	W	C	D	H	W	M
DLHH_AQUAE	-1	C	D	H	W	F	L	F	V	W	C	A	F	-	-	C	W	C	W	F	L	F	V	A	F	C	D	H	W	C	L	F	W	G	F	F	S	T	A	N	R	E	D	F	C	D	H	W	C
oPETase_69.M2.Flavobacteriales	-1	S	D	-	M	F	W	I	-	F	K	G	-	-	-	S	F	K	M	F	W	I	-	G	-	S	D	-	F	K	W	I	M	N	F	-	-	-	-	-	-	-	-	-	S	D	-	F	K
Q18926_CAEEL	-2	C	D	H	R	Y	T	H	V	F	F	G	F	-	-	C	F	F	R	Y	T	H	V	G	F	C	D	H	F	F	T	H	R	G	Y	H	A	V	A	-	P	E	A	L	C	D	H	F	F
DLHH_METEA	-2	C	D	H	F	F	R	G	I	I	W	G	F	-	-	C	I	W	F	F	R	G	I	G	F	C	D	H	I	W	R	G	F	G	F	Y	P	G	A	-	-	-	-	W	C	D	H	I	W
DLHH_ECOLI	-2	C	D	H	F	F	K	S	V	I	W	G	F	-	-	C	I	W	F	F	K	S	V	G	F	C	D	H	I	W	K	S	F	G	F	Y	P	G	A	-	-	-	-	W	C	D	H	I	W
DLHH_SULSO	-2	C	D	H	W	F	R	P	L	I	M	A	F	-	-	C	I	M	W	F	R	P	L	A	F	C	D	H	I	M	R	P	W	G	F	Y	P	Y	A	-	-	-	-	F	C	D	H	I	M
I6XF92_MYCTU	-2	C	D	H	G	Y	G	S	A	A	M	-	F	-	-	C	A	M	G	Y	G	S	A	-	F	C	D	H	A	M	G	S	G	G	Y	Y	P	A	G	-	-	-	-	T	C	D	H	A	M
AIM2_YEAST	-3	C	D	H	Y	Y	S	I	L	V	F	A	F	-	-	C	V	F	Y	Y	S	I	L	A	F	C	D	H	V	F	S	I	Y	G	Y	F	S	A	G	A	-	-	-	W	C	D	H	V	F
DLHH_SYNY3	-3	C	D	H	F	F	A	S	T	I	F	G	F	-	-	C	I	F	F	F	A	S	T	G	F	C	D	H	I	F	A	S	F	G	F	Y	P	D	G	-	-	-	-	L	C	D	H	I	F
O86353_MYCTU	-3	C	D	H	V	F	T	-	A	A	M	G	F	-	-	C	A	M	V	F	T	-	A	G	F	C	D	H	A	M	T	-	V	G	F	Y	P	G	S	N	-	-	-	F	C	D	H	A	M
oPETase_71.M2.Gammaproteobacteria	-4	S	D	-	T	H	W	I	H	F	M	G	-	-	-	S	F	M	T	H	W	I	H	G	-	S	D	-	F	M	W	I	T	E	H	-	-	-	-	-	-	-	-	-	S	D	-	F	M
oPETase_73.M1.Ca. Marinimicrobia	-6	S	-	-	G	Y	T	-	-	W	L	-	-	-	-	S	W	L	G	Y	T	-	-	-	-	S	-	-	W	L	T	-	G	G	Y	-	-	-	-	-	-	-	-	-	S	-	-	W	L
[truncated: 22 more columns]
