# Supplementary material for: Widespread distribution of bacteria containing PETases with a functional motif across global oceans
Source: ISME J. 2025 Jun 10;19(1):wraf121. doi: 10.1093/ismejo/wraf121 (PMC12224614; doi:10.1093/ismejo/wraf121)
Supplement: Alam_et_al_Additional_file_Data_S3_wraf121 [file alam_et_al_additional_file_data_s3_wraf121.xlsx]

## Sheet: Data S3
Supplementary Data S3. Protein sequence of the PETase variants cloned and expressed for the in vitro functional assays,
Name	PETase motif	Protein Sequence
IsWT	M5	NPYARGPNPTAASLEASAGPFTVRSFTVSRPSGYGAGTVYYPTNAGGTVGAIAIVPGYTARQSSIKWWGPRLASHGFVVITIDTNSTLDQPSSRSSQQMAALRQVASLNGTSSSPIYGKVDTARMGVMGWSMGGGGSLISAANNPSLKAAAPQAPWDSSTNFSSVTVPTLIFACENDSIAPVNSSALPIYDSMSRNAKQFLEINGGSHSCANSGNSNQALIGKKGVAWMKRFMDNDTRYSTFACENPNSTRVSDFRTANCSHHHHHHHH
IsS160A	N/A	NPYARGPNPTAASLEASAGPFTVRSFTVSRPSGYGAGTVYYPTNAGGTVGAIAIVPGYTARQSSIKWWGPRLASHGFVVITIDTNSTLDQPSSRSSQQMAALRQVASLNGTSSSPIYGKVDTARMGVMGWAMGGGGSLISAANNPSLKAAAPQAPWDSSTNFSSVTVPTLIFACENDSIAPVNSSALPIYDSMSRNAKQFLEINGGSHSCANSGNSNQALIGKKGVAWMKRFMDNDTRYSTFACENPNSTRVSDFRTANCSHHHHHHHH
PETase 10.M5	M5	TGTDPDPGNGGSSPYQRGPDPSVNFLEADRGQYNVDDERVSSFVSGFGGGTIHYPTGTTGTMAAIVVIPGFVSAESSIEWWGPKLASYGFVVMTIDTNSGFDQPGSRATQINNALDYLVDQNTSVGSPVRGMIDTDRLGVIGWSMGGGGTLRVGREGRIKAAIPLAPWDTSSYYASRAQAPTLIFACESDVIAPVYQHASPFYNALPSNIDKAFVEINNGSHYCGNGGSIYNDVLSRFGVSWMKLHLDEDARYKQFLCGPNHTSDSQISDYRGNCPYGSHHHHHHHH
PETase 12.M5	M5	TGTDPGDSGGGSAYQRGPDPSVSFLEADRGQYSVRTSRVSSLVSGFGGGTIHYPAGTTGTMAAIVVIPGFVSAESSIDWWGPKLASYGFVVMTIDTNTGFDQPASRGRQINNALDYLVGQNTSSSSPVRGMIDTDRLGVIGWSMGGGGTLRVAREGRIKAAIPLAPWDTTSYYAGRSQAPTLIFACESDVIAPVYQHASPFYNALPSSIDKAFVEINNGSHYCGNGGSIYNDVLSRFGVSWMKLHLDEDARYKQFLCGPNHTSDSQISDYRGNCPYGSHHHHHHHH
PETase 15.M5	M5	TGTDPGNGSGYQRGPDPTVSFLEAARGQYTVDTERVSSLVGGFGGGTIHYPEDVSGTMAAIVVIPGYVSAESSIEWWGPKLASYGFVVMTIDTNTGFDQPPSRATQINAALDYLVDQNSDNGSPVQGMIDTSRLGVIGWSMGGGGTIRVASQGRIKAAIPLAPWDTSSYYARRAEAATMIFACESDVVAPVGLHASPFYNALPSSIDKAFVEINNGSHFCANGGGINNDVLGRLGVSWMKLHLDEDGRYNQFLCGPNHESDFSISEYRGNCPYGSHHHHHHHH
PETase 27.M4	M4	TGTPDPGDGGSSAYQRGPDPSVSFLEASRGQYSVSDHRVSGLVSGFGGGTIHYPTGTTGTMGAVVVIPGFVSAESSIDWWGPKLASYGFVVMTIDTNSGFDQPGSRATQINNALDYLVGQNTSSSSPVRGMIDTDRLGVIGWSMGGGGTLRVAREGRIKAAIPLAPWDTTSYYAGRSQAPTLIFACESDVIAPVYQHASPFYNALPSSIDKAFVEINGGSHYCGNGGSIYNDVLSRFGVSWMKLHLDEDGSHHHHHHHH
PETase 36.M4	M4	TGLNLITNPGPFSVSNIDESSGIRNGLDYDGATIYYPDNGNYLSSIVIVPGFMNTELTVQNWGPFLASYGIVTMTIGTNALTDSEFQRRDALIDAIISLKDEHNRSLSPLFGRLNTSSISVGGFSKGGGGAQLVANLDSSIKAIVALYPFVDNPIASDFDHNTPTLIISGELDVFAPPALHADIHYDFIPNSTKKLKYELAFGTHDALSGPYGGLNQVGERVLSFLGLYLEDDSCYCPLLEITPSLSSQYITNISCSSTSVELINDENYFKSDMIFDLFGRPAYMSGSHHHHHHHH
PETase 59.M3	M3	TGLSAALDHLIADETVGHMIDQNRLGAIGWSMGGGGALRLATERSTVQAIIAQTPYHDTNYGAMDTPALFIACENDRIAPNKKYTNTFYQKADGPKMKVEINNGSHFCASHRFNEKLLSKPAIAWMQRYINGDTRFDKFLCGNESYKDDPRISAYDYEDCLGSHHHHHHHH
PETase 68.M3	M3	TGKVEQWRDAHLRGQKTLVATTKEEGSPLKSLIDTNLRGIAGFSMGGGGTLLAGSILKDDVKALAAFAPFLLKEQRNVSPTAPTMILAGAKDLLVTNESIEEIYQNVEASTDQRFIAVYENGRHQQWYRPEITTNRDSYIELTLAWLDYHLKESSSAAKVLSETERQSPERFTRISHKLGSHHHHHHHH
PETase 70.M2	M2	TGTDPDPGNGGSSPYQRGPDPSVNFLEADRGQYNVDDERVSSFVSGFGGGTIHYPTGTTGTMAAIVVIPGFVSAESSIEWWGPKLASYGFVVMTIDTNSGFDQPGSRATQINNALDYLVDQNTSVGSPVRGMIDTDRLGVIGWSMGGGGTLRVGREGRIKAAIPLAPWDTSSYYASRAQAPTLIFACESDVIAPVYGSHHHHHHHH
PETase 71.M2	M2	TGTLAALSGNGSYEVMTYTDFPDVPEFGDATIYYPQDAPAPVGGVAIAPGFTEVQSHISWWGPRLASHGFAVLVLDTNDRRDRPDLRADALIAAVTLLRAENSRSGSPLNSRIDVGKMAIMGHSMGGGGVLLAANEHSDQIQAAIPFTPWVPDVEFGNITVPTLVIAGSADRIANVTDHAWRHFGSHHHHHHHH
PETase 72.M1	M1	TGESDSWLSAEVYYPIPTDERPGPYPATTMSGGYTNVKEDMTWMAERMASHGFVVIVFTPTNNRSLNPVIWQTGHEAGIEMLLSENQNDQSPIVDSVNTEKLGITGFSMGGAGTILAANNLGDKIAAAMPLNAFSPAPLTTTTPALFVTGTLDRVAVPGRVEAVYDQLENTEKALANFSDFGHSITRPGDFESDISSYTVSWYQIHLADHPGYLPWFTGDEVAQDQEAGIFESGRFEYVDIQGSHHHHHHHH
PETase 73.M1	M1	TGRDGPYYDDATLYYPIEAEIPLPNVIIGSGWGGSGEEMSEWASLLASYGFIAVTIDYNDPFNDSHEQRAIAMLDLVETVKQENTRSLSPVFDQIDTNSFAAVGYSLSGGVVQLAAVLDSTLDAVIALNPTIIIEDCIGCAEYDYCICYIWFGKIVVASSRDGSHHHHHHHH
