# Supplementary material for: Widespread distribution of bacteria containing PETases with a functional motif across global oceans
Source: ISME J. 2025 Jun 10;19(1):wraf121. doi: 10.1093/ismejo/wraf121 (PMC12224614; doi:10.1093/ismejo/wraf121)
Supplement: Alam_et_al_Additional_file_Data_S4_wraf121 [file alam_et_al_additional_file_data_s4_wraf121.xlsx]

## Sheet: Data S4
Supplementary Data S4. Assesment of M5_PETase abundance across dataset. Values are reported as FPKM normalized for recA gene.
LocalID	PETaseID	Abundance_normrecA	Taxon	SampleL1	SampleL2	Expedition	lat	lon	depth	filter
MPprodigalS80_025359698	PETase_21	0.0223447	Gemmatimonadota	MP0319_MALASPINA_Profile	MP0319	MALASPINA_Profile	-7.283	-29.322	400	0.2-3
MPprodigalS80_025359698	PETase_21	0.0379252	Gemmatimonadota	MP1678_MALASPINA_Profile	MP1678	MALASPINA_Profile	-3.41	-169.463	650	0.2-3
MPprodigalS80_025359698	PETase_21	0.0544196	Gemmatimonadota	MP2376_MALASPINA_Profile	MP2376	MALASPINA_Profile	5.912	-84.795	340	0.2-3
MPprodigalS80_025359698	PETase_21	0.0349988	Gemmatimonadota	MP46_MALASPINA_Profile	MP46	MALASPINA_Profile	34.001	-12.781	1100	0.2-3
MPprodigalS80_025359698	PETase_21	0.0297554	Gemmatimonadota	MP1523_MALASPINA_Profile	MP1523	MALASPINA_Profile	-23.377	-178.211	750	0.2-3
MPprodigalS80_025359698	PETase_21	0.040541	Gemmatimonadota	MP1415_MALASPINA_Profile	MP1415	MALASPINA_Profile	-40.55	142.497	550	0.2-3
MPprodigalS80_025359698	PETase_21	0.0220305	Gemmatimonadota	MP1814_MALASPINA_Profile	MP1814	MALASPINA_Profile	11.593	-162.41	600	2025-03-20
MPprodigalS80_025359698	PETase_21	0.0334992	Gemmatimonadota	MP692_MALASPINA_Profile	MP692	MALASPINA_Profile	-30.882	0.968	800	0.2-3
MPprodigalS80_025359698	PETase_21	0.0107263	Gemmatimonadota	MP2043_MALASPINA_Profile	MP2043	MALASPINA_Profile	17.37	-130.611	200	0.2-3
MPprodigalS80_025359698	PETase_21	0.0122703	Gemmatimonadota	MP581_MALASPINA_Profile	MP581	MALASPINA_Profile	-27.553	-18.089	1120	0.2-3
MPprodigalS80_025359698	PETase_21	0.0324194	Gemmatimonadota	MP1387_MALASPINA_Profile	MP1387	MALASPINA_Profile	-39.867	138.735	555	0.2-3
MPprodigalS80_025359698	PETase_21	0.0337243	Gemmatimonadota	MP1413_MALASPINA_Profile	MP1413	MALASPINA_Profile	-40.55	142.497	865	0.2-3
MPprodigalS80_025359698	PETase_21	0.0227479	Gemmatimonadota	MP1682_MALASPINA_Profile	MP1682	MALASPINA_Profile	-3.41	-169.463	450	0.2-3
MPprodigalS80_025359698	PETase_21	0.012516	Gemmatimonadota	MP2658_MALASPINA_Profile	MP2658	MALASPINA_Profile	20.804	-50.143	535	0.2-3
MPprodigalS80_025359698	PETase_21	0.0150045	Gemmatimonadota	MP2239_MALASPINA_Profile	MP2239	MALASPINA_Profile	10.759	-102.442	280	0.2-3
MPprodigalS80_025359698	PETase_21	0.0223123	Gemmatimonadota	MP0788_MALASPINA_Profile	MP0788	MALASPINA_Profile	-33.233	15.34	350	0.2-3
MPprodigalS80_025359698	PETase_21	0.0325202	Gemmatimonadota	MP84_MALASPINA_Profile	MP84	MALASPINA_Profile	23.274	-22.222	1250	0.2-3
MPprodigalS80_025359698	PETase_21	0.0149825	Gemmatimonadota	MP2654_MALASPINA_Profile	MP2654	MALASPINA_Profile	20.804	-50.143	1500	0.2-3
MPprodigalS80_025359698	PETase_21	0.0136802	Gemmatimonadota	MP1815_MALASPINA_Profile	MP1815	MALASPINA_Profile	11.593	-162.41	600	0.2-3
MPprodigalS80_025359698	PETase_21	0.0746083	Gemmatimonadota	MP0884_MALASPINA_Profile	MP0884	MALASPINA_Profile	-33.907	37.042	800	0.2-3
MPprodigalS80_025359698	PETase_21	0.00838327	Gemmatimonadota	MP2815_MALASPINA_Profile	MP2815	MALASPINA_Profile	26.911	-32.837	900	0.2-3
MPprodigalS80_025359698	PETase_21	0.0114084	Gemmatimonadota	MP0317_MALASPINA_Profile	MP0317	MALASPINA_Profile	-7.283	-29.322	800	0.2-3
MPprodigalS80_025359698	PETase_21	0.0770446	Gemmatimonadota	MP1680_MALASPINA_Profile	MP1680	MALASPINA_Profile	-3.41	-169.463	580	0.2-3
MPprodigalS80_025359698	PETase_21	0.0500155	Gemmatimonadota	MP2235_MALASPINA_Profile	MP2235	MALASPINA_Profile	10.759	-102.442	780	0.2-3
MPprodigalS80_025359698	PETase_21	0.0238111	Gemmatimonadota	MP1164_MALASPINA_Profile	MP1164	MALASPINA_Profile	-29.574	96.407	950	0.2-3
MPprodigalS80_025359698	PETase_21	0.0376344	Gemmatimonadota	MP0786_MALASPINA_Profile	MP0786	MALASPINA_Profile	-33.233	15.34	725	0.2-3
MPprodigalS80_025359698	PETase_21	0.0274393	Gemmatimonadota	MP0882_MALASPINA_Profile	MP0882	MALASPINA_Profile	-33.907	37.042	1200	0.2-3
TARA_GCv2_008095819	PETase_19	0.142723	Gemmatimonadota	TARA_B100001167_TARA	TARA_146_MES_0.22-3	TARA	34.6663	-71.2907	640	0.22-3
TARA_GCv2_008095819	PETase_19	0.00317734	Gemmatimonadota	TARA_Y100000994_TARA	TARA_078_DCM_0.45-0.8	TARA	-30.1484	-43.2705	120	0.45-0.8
TARA_GCv2_008095819	PETase_19	0.10366	Gemmatimonadota	TARA_B100001013_TARA	TARA_098_MES_0.22-3	TARA	-25.8076	-111.691	488	0.22-3
TARA_GCv2_008095819	PETase_19	0.00167409	Gemmatimonadota	TARA_A100001037_TARA	TARA_032_DCM_0.22-1.6	TARA	23.4183	37.245	80	0.22-1.6
TARA_GCv2_008095819	PETase_19	0.00620515	Gemmatimonadota	TARA_B100000508_TARA	TARA_072_MES_0.22-3	TARA	-8.7986	-17.9034	800	0.22-3
TARA_GCv2_008095819	PETase_19	0.00183948	Gemmatimonadota	TARA_Y100000814_TARA	TARA_076_DCM_0.45-0.8	TARA	-21.0292	-35.3498	150	0.45-0.8
TARA_GCv2_008095819	PETase_19	0.365164	Gemmatimonadota	TARA_Y100000758_TARA	TARA_068_MES_0.45-0.8	TARA	-31.0198	4.6685	700	0.45-0.8
TARA_GCv2_008095819	PETase_19	0.0232263	Gemmatimonadota	TARA_Y100000782_TARA	TARA_070_MES_0.22-0.45	TARA	-20.4075	-3.1641	800	0.22-0.45
TARA_GCv2_008095819	PETase_19	0.13905	Gemmatimonadota	TARA_B100000470_TARA	TARA_068_MES_0.22-3	TARA	-31.0198	4.6685	700	0.22-3
TARA_GCv2_008095819	PETase_19	0.0391918	Gemmatimonadota	TARA_B100001105_TARA	TARA_133_MES_0.22-3	TARA	35.2698	-127.727	650	0.22-3
TARA_GCv2_008095819	PETase_19	0.0785401	Gemmatimonadota	TARA_B100000586_TARA	TARA_111_MES_0.22-3	TARA	-16.9486	-100.671	350	0.22-3
TARA_GCv2_008095819	PETase_19	0.0723059	Gemmatimonadota	TARA_B100000446_TARA	TARA_070_MES_0.22-3	TARA	-20.4075	-3.1641	800	0.22-3
TARA_GCv2_008095819	PETase_19	0.010718	Gemmatimonadota	TARA_B100001079_TARA	TARA_110_MES_0.22-3	TARA	-1.8902	-84.6141	380	0.22-3
TARA_GCv2_008095819	PETase_19	0.042532	Gemmatimonadota	TARA_B100000378_TARA	TARA_056_MES_0.22-3	TARA	-15.3379	43.2948	1000	0.22-3
TARA_GCv2_008095819	PETase_19	0.00192981	Gemmatimonadota	TARA_B100000315_TARA	TARA_037_MES_0.22-1.6	TARA	20.8457	63.5851	600	0.22-1.6
TARA_GCv2_008095819	PETase_19	0.00212218	Gemmatimonadota	TARA_B100001750_TARA	TARA_148b_MES_0.22-3	TARA	34.1504	-56.9684	250	0.22-3
TARA_GCv2_008095819	PETase_19	0.107532	Gemmatimonadota	TARA_B100002049_TARA	TARA_142_MES_0.22-3	TARA	25.6236	-88.45	640	0.22-3
TARA_GCv2_008095819	PETase_19	0.0173103	Gemmatimonadota	TARA_B100000953_TARA	TARA_102_MES_0.22-3	TARA	-5.261	-85.1678	480	0.22-3
TARA_GCv2_008095819	PETase_19	0.0466138	Gemmatimonadota	TARA_Y100000780_TARA	TARA_070_MES_0.45-0.8	TARA	-20.4075	-3.1641	800	0.45-0.8
TARA_GCv2_008095819	PETase_19	0.20083	Gemmatimonadota	TARA_B100001245_TARA	TARA_132_MES_0.22-3	TARA	31.528	-159.022	550	0.22-3
TARA_GCv2_008095819	PETase_19	0.117128	Gemmatimonadota	TARA_B100000749_TARA	TARA_076_MES_0.22-3	TARA	-20.9315	-35.1794	800	0.22-3
TARA_GCv2_008095819	PETase_19	0.120896	Gemmatimonadota	TARA_B100001765_TARA	TARA_149_MES_0.22-3	TARA	34.0771	-49.8233	740	0.22-3
TARA_GCv2_008095819	PETase_19	0.291046	Gemmatimonadota	TARA_B100001146_TARA	TARA_145_MES_0.22-3	TARA	39.2392	-70.0343	590	0.22-3
TARA_GCv2_008095819	PETase_19	0.0132546	Gemmatimonadota	TARA_B100000678_TARA	TARA_122_MES_0.22-3	TARA	-8.9729	-139.239	600	0.22-3
TARA_GCv2_008095819	PETase_19	0.315289	Gemmatimonadota	TARA_Y100001001_TARA	TARA_078_MES_0.45-0.8	TARA	-30.1471	-43.2915	800	0.45-0.8
TARA_GCv2_008095819	PETase_19	0.00185715	Gemmatimonadota	TARA_B100002003_TARA	TARA_138_MES_0.22-3	TARA	6.3559	-103.06	450	0.22-3
TARA_GCv2_008095819	PETase_19	0.00230448	Gemmatimonadota	TARA_B100000029_TARA	TARA_034_DCM_0.22-1.6	TARA	18.4417	39.8567	60	0.22-1.6
TARA_GCv2_008095819	PETase_19	0.00298809	Gemmatimonadota	TARA_B100001971_TARA	TARA_137_MES_0.22-3	TARA	14.2025	-116.643	375	0.22-3
TARA_GCv2_008095819	PETase_19	0.0048474	Gemmatimonadota	TARA_B100000929_TARA	TARA_109_MES_0.22-3	TARA	2.0649	-84.5546	380	0.22-3
TARA_GCv2_008095819	PETase_19	0.00299153	Gemmatimonadota	TARA_Y100000294_TARA	TARA_038_MES_0.22-1.6	TARA	19.0351	64.5638	340	0.22-1.6
TARA_GCv2_008095819	PETase_19	0.156027	Gemmatimonadota	TARA_B100001179_TARA	TARA_152_MES_0.22-3	TARA	43.7182	-16.8714	800	0.22-3
TARA_GCv2_008095819	PETase_19	0.0506816	Gemmatimonadota	TARA_Y100001947_TARA	TARA_122_MES_0.45-0.8	TARA	-8.9729	-139.239	600	0.45-0.8
TARA_GCv2_008095819	PETase_19	0.0929812	Gemmatimonadota	TARA_B100000745_TARA	TARA_078_MES_0.22-3	TARA	-30.1471	-43.2915	800	0.22-3
TARA_GCv2_008095819	PETase_19	0.113829	Gemmatimonadota	TARA_Y100000815_TARA	TARA_076_MES_0.45-0.8	TARA	-20.9315	-35.1794	800	0.45-0.8
TARA_GCv2_008095819	PETase_19	0.0877959	Gemmatimonadota	TARA_B000000460_TARA	TARA_065_MES_0.22-3	TARA	-35.1889	26.2905	850	0.22-3
TARA_GCv2_008095819	PETase_19	0.01799	Gemmatimonadota	TARA_Y100001949_TARA	TARA_122_MES_0.22-0.45	TARA	-8.9729	-139.239	600	0.22-0.45
TARA_GCv2_008095819	PETase_19	0.103498	Gemmatimonadota	TARA_B100000809_TARA	TARA_085_MES_0.22-3	TARA	-61.9689	-49.5017	790	0.22-3
TARA_GCv2_008095819	PETase_19	0.245478	Gemmatimonadota	TARA_B100000949_TARA	TARA_112_MES_0.22-3	TARA	-23.2232	-129.599	696	0.22-3
TARA_GCv2_008095819	PETase_19	0.127346	Gemmatimonadota	TARA_B100000408_TARA	TARA_064_MES_0.22-3	TARA	-29.5046	37.9599	1000	0.22-3
TARA_GCv2_008120238	PETase_22	0.287997	Gemmatimonadota	TARA_B100001167_TARA	TARA_146_MES_0.22-3	TARA	34.6663	-71.2907	640	0.22-3
TARA_GCv2_008120238	PETase_22	0.00794335	Gemmatimonadota	TARA_Y100000994_TARA	TARA_078_DCM_0.45-0.8	TARA	-30.1484	-43.2705	120	0.45-0.8
TARA_GCv2_008120238	PETase_22	0.0305517	Gemmatimonadota	TARA_B100001013_TARA	TARA_098_MES_0.22-3	TARA	-25.8076	-111.691	488	0.22-3
TARA_GCv2_008120238	PETase_22	0.0110094	Gemmatimonadota	TARA_Y100000814_TARA	TARA_076_DCM_0.45-0.8	TARA	-21.0292	-35.3498	150	0.45-0.8
TARA_GCv2_008120238	PETase_22	0.0025476	Gemmatimonadota	TARA_B100001964_TARA	TARA_137_DCM_0.22-3	TARA	14.2075	-116.647	40	0.22-3
TARA_GCv2_008120238	PETase_22	0.00158059	Gemmatimonadota	TARA_B100001758_TARA	TARA_149_SRF_0.22-3	TARA	34.1132	-49.9181	5	0.22-3
TARA_GCv2_008120238	PETase_22	0.0936887	Gemmatimonadota	TARA_Y100000758_TARA	TARA_068_MES_0.45-0.8	TARA	-31.0198	4.6685	700	0.45-0.8
TARA_GCv2_008120238	PETase_22	0.0222474	Gemmatimonadota	TARA_B100000470_TARA	TARA_068_MES_0.22-3	TARA	-31.0198	4.6685	700	0.22-3
TARA_GCv2_008120238	PETase_22	0.0119258	Gemmatimonadota	TARA_B100001105_TARA	TARA_133_MES_0.22-3	TARA	35.2698	-127.727	650	0.22-3
TARA_GCv2_008120238	PETase_22	0.00778798	Gemmatimonadota	TARA_B100001142_TARA	TARA_145_SRF_0.22-3	TARA	39.2305	-70.0377	5	0.22-3
TARA_GCv2_008120238	PETase_22	0.00167178	Gemmatimonadota	TARA_Y100000296_TARA	TARA_038_MES_0.1-0.22	TARA	19.0351	64.5638	340	0.1-0.22
TARA_GCv2_008120238	PETase_22	0.0659843	Gemmatimonadota	TARA_B100000586_TARA	TARA_111_MES_0.22-3	TARA	-16.9486	-100.671	350	0.22-3
TARA_GCv2_008120238	PETase_22	0.00803767	Gemmatimonadota	TARA_B100000446_TARA	TARA_070_MES_0.22-3	TARA	-20.4075	-3.1641	800	0.22-3
TARA_GCv2_008120238	PETase_22	0.0276191	Gemmatimonadota	TARA_B100001559_TARA	TARA_151_DCM_0.22-3	TARA	36.1811	-28.9373	80	0.22-3
TARA_GCv2_008120238	PETase_22	0.0142871	Gemmatimonadota	TARA_B100001079_TARA	TARA_110_MES_0.22-3	TARA	-1.8902	-84.6141	380	0.22-3
TARA_GCv2_008120238	PETase_22	0.00184827	Gemmatimonadota	TARA_Y100000746_TARA	TARA_068_DCM_0.45-0.8	TARA	-31.027	4.6802	50	0.45-0.8
TARA_GCv2_008120238	PETase_22	0.0011199	Gemmatimonadota	TARA_B000000437_TARA	TARA_065_SRF_0.22-3	TARA	-35.1728	26.2868	5	0.22-3
TARA_GCv2_008120238	PETase_22	0.00161575	Gemmatimonadota	TARA_B100000614_TARA	TARA_128_DCM_0.22-3	TARA	0.0222	-153.686	40	0.22-3
TARA_GCv2_008120238	PETase_22	0.00787744	Gemmatimonadota	TARA_B100000378_TARA	TARA_056_MES_0.22-3	TARA	-15.3379	43.2948	1000	0.22-3
TARA_GCv2_008120238	PETase_22	0.000960693	Gemmatimonadota	TARA_B100000315_TARA	TARA_037_MES_0.22-1.6	TARA	20.8457	63.5851	600	0.22-1.6
TARA_GCv2_008120238	PETase_22	0.493805	Gemmatimonadota	TARA_B100001750_TARA	TARA_148b_MES_0.22-3	TARA	34.1504	-56.9684	250	0.22-3
TARA_GCv2_008120238	PETase_22	0.0945976	Gemmatimonadota	TARA_Y100001960_TARA	TARA_123_MIX_0.22-0.45	TARA	-8.9109	-140.285	150	0.22-0.45
TARA_GCv2_008120238	PETase_22	0.0410233	Gemmatimonadota	TARA_B100000686_TARA	TARA_123_MIX_0.22-3	TARA	-8.9109	-140.285	150	0.22-3
TARA_GCv2_008120238	PETase_22	0.0757721	Gemmatimonadota	TARA_B100002049_TARA	TARA_142_MES_0.22-3	TARA	25.6236	-88.45	640	0.22-3
TARA_GCv2_008120238	PETase_22	0.00577008	Gemmatimonadota	TARA_Y100001934_TARA	TARA_124_MIX_0.45-0.8	TARA	-9.0714	-140.597	120	0.45-0.8
TARA_GCv2_008120238	PETase_22	0.0158073	Gemmatimonadota	TARA_B100001540_TARA	TARA_146_SRF_0.22-3	TARA	34.6712	-71.3093	5	0.22-3
TARA_GCv2_008120238	PETase_22	0.000861476	Gemmatimonadota	TARA_B100001778_TARA	TARA_150_DCM_0.22-3	TARA	35.8427	-37.1526	40	0.22-3
TARA_GCv2_008120238	PETase_22	0.000977344	Gemmatimonadota	TARA_Y100000034_TARA	TARA_039_MES_0.1-0.22	TARA	18.7341	66.3896	270	0.1-0.22
TARA_GCv2_008120238	PETase_22	0.0108195	Gemmatimonadota	TARA_B100000953_TARA	TARA_102_MES_0.22-3	TARA	-5.261	-85.1678	480	0.22-3
TARA_GCv2_008120238	PETase_22	0.00745375	Gemmatimonadota	TARA_Y100000780_TARA	TARA_070_MES_0.45-0.8	TARA	-20.4075	-3.1641	800	0.45-0.8
TARA_GCv2_008120238	PETase_22	0.00217215	Gemmatimonadota	TARA_B100000035_TARA	TARA_036_DCM_0.22-1.6	TARA	20.8222	63.5133	17	0.22-1.6
TARA_GCv2_008120238	PETase_22	0.0506704	Gemmatimonadota	TARA_B100001245_TARA	TARA_132_MES_0.22-3	TARA	31.528	-159.022	550	0.22-3
TARA_GCv2_008120238	PETase_22	0.00305714	Gemmatimonadota	TARA_B100000749_TARA	TARA_076_MES_0.22-3	TARA	-20.9315	-35.1794	800	0.22-3
TARA_GCv2_008120238	PETase_22	0.218023	Gemmatimonadota	TARA_B100001765_TARA	TARA_149_MES_0.22-3	TARA	34.0771	-49.8233	740	0.22-3
TARA_GCv2_008120238	PETase_22	0.00727261	Gemmatimonadota	TARA_B100000530_TARA	TARA_078_DCM_0.22-3	TARA	-30.1484	-43.2705	120	0.22-3
TARA_GCv2_008120238	PETase_22	0.00896263	Gemmatimonadota	TARA_B100001146_TARA	TARA_145_MES_0.22-3	TARA	39.2392	-70.0343	590	0.22-3
TARA_GCv2_008120238	PETase_22	0.00828272	Gemmatimonadota	TARA_B100000678_TARA	TARA_122_MES_0.22-3	TARA	-8.9729	-139.239	600	0.22-3
TARA_GCv2_008120238	PETase_22	0.0193602	Gemmatimonadota	TARA_Y100001001_TARA	TARA_078_MES_0.45-0.8	TARA	-30.1471	-43.2915	800	0.45-0.8
TARA_GCv2_008120238	PETase_22	0.00331021	Gemmatimonadota	TARA_Y100000031_TARA	TARA_039_MES_0.22-1.6	TARA	18.7341	66.3896	270	0.22-1.6
TARA_GCv2_008120238	PETase_22	0.0016685	Gemmatimonadota	TARA_B100001741_TARA	TARA_148_SRF_0.22-3	TARA	31.6948	-64.2489	5	0.22-3
TARA_GCv2_008120238	PETase_22	0.00185715	Gemmatimonadota	TARA_B100002003_TARA	TARA_138_MES_0.22-3	TARA	6.3559	-103.06	450	0.22-3
TARA_GCv2_008120238	PETase_22	0.0322271	Gemmatimonadota	TARA_B100000029_TARA	TARA_034_DCM_0.22-1.6	TARA	18.4417	39.8567	60	0.22-1.6
TARA_GCv2_008120238	PETase_22	0.323691	Gemmatimonadota	TARA_Y100000588_TARA	TARA_125_SRF_0.45-0.8	TARA	-8.9111	-142.557	5	0.45-0.8
TARA_GCv2_008120238	PETase_22	0.0153929	Gemmatimonadota	TARA_Y100000590_TARA	TARA_125_SRF_0.22-0.45	TARA	-8.9111	-142.557	5	0.22-0.45
TARA_GCv2_008120238	PETase_22	0.0193824	Gemmatimonadota	TARA_B100000929_TARA	TARA_109_MES_0.22-3	TARA	2.0649	-84.5546	380	0.22-3
TARA_GCv2_008120238	PETase_22	0.00135697	Gemmatimonadota	TARA_Y100001936_TARA	TARA_124_MIX_0.22-0.45	TARA	-9.0714	-140.597	120	0.22-0.45
TARA_GCv2_008120238	PETase_22	0.0149648	Gemmatimonadota	TARA_Y100000294_TARA	TARA_038_MES_0.22-1.6	TARA	19.0351	64.5638	340	0.22-1.6
TARA_GCv2_008120238	PETase_22	0.235098	Gemmatimonadota	TARA_B100001179_TARA	TARA_152_MES_0.22-3	TARA	43.7182	-16.8714	800	0.22-3
TARA_GCv2_008120238	PETase_22	0.0171459	Gemmatimonadota	TARA_B100000959_TARA	TARA_100_MES_0.22-3	TARA	-12.9794	-96.0232	177	0.22-3
TARA_GCv2_008120238	PETase_22	0.00100789	Gemmatimonadota	TARA_B100001769_TARA	TARA_150_SRF_0.22-3	TARA	35.9346	-37.3032	5	0.22-3
TARA_GCv2_008120238	PETase_22	0.00135014	Gemmatimonadota	TARA_Y100000766_TARA	TARA_070_SRF_0.45-0.8	TARA	-20.4091	-3.1759	5	0.45-0.8
TARA_GCv2_008120238	PETase_22	0.00414778	Gemmatimonadota	TARA_Y100001956_TARA	TARA_123_MIX_0.45-0.8	TARA	-8.9109	-140.285	150	0.45-0.8
TARA_GCv2_008120238	PETase_22	0.00459896	Gemmatimonadota	TARA_Y100001947_TARA	TARA_122_MES_0.45-0.8	TARA	-8.9729	-139.239	600	0.45-0.8
TARA_GCv2_008120238	PETase_22	0.308374	Gemmatimonadota	TARA_B100001123_TARA	TARA_125_MIX_0.22-3	TARA	-8.8999	-142.546	140	0.22-3
TARA_GCv2_008120238	PETase_22	0.00922076	Gemmatimonadota	TARA_B100000745_TARA	TARA_078_MES_0.22-3	TARA	-30.1471	-43.2915	800	0.22-3
TARA_GCv2_008120238	PETase_22	0.0165559	Gemmatimonadota	TARA_Y100000815_TARA	TARA_076_MES_0.45-0.8	TARA	-20.9315	-35.1794	800	0.45-0.8
TARA_GCv2_008120238	PETase_22	0.0947804	Gemmatimonadota	TARA_B000000460_TARA	TARA_065_MES_0.22-3	TARA	-35.1889	26.2905	850	0.22-3
TARA_GCv2_008120238	PETase_22	0.00599667	Gemmatimonadota	TARA_Y100001949_TARA	TARA_122_MES_0.22-0.45	TARA	-8.9729	-139.239	600	0.22-0.45
TARA_GCv2_008120238	PETase_22	0.0047028	Gemmatimonadota	TARA_B100000809_TARA	TARA_085_MES_0.22-3	TARA	-61.9689	-49.5017	790	0.22-3
TARA_GCv2_008120238	PETase_22	0.00294448	Gemmatimonadota	TARA_B000000441_TARA	TARA_065_DCM_0.22-3	TARA	-35.2421	26.3048	30	0.22-3
TARA_GCv2_008120238	PETase_22	0.00267105	Gemmatimonadota	TARA_B100000949_TARA	TARA_112_MES_0.22-3	TARA	-23.2232	-129.599	696	0.22-3
TARA_GCv2_008120238	PETase_22	0.0702629	Gemmatimonadota	TARA_B100000408_TARA	TARA_064_MES_0.22-3	TARA	-29.5046	37.9599	1000	0.22-3
MPprodigalS80_001007297	PETase_20	0.03507	Gemmatimonadota	MP0536_MALASPINA_Profile	MP0536	MALASPINA_Profile	-25.868	-27.567	850	0.2-3
MPprodigalS80_001007297	PETase_20	0.0132288	Gemmatimonadota	MP1851_MALASPINA_Profile	MP1851	MALASPINA_Profile	21.89	-155.664	500	0.2-3
MPprodigalS80_001007297	PETase_20	0.0126069	Gemmatimonadota	MP1678_MALASPINA_Profile	MP1678	MALASPINA_Profile	-3.41	-169.463	650	0.2-3
MPprodigalS80_001007297	PETase_20	0.0593158	Gemmatimonadota	MP1523_MALASPINA_Profile	MP1523	MALASPINA_Profile	-23.377	-178.211	750	0.2-3
MPprodigalS80_001007297	PETase_20	0.0111812	Gemmatimonadota	MP860_MALASPINA_Profile	MP860	MALASPINA_Profile	-34.44	31.112	430	0.2-3
MPprodigalS80_001007297	PETase_20	0.0101077	Gemmatimonadota	MP1415_MALASPINA_Profile	MP1415	MALASPINA_Profile	-40.55	142.497	550	0.2-3
MPprodigalS80_001007297	PETase_20	0.0111357	Gemmatimonadota	MP692_MALASPINA_Profile	MP692	MALASPINA_Profile	-30.882	0.968	800	0.2-3
MPprodigalS80_001007297	PETase_20	0.0813521	Gemmatimonadota	MP0532_MALASPINA_Profile	MP0532	MALASPINA_Profile	-25.868	-27.567	3300	0.2-3
MPprodigalS80_001007297	PETase_20	0.0709564	Gemmatimonadota	MP2811_MALASPINA_Profile	MP2811	MALASPINA_Profile	26.911	-32.837	2500	0.2-3
MPprodigalS80_001007297	PETase_20	0.0683348	Gemmatimonadota	MP1337_MALASPINA_Profile	MP1337	MALASPINA_Profile	-37.889	127.75	1060	0.2-3
MPprodigalS80_001007297	PETase_20	0.0856067	Gemmatimonadota	MP581_MALASPINA_Profile	MP581	MALASPINA_Profile	-27.553	-18.089	1120	0.2-3
MPprodigalS80_001007297	PETase_20	0.188204	Gemmatimonadota	MP2233bis_MALASPINA_Profile	MP2233bis	MALASPINA_Profile	10.759	-102.442	2000	0.2-3
MPprodigalS80_001007297	PETase_20	0.0203847	Gemmatimonadota	MP1525_MALASPINA_Profile	MP1525	MALASPINA_Profile	-23.377	-178.211	350	0.2-3
MPprodigalS80_001007297	PETase_20	0.055991	Gemmatimonadota	MP1413_MALASPINA_Profile	MP1413	MALASPINA_Profile	-40.55	142.497	865	0.2-3
MPprodigalS80_001007297	PETase_20	0.0293938	Gemmatimonadota	MP0880_MALASPINA_Profile	MP0880	MALASPINA_Profile	-33.907	37.042	3000	0.2-3
MPprodigalS80_001007297	PETase_20	0.0875611	Gemmatimonadota	MP1676_MALASPINA_Profile	MP1676	MALASPINA_Profile	-3.41	-169.463	1500	0.2-3
MPprodigalS80_001007297	PETase_20	0.380689	Gemmatimonadota	MP0315_MALASPINA_Profile	MP0315	MALASPINA_Profile	-7.283	-29.322	1600	0.2-3
MPprodigalS80_001007297	PETase_20	0.11639	Gemmatimonadota	MP0534_MALASPINA_Profile	MP0534	MALASPINA_Profile	-25.868	-27.567	2400	0.2-3
MPprodigalS80_001007297	PETase_20	0.0246128	Gemmatimonadota	MP2231_MALASPINA_Profile	MP2231	MALASPINA_Profile	10.759	-102.442	2800	0.2-3
MPprodigalS80_001007297	PETase_20	0.027002	Gemmatimonadota	MP0784_MALASPINA_Profile	MP0784	MALASPINA_Profile	-33.233	15.34	1200	0.2-3
MPprodigalS80_001007297	PETase_20	0.00614587	Gemmatimonadota	MP0888_MALASPINA_Profile	MP0888	MALASPINA_Profile	-33.907	37.042	85	0.2-3
MPprodigalS80_001007297	PETase_20	0.404959	Gemmatimonadota	MP84_MALASPINA_Profile	MP84	MALASPINA_Profile	23.274	-22.222	1250	0.2-3
MPprodigalS80_001007297	PETase_20	0.373453	Gemmatimonadota	MP2654_MALASPINA_Profile	MP2654	MALASPINA_Profile	20.804	-50.143	1500	0.2-3
MPprodigalS80_001007297	PETase_20	0.153694	Gemmatimonadota	MP1162_MALASPINA_Profile	MP1162	MALASPINA_Profile	-29.574	96.407	1800	0.2-3
MPprodigalS80_001007297	PETase_20	0.0106352	Gemmatimonadota	MP0886_MALASPINA_Profile	MP0886	MALASPINA_Profile	-33.907	37.042	450	0.2-3
MPprodigalS80_001007297	PETase_20	0.0395005	Gemmatimonadota	MP1521_MALASPINA_Profile	MP1521	MALASPINA_Profile	-23.377	-178.211	2000	0.2-3
MPprodigalS80_001007297	PETase_20	0.0796401	Gemmatimonadota	MP0317_MALASPINA_Profile	MP0317	MALASPINA_Profile	-7.283	-29.322	800	0.2-3
MPprodigalS80_001007297	PETase_20	0.0155232	Gemmatimonadota	MP1847_MALASPINA_Profile	MP1847	MALASPINA_Profile	21.89	-155.664	2000	0.2-3
MPprodigalS80_001007297	PETase_20	0.0474592	Gemmatimonadota	MP1164_MALASPINA_Profile	MP1164	MALASPINA_Profile	-29.574	96.407	950	0.2-3
MPprodigalS80_001007297	PETase_20	0.137743	Gemmatimonadota	MP2813_MALASPINA_Profile	MP2813	MALASPINA_Profile	26.911	-32.837	1000	0.2-3
MPprodigalS80_001007297	PETase_20	0.068382	Gemmatimonadota	MP0882_MALASPINA_Profile	MP0882	MALASPINA_Profile	-33.907	37.042	1200	0.2-3
MPprodigalS80_001485844	PETase_23	0.163668	Gemmatimonadota	MP0536_MALASPINA_Profile	MP0536	MALASPINA_Profile	-25.868	-27.567	850	0.2-3
MPprodigalS80_001485844	PETase_23	0.389522	Gemmatimonadota	MP0319_MALASPINA_Profile	MP0319	MALASPINA_Profile	-7.283	-29.322	400	0.2-3
MPprodigalS80_001485844	PETase_23	0.185204	Gemmatimonadota	MP1851_MALASPINA_Profile	MP1851	MALASPINA_Profile	21.89	-155.664	500	0.2-3
MPprodigalS80_001485844	PETase_23	0.151153	Gemmatimonadota	MP1678_MALASPINA_Profile	MP1678	MALASPINA_Profile	-3.41	-169.463	650	0.2-3
MPprodigalS80_001485844	PETase_23	0.368297	Gemmatimonadota	MP2817_MALASPINA_Profile	MP2817	MALASPINA_Profile	26.911	-32.837	430	0.2-3
MPprodigalS80_001485844	PETase_23	0.325416	Gemmatimonadota	MP2376_MALASPINA_Profile	MP2376	MALASPINA_Profile	5.912	-84.795	340	0.2-3
MPprodigalS80_001485844	PETase_23	0.348683	Gemmatimonadota	MP2000_MALASPINA_Profile	MP2000	MALASPINA_Profile	18.653	-136.178	213	0.2-3
MPprodigalS80_001485844	PETase_23	0.372026	Gemmatimonadota	MP46_MALASPINA_Profile	MP46	MALASPINA_Profile	34.001	-12.781	1100	0.2-3
MPprodigalS80_001485844	PETase_23	0.103782	Gemmatimonadota	MP1523_MALASPINA_Profile	MP1523	MALASPINA_Profile	-23.377	-178.211	750	0.2-3
MPprodigalS80_001485844	PETase_23	0.481162	Gemmatimonadota	MP860_MALASPINA_Profile	MP860	MALASPINA_Profile	-34.44	31.112	430	0.2-3
MPprodigalS80_001485844	PETase_23	0.191848	Gemmatimonadota	MP1415_MALASPINA_Profile	MP1415	MALASPINA_Profile	-40.55	142.497	550	0.2-3
MPprodigalS80_001485844	PETase_23	0.109723	Gemmatimonadota	MP1814_MALASPINA_Profile	MP1814	MALASPINA_Profile	11.593	-162.41	600	2025-03-20
MPprodigalS80_001485844	PETase_23	0.326168	Gemmatimonadota	MP1455_MALASPINA_Profile	MP1455	MALASPINA_Profile	-36.642	151.006	385	0.2-3
MPprodigalS80_001485844	PETase_23	0.222577	Gemmatimonadota	MP692_MALASPINA_Profile	MP692	MALASPINA_Profile	-30.882	0.968	800	0.2-3
MPprodigalS80_001485844	PETase_23	0.330777	Gemmatimonadota	MP2809_MALASPINA_Profile	MP2809	MALASPINA_Profile	26.911	-32.837	4000	0.2-3
MPprodigalS80_001485844	PETase_23	0.352835	Gemmatimonadota	MP2043_MALASPINA_Profile	MP2043	MALASPINA_Profile	17.37	-130.611	200	0.2-3
MPprodigalS80_001485844	PETase_23	0.0411733	Gemmatimonadota	MP1849_MALASPINA_Profile	MP1849	MALASPINA_Profile	21.89	-155.664	730	0.2-3
MPprodigalS80_001485844	PETase_23	0.0683348	Gemmatimonadota	MP1337_MALASPINA_Profile	MP1337	MALASPINA_Profile	-37.889	127.75	1060	0.2-3
MPprodigalS80_001485844	PETase_23	0.00887543	Gemmatimonadota	MP2237_MALASPINA_Profile	MP2237	MALASPINA_Profile	10.759	-102.442	600	0.2-3
MPprodigalS80_001485844	PETase_23	0.183436	Gemmatimonadota	MP581_MALASPINA_Profile	MP581	MALASPINA_Profile	-27.553	-18.089	1120	0.2-3
MPprodigalS80_001485844	PETase_23	0.193808	Gemmatimonadota	MP1387_MALASPINA_Profile	MP1387	MALASPINA_Profile	-39.867	138.735	555	0.2-3
MPprodigalS80_001485844	PETase_23	0.0891363	Gemmatimonadota	MP2233bis_MALASPINA_Profile	MP2233bis	MALASPINA_Profile	10.759	-102.442	2000	0.2-3
MPprodigalS80_001485844	PETase_23	0.366833	Gemmatimonadota	MP1525_MALASPINA_Profile	MP1525	MALASPINA_Profile	-23.377	-178.211	350	0.2-3
MPprodigalS80_001485844	PETase_23	0.0333932	Gemmatimonadota	MP0538_MALASPINA_Profile	MP0538	MALASPINA_Profile	-25.868	-27.567	550	0.2-3
MPprodigalS80_001485844	PETase_23	0.212795	Gemmatimonadota	MP1413_MALASPINA_Profile	MP1413	MALASPINA_Profile	-40.55	142.497	865	0.2-3
MPprodigalS80_001485844	PETase_23	0.0146969	Gemmatimonadota	MP0880_MALASPINA_Profile	MP0880	MALASPINA_Profile	-33.907	37.042	3000	0.2-3
MPprodigalS80_001485844	PETase_23	0.0187889	Gemmatimonadota	MP1519_MALASPINA_Profile	MP1519	MALASPINA_Profile	-23.377	-178.211	2500	0.2-3
MPprodigalS80_001485844	PETase_23	0.0245731	Gemmatimonadota	MP0315_MALASPINA_Profile	MP0315	MALASPINA_Profile	-7.283	-29.322	1600	0.2-3
MPprodigalS80_001485844	PETase_23	0.330361	Gemmatimonadota	MP1419_MALASPINA_Profile	MP1419	MALASPINA_Profile	-40.55	142.497	70	0.2-3
MPprodigalS80_001485844	PETase_23	0.213412	Gemmatimonadota	MP1879_MALASPINA_Profile	MP1879	MALASPINA_Profile	21.57	-153.418	500	0.2-3
MPprodigalS80_001485844	PETase_23	0.249471	Gemmatimonadota	MP1682_MALASPINA_Profile	MP1682	MALASPINA_Profile	-3.41	-169.463	450	0.2-3
MPprodigalS80_001485844	PETase_23	0.0123064	Gemmatimonadota	MP2231_MALASPINA_Profile	MP2231	MALASPINA_Profile	10.759	-102.442	2800	0.2-3
MPprodigalS80_001485844	PETase_23	0.0405031	Gemmatimonadota	MP0784_MALASPINA_Profile	MP0784	MALASPINA_Profile	-33.233	15.34	1200	0.2-3
MPprodigalS80_001485844	PETase_23	0.254565	Gemmatimonadota	MP1166_MALASPINA_Profile	MP1166	MALASPINA_Profile	-29.574	96.407	650	0.2-3
MPprodigalS80_001485844	PETase_23	0.0134375	Gemmatimonadota	MP1411_MALASPINA_Profile	MP1411	MALASPINA_Profile	-40.55	142.497	2800	0.2-3
MPprodigalS80_001485844	PETase_23	0.262079	Gemmatimonadota	MP2658_MALASPINA_Profile	MP2658	MALASPINA_Profile	20.804	-50.143	535	0.2-3
MPprodigalS80_001485844	PETase_23	0.00747246	Gemmatimonadota	MP2239_MALASPINA_Profile	MP2239	MALASPINA_Profile	10.759	-102.442	280	0.2-3
MPprodigalS80_001485844	PETase_23	0.0666912	Gemmatimonadota	MP0788_MALASPINA_Profile	MP0788	MALASPINA_Profile	-33.233	15.34	350	0.2-3
MPprodigalS80_001485844	PETase_23	0.0324058	Gemmatimonadota	MP84_MALASPINA_Profile	MP84	MALASPINA_Profile	23.274	-22.222	1250	0.2-3
MPprodigalS80_001485844	PETase_23	0.0951782	Gemmatimonadota	MP464_MALASPINA_Profile	MP464	MALASPINA_Profile	-24.315	-36.222	750	0.2-3
MPprodigalS80_001485844	PETase_23	0.0682123	Gemmatimonadota	MP1815_MALASPINA_Profile	MP1815	MALASPINA_Profile	11.593	-162.41	600	0.2-3
MPprodigalS80_001485844	PETase_23	0.327109	Gemmatimonadota	MP0884_MALASPINA_Profile	MP0884	MALASPINA_Profile	-33.907	37.042	800	0.2-3
MPprodigalS80_001485844	PETase_23	0.083464	Gemmatimonadota	MP2815_MALASPINA_Profile	MP2815	MALASPINA_Profile	26.911	-32.837	900	0.2-3
MPprodigalS80_001485844	PETase_23	0.0640475	Gemmatimonadota	MP1162_MALASPINA_Profile	MP1162	MALASPINA_Profile	-29.574	96.407	1800	0.2-3
MPprodigalS80_001485844	PETase_23	0.294785	Gemmatimonadota	MP1639_MALASPINA_Profile	MP1639	MALASPINA_Profile	-9.474	-172.298	320	0.2-3
MPprodigalS80_001485844	PETase_23	0.283884	Gemmatimonadota	MP427_MALASPINA_Profile	MP427	MALASPINA_Profile	-21.093	-35.972	330	0.2-3
MPprodigalS80_001485844	PETase_23	0.212659	Gemmatimonadota	MP0886_MALASPINA_Profile	MP0886	MALASPINA_Profile	-33.907	37.042	450	0.2-3
MPprodigalS80_001485844	PETase_23	0.312788	Gemmatimonadota	MP1853_MALASPINA_Profile	MP1853	MALASPINA_Profile	21.89	-155.664	320	0.2-3
MPprodigalS80_001485844	PETase_23	0.026343	Gemmatimonadota	MP1521_MALASPINA_Profile	MP1521	MALASPINA_Profile	-23.377	-178.211	2000	0.2-3
MPprodigalS80_001485844	PETase_23	0.0796401	Gemmatimonadota	MP0317_MALASPINA_Profile	MP0317	MALASPINA_Profile	-7.283	-29.322	800	0.2-3
MPprodigalS80_001485844	PETase_23	0.217494	Gemmatimonadota	MP1680_MALASPINA_Profile	MP1680	MALASPINA_Profile	-3.41	-169.463	580	0.2-3
MPprodigalS80_001485844	PETase_23	0.0310463	Gemmatimonadota	MP1847_MALASPINA_Profile	MP1847	MALASPINA_Profile	21.89	-155.664	2000	0.2-3
MPprodigalS80_001485844	PETase_23	0.352218	Gemmatimonadota	MP0844_MALASPINA_Profile	MP0844	MALASPINA_Profile	-34.837	27.549	415	0.2-3
MPprodigalS80_001485844	PETase_23	0.1888	Gemmatimonadota	MP1527_MALASPINA_Profile	MP1527	MALASPINA_Profile	-23.377	-178.211	200	0.2-3
MPprodigalS80_001485844	PETase_23	0.0249198	Gemmatimonadota	MP2235_MALASPINA_Profile	MP2235	MALASPINA_Profile	10.759	-102.442	780	0.2-3
MPprodigalS80_001485844	PETase_23	0.0627123	Gemmatimonadota	MP468_MALASPINA_Profile	MP468	MALASPINA_Profile	-24.315	-36.222	320	0.2-3
MPprodigalS80_001485844	PETase_23	0.189814	Gemmatimonadota	MP1164_MALASPINA_Profile	MP1164	MALASPINA_Profile	-29.574	96.407	950	0.2-3
MPprodigalS80_001485844	PETase_23	0.270408	Gemmatimonadota	MP1599_MALASPINA_Profile	MP1599	MALASPINA_Profile	-13.531	-173.372	300	0.2-3
MPprodigalS80_001485844	PETase_23	0.0875268	Gemmatimonadota	MP0786_MALASPINA_Profile	MP0786	MALASPINA_Profile	-33.233	15.34	725	0.2-3
MPprodigalS80_001485844	PETase_23	0.123969	Gemmatimonadota	MP2813_MALASPINA_Profile	MP2813	MALASPINA_Profile	26.911	-32.837	1000	0.2-3
MPprodigalS80_001485844	PETase_23	0.328214	Gemmatimonadota	MP0882_MALASPINA_Profile	MP0882	MALASPINA_Profile	-33.907	37.042	1200	0.2-3
MPprodigalS80_001485844	PETase_23	0.244391	Gemmatimonadota	MP1178_MALASPINA_Profile	MP1178	MALASPINA_Profile	-29.574	96.407	420	0.2-3
MalaspinaDeepMgmS80_001335912	PETase_04	0.182008	Pseudomonadales	MP2158_MALASPINA_Deep	MP2158	MALASPINA_Deep	12	-108.06	3103	0.8-20
MalaspinaDeepMgmS80_001335912	PETase_04	0.076724	Pseudomonadales	MP2253_MALASPINA_Deep	MP2253	MALASPINA_Deep	10.0927	-99.2462	3008	0.2-0.8
MalaspinaDeepMgmS80_004251872	PETase_11	0.172988	Pseudomonadales	MP1091_MALASPINA_Deep	MP1091	MALASPINA_Deep	-29.81	82.62	4000	0.8-20
MalaspinaDeepMgmS80_004251872	PETase_11	0.182008	Pseudomonadales	MP2158_MALASPINA_Deep	MP2158	MALASPINA_Deep	12	-108.06	3103	0.8-20
MalaspinaDeepMgmS80_004639534	PETase_25	0.17124	Pseudomonadales	MP2252_MALASPINA_Deep	MP2252	MALASPINA_Deep	10.0927	-99.2462	3008	0.8-20
MalaspinaDeepMgmS80_004639534	PETase_25	0.696897	Pseudomonadales	MP0901_MALASPINA_Deep	MP0901	MALASPINA_Deep	-33.55	39.89	4002	0.2-0.8
MalaspinaDeepMgmS80_004639534	PETase_25	0.236435	Pseudomonadales	MP1493_MALASPINA_Deep	MP1493	MALASPINA_Deep	-25.49	-179.52	2150	0.8-20
MalaspinaDeepMgmS80_004639534	PETase_25	0.143038	Pseudomonadales	MP2159_MALASPINA_Deep	MP2159	MALASPINA_Deep	12	-108.06	3103	0.2-0.8
MalaspinaDeepMgmS80_004639534	PETase_25	0.239155	Pseudomonadales	MP2968_MALASPINA_Deep	MP2968	MALASPINA_Deep	32.0788	-17.2662	4002	0.8-20
MalaspinaDeepMgmS80_004639534	PETase_25	0.243957	Pseudomonadales	MP1091_MALASPINA_Deep	MP1091	MALASPINA_Deep	-29.81	82.62	4000	0.8-20
MalaspinaDeepMgmS80_004639534	PETase_25	0.565013	Pseudomonadales	MP1140_MALASPINA_Deep	MP1140	MALASPINA_Deep	-29.6525	92.9852	2400	0.8-20
MalaspinaDeepMgmS80_004639534	PETase_25	0.37699	Pseudomonadales	MP1374_MALASPINA_Deep	MP1374	MALASPINA_Deep	-39.23	135.19	3996	0.2-0.8
MalaspinaDeepMgmS80_004639534	PETase_25	0.215139	Pseudomonadales	MP0204_MALASPINA_Deep	MP0204	MALASPINA_Deep	7.33	-26	4003	0.2-0.8
MalaspinaDeepMgmS80_004639534	PETase_25	0.256659	Pseudomonadales	MP2158_MALASPINA_Deep	MP2158	MALASPINA_Deep	12	-108.06	3103	0.8-20
MalaspinaDeepMgmS80_004639534	PETase_25	0.407489	Pseudomonadales	MP0960_MALASPINA_Deep	MP0960	MALASPINA_Deep	-27.9783	63.2478	3500	0.2-0.8
MalaspinaDeepMgmS80_004639534	PETase_25	0.145215	Pseudomonadales	MP0371_MALASPINA_Deep	MP0371	MALASPINA_Deep	-15.83	-33.41	4003	0.8-20
MalaspinaDeepMgmS80_004639534	PETase_25	0.108178	Pseudomonadales	MP2253_MALASPINA_Deep	MP2253	MALASPINA_Deep	10.0927	-99.2462	3008	0.2-0.8
MalaspinaDeepMgmS80_004639534	PETase_25	0.178202	Pseudomonadales	MP0262_MALASPINA_Deep	MP0262	MALASPINA_Deep	-3.03	-27.33	4002	0.2-0.8
MalaspinaDeepMgmS80_004639534	PETase_25	0.223836	Pseudomonadales	MP2497_MALASPINA_Deep	MP2497	MALASPINA_Deep	17.43	-59.83	4003	0.8-20
MalaspinaDeepMgmS80_004639534	PETase_25	0.127773	Pseudomonadales	MP0372_MALASPINA_Deep	MP0372	MALASPINA_Deep	-15.83	-33.41	4003	0.2-0.8
MalaspinaDeepMgmS80_004639534	PETase_25	0.0790291	Pseudomonadales	MP2914_MALASPINA_Deep	MP2914	MALASPINA_Deep	29.97	-23.69	4003	0.2-0.8
MalaspinaDeepMgmS80_005804679	PETase_13	0.0724651	Pseudomonadales	MP0556_MALASPINA_Deep	MP0556	MALASPINA_Deep	-26.91	-21.43	3199	0.2-0.8
MalaspinaDeepMgmS80_005804679	PETase_13	0.180232	Pseudomonadales	MP0959_MALASPINA_Deep	MP0959	MALASPINA_Deep	-27.9783	63.2478	3500	0.8-20
MalaspinaDeepMgmS80_005804679	PETase_13	0.297531	Pseudomonadales	MP0326_MALASPINA_Deep	MP0326	MALASPINA_Deep	-9.12	-30.19	4001	0.8-20
MalaspinaDeepMgmS80_005804679	PETase_13	0.530736	Pseudomonadales	MP0440_MALASPINA_Deep	MP0440	MALASPINA_Deep	-22.97	-36.95	3907	0.8-20
MalaspinaDeepMgmS80_005804679	PETase_13	0.0717358	Pseudomonadales	MP0327_MALASPINA_Deep	MP0327	MALASPINA_Deep	-9.12	-30.19	4001	0.2-0.8
MalaspinaDeepMgmS80_005804679	PETase_13	0.0773163	Pseudomonadales	MP0441_MALASPINA_Deep	MP0441	MALASPINA_Deep	-22.97	-36.95	3907	0.2-0.8
MalaspinaDeepMgmS80_007730519	PETase_06	0.179638	Pseudomonadales	MP0959_MALASPINA_Deep	MP0959	MALASPINA_Deep	-27.9783	63.2478	3500	0.8-20
MalaspinaDeepMgmS80_007730519	PETase_06	0.101423	Pseudomonadales	MP2159_MALASPINA_Deep	MP2159	MALASPINA_Deep	12	-108.06	3103	0.2-0.8
MalaspinaDeepMgmS80_007730519	PETase_06	0.339175	Pseudomonadales	MP2968_MALASPINA_Deep	MP2968	MALASPINA_Deep	32.0788	-17.2662	4002	0.8-20
MalaspinaDeepMgmS80_007730519	PETase_06	0.133666	Pseudomonadales	MP1374_MALASPINA_Deep	MP1374	MALASPINA_Deep	-39.23	135.19	3996	0.2-0.8
MalaspinaDeepMgmS80_007730519	PETase_06	0.182008	Pseudomonadales	MP2158_MALASPINA_Deep	MP2158	MALASPINA_Deep	12	-108.06	3103	0.8-20
MalaspinaDeepMgmS80_007730519	PETase_06	0.487275	Pseudomonadales	MP1241_MALASPINA_Deep	MP1241	MALASPINA_Deep	-31.16	110.18	4004	0.8-20
MalaspinaDeepMgmS80_007730519	PETase_06	0.587773	Pseudomonadales	MP1201_MALASPINA_Deep	MP1201	MALASPINA_Deep	-30.3327	103.308	4001	0.8-20
MalaspinaDeepMgmS80_007730519	PETase_06	0.153448	Pseudomonadales	MP2253_MALASPINA_Deep	MP2253	MALASPINA_Deep	10.0927	-99.2462	3008	0.2-0.8
MalaspinaDeepMgmS80_007730519	PETase_06	0.150645	Pseudomonadales	MP0900_MALASPINA_Deep	MP0900	MALASPINA_Deep	-33.55	39.89	4002	0.8-20
MalaspinaDeepMgmS80_007730519	PETase_06	0.162783	Pseudomonadales	MP0555_MALASPINA_Deep	MP0555	MALASPINA_Deep	-26.91	-21.43	3199	0.8-20
MalaspinaDeepMgmS80_007730519	PETase_06	0.0453044	Pseudomonadales	MP0372_MALASPINA_Deep	MP0372	MALASPINA_Deep	-15.83	-33.41	4003	0.2-0.8
MPprodigalS80_000643871	PETase_24	0.0307555	Pseudomonadales	MP0313_MALASPINA_Profile	MP0313	MALASPINA_Profile	-7.283	-29.322	4000	0.2-3
MPprodigalS80_000644323	PETase_16	0.0207345	Pseudomonadales	MP0319_MALASPINA_Profile	MP0319	MALASPINA_Profile	-7.283	-29.322	400	0.2-3
MPprodigalS80_000644323	PETase_16	0.0547019	Pseudomonadales	MP0313_MALASPINA_Profile	MP0313	MALASPINA_Profile	-7.283	-29.322	4000	0.2-3
MPprodigalS80_000644323	PETase_16	0.0228677	Pseudomonadales	MP0315_MALASPINA_Profile	MP0315	MALASPINA_Profile	-7.283	-29.322	1600	0.2-3
MPprodigalS80_000644323	PETase_16	0.0132704	Pseudomonadales	MP0782_MALASPINA_Profile	MP0782	MALASPINA_Profile	-33.233	15.34	2600	0.2-3
MPprodigalS80_000644323	PETase_16	0.0211871	Pseudomonadales	MP0317_MALASPINA_Profile	MP0317	MALASPINA_Profile	-7.283	-29.322	800	0.2-3
MPprodigalS80_000950801	PETase_12	0.0621788	Pseudomonadales	MP0319_MALASPINA_Profile	MP0319	MALASPINA_Profile	-7.283	-29.322	400	0.2-3
MPprodigalS80_000950801	PETase_12	0.0355038	Pseudomonadales	MP1677_MALASPINA_Profile	MP1677	MALASPINA_Profile	-3.41	-169.463	650	2025-03-20
MPprodigalS80_000950801	PETase_12	0.0234651	Pseudomonadales	MP1678_MALASPINA_Profile	MP1678	MALASPINA_Profile	-3.41	-169.463	650	0.2-3
MPprodigalS80_000950801	PETase_12	0.0102237	Pseudomonadales	MP1814_MALASPINA_Profile	MP1814	MALASPINA_Profile	11.593	-162.41	600	2025-03-20
MPprodigalS80_000950801	PETase_12	0.109429	Pseudomonadales	MP0313_MALASPINA_Profile	MP0313	MALASPINA_Profile	-7.283	-29.322	4000	0.2-3
MPprodigalS80_000950801	PETase_12	0.0059806	Pseudomonadales	MP0790_MALASPINA_Profile	MP0790	MALASPINA_Profile	-33.233	15.34	56	0.2-3
MPprodigalS80_000950801	PETase_12	0.114338	Pseudomonadales	MP0315_MALASPINA_Profile	MP0315	MALASPINA_Profile	-7.283	-29.322	1600	0.2-3
MPprodigalS80_000950801	PETase_12	0.0139463	Pseudomonadales	MP0780_MALASPINA_Profile	MP0780	MALASPINA_Profile	-33.233	15.34	3200	0.2-3
MPprodigalS80_000950801	PETase_12	0.0754302	Pseudomonadales	MP0784_MALASPINA_Profile	MP0784	MALASPINA_Profile	-33.233	15.34	1200	0.2-3
MPprodigalS80_000950801	PETase_12	0.0673	Pseudomonadales	MP0878_MALASPINA_Profile	MP0878	MALASPINA_Profile	-33.907	37.042	4000	0.2-3
MPprodigalS80_000950801	PETase_12	0.0103453	Pseudomonadales	MP0788_MALASPINA_Profile	MP0788	MALASPINA_Profile	-33.233	15.34	350	0.2-3
MPprodigalS80_000950801	PETase_12	0.0139053	Pseudomonadales	MP2654_MALASPINA_Profile	MP2654	MALASPINA_Profile	20.804	-50.143	1500	0.2-3
MPprodigalS80_000950801	PETase_12	0.0138533	Pseudomonadales	MP0884_MALASPINA_Profile	MP0884	MALASPINA_Profile	-33.907	37.042	800	0.2-3
MPprodigalS80_000950801	PETase_12	0.011002	Pseudomonadales	MP427_MALASPINA_Profile	MP427	MALASPINA_Profile	-21.093	-35.972	330	0.2-3
MPprodigalS80_000950801	PETase_12	0.0265408	Pseudomonadales	MP0782_MALASPINA_Profile	MP0782	MALASPINA_Profile	-33.233	15.34	2600	0.2-3
MPprodigalS80_000950801	PETase_12	0.105935	Pseudomonadales	MP0317_MALASPINA_Profile	MP0317	MALASPINA_Profile	-7.283	-29.322	800	0.2-3
MPprodigalS80_000950801	PETase_12	0.0119242	Pseudomonadales	MP1680_MALASPINA_Profile	MP1680	MALASPINA_Profile	-3.41	-169.463	580	0.2-3
MPprodigalS80_000950801	PETase_12	0.0443497	Pseudomonadales	MP1679_MALASPINA_Profile	MP1679	MALASPINA_Profile	-3.41	-169.463	580	2025-03-20
MPprodigalS80_000950801	PETase_12	0.0182214	Pseudomonadales	MP0844_MALASPINA_Profile	MP0844	MALASPINA_Profile	-34.837	27.549	415	0.2-3
MPprodigalS80_000950801	PETase_12	0.0349342	Pseudomonadales	MP0786_MALASPINA_Profile	MP0786	MALASPINA_Profile	-33.233	15.34	725	0.2-3
MPprodigalS80_003078713	PETase_17	0.105401	Pseudomonadales	MP0536_MALASPINA_Profile	MP0536	MALASPINA_Profile	-25.868	-27.567	850	0.2-3
MPprodigalS80_003078713	PETase_17	0.0733645	Pseudomonadales	MP0532_MALASPINA_Profile	MP0532	MALASPINA_Profile	-25.868	-27.567	3300	0.2-3
MPprodigalS80_003078713	PETase_17	0.0220437	Pseudomonadales	MP581_MALASPINA_Profile	MP581	MALASPINA_Profile	-27.553	-18.089	1120	0.2-3
MPprodigalS80_003078713	PETase_17	0.0231958	Pseudomonadales	MP0790_MALASPINA_Profile	MP0790	MALASPINA_Profile	-33.233	15.34	56	0.2-3
MPprodigalS80_003078713	PETase_17	0.165637	Pseudomonadales	MP0538_MALASPINA_Profile	MP0538	MALASPINA_Profile	-25.868	-27.567	550	0.2-3
MPprodigalS80_003078713	PETase_17	0.0675587	Pseudomonadales	MP0780_MALASPINA_Profile	MP0780	MALASPINA_Profile	-33.233	15.34	3200	0.2-3
MPprodigalS80_003078713	PETase_17	0.0121587	Pseudomonadales	MP0784_MALASPINA_Profile	MP0784	MALASPINA_Profile	-33.233	15.34	1200	0.2-3
MPprodigalS80_003078713	PETase_17	0.484922	Pseudomonadales	MP0530_MALASPINA_Profile	MP0530	MALASPINA_Profile	-25.868	-27.567	4000	0.2-3
MPprodigalS80_003078713	PETase_17	0.0100258	Pseudomonadales	MP0788_MALASPINA_Profile	MP0788	MALASPINA_Profile	-33.233	15.34	350	0.2-3
MPprodigalS80_003078713	PETase_17	0.0438051	Pseudomonadales	MP84_MALASPINA_Profile	MP84	MALASPINA_Profile	23.274	-22.222	1250	0.2-3
MPprodigalS80_003078713	PETase_17	0.051019	Pseudomonadales	MP0540_MALASPINA_Profile	MP0540	MALASPINA_Profile	-25.868	-27.567	130	0.2-3
MPprodigalS80_003078713	PETase_17	0.00433215	Pseudomonadales	MP0528_MALASPINA_Profile	MP0528	MALASPINA_Profile	-25.868	-27.567	3	0.2-3
MPprodigalS80_003078713	PETase_17	0.0900029	Pseudomonadales	MP0782_MALASPINA_Profile	MP0782	MALASPINA_Profile	-33.233	15.34	2600	0.2-3
MPprodigalS80_003078713	PETase_17	0.339312	Pseudomonadales	MP468_MALASPINA_Profile	MP468	MALASPINA_Profile	-24.315	-36.222	320	0.2-3
MPprodigalS80_003078713	PETase_17	0.0225567	Pseudomonadales	MP0786_MALASPINA_Profile	MP0786	MALASPINA_Profile	-33.233	15.34	725	0.2-3
MPprodigalS80_005036766	PETase_10	0.0542448	Pseudomonadales	MP0536_MALASPINA_Profile	MP0536	MALASPINA_Profile	-25.868	-27.567	850	0.2-3
MPprodigalS80_005036766	PETase_10	0.206577	Pseudomonadales	MP0319_MALASPINA_Profile	MP0319	MALASPINA_Profile	-7.283	-29.322	400	0.2-3
MPprodigalS80_005036766	PETase_10	0.1061	Pseudomonadales	MP1677_MALASPINA_Profile	MP1677	MALASPINA_Profile	-3.41	-169.463	650	2025-03-20
MPprodigalS80_005036766	PETase_10	0.222096	Pseudomonadales	MP1678_MALASPINA_Profile	MP1678	MALASPINA_Profile	-3.41	-169.463	650	0.2-3
MPprodigalS80_005036766	PETase_10	0.0301949	Pseudomonadales	MP2376_MALASPINA_Profile	MP2376	MALASPINA_Profile	5.912	-84.795	340	0.2-3
MPprodigalS80_005036766	PETase_10	0.0137633	Pseudomonadales	MP1523_MALASPINA_Profile	MP1523	MALASPINA_Profile	-23.377	-178.211	750	0.2-3
MPprodigalS80_005036766	PETase_10	0.0934729	Pseudomonadales	MP860_MALASPINA_Profile	MP860	MALASPINA_Profile	-34.44	31.112	430	0.2-3
MPprodigalS80_005036766	PETase_10	0.113612	Pseudomonadales	MP692_MALASPINA_Profile	MP692	MALASPINA_Profile	-30.882	0.968	800	0.2-3
MPprodigalS80_005036766	PETase_10	0.0981574	Pseudomonadales	MP0313_MALASPINA_Profile	MP0313	MALASPINA_Profile	-7.283	-29.322	4000	0.2-3
MPprodigalS80_005036766	PETase_10	0.0113737	Pseudomonadales	MP2809_MALASPINA_Profile	MP2809	MALASPINA_Profile	26.911	-32.837	4000	0.2-3
MPprodigalS80_005036766	PETase_10	0.122597	Pseudomonadales	MP0843_MALASPINA_Profile	MP0843	MALASPINA_Profile	-34.837	27.549	415	2025-03-20
MPprodigalS80_005036766	PETase_10	0.0862898	Pseudomonadales	MP0532_MALASPINA_Profile	MP0532	MALASPINA_Profile	-25.868	-27.567	3300	0.2-3
MPprodigalS80_005036766	PETase_10	0.0329428	Pseudomonadales	MP2811_MALASPINA_Profile	MP2811	MALASPINA_Profile	26.911	-32.837	2500	0.2-3
MPprodigalS80_005036766	PETase_10	0.148104	Pseudomonadales	MP1154_MALASPINA_Profile	MP1154	MALASPINA_Profile	-29.574	96.407	2600	0.2-3
MPprodigalS80_005036766	PETase_10	0.181605	Pseudomonadales	MP581_MALASPINA_Profile	MP581	MALASPINA_Profile	-27.553	-18.089	1120	0.2-3
MPprodigalS80_005036766	PETase_10	0.143218	Pseudomonadales	MP0790_MALASPINA_Profile	MP0790	MALASPINA_Profile	-33.233	15.34	56	0.2-3
MPprodigalS80_005036766	PETase_10	0.0804372	Pseudomonadales	MP0320_MALASPINA_Profile	MP0320	MALASPINA_Profile	-7.283	-29.322	75	2025-03-20
MPprodigalS80_005036766	PETase_10	1.171	Pseudomonadales	MP1845_MALASPINA_Profile	MP1845	MALASPINA_Profile	21.89	-155.664	4000	0.2-3
MPprodigalS80_005036766	PETase_10	0.0929982	Pseudomonadales	MP0538_MALASPINA_Profile	MP0538	MALASPINA_Profile	-25.868	-27.567	550	0.2-3
MPprodigalS80_005036766	PETase_10	0.450149	Pseudomonadales	MP0880_MALASPINA_Profile	MP0880	MALASPINA_Profile	-33.907	37.042	3000	0.2-3
MPprodigalS80_005036766	PETase_10	0.330535	Pseudomonadales	MP0315_MALASPINA_Profile	MP0315	MALASPINA_Profile	-7.283	-29.322	1600	0.2-3
MPprodigalS80_005036766	PETase_10	7.37221	Pseudomonadales	MP0780_MALASPINA_Profile	MP0780	MALASPINA_Profile	-33.233	15.34	3200	0.2-3
MPprodigalS80_005036766	PETase_10	0.048001	Pseudomonadales	MP0534_MALASPINA_Profile	MP0534	MALASPINA_Profile	-25.868	-27.567	2400	0.2-3
MPprodigalS80_005036766	PETase_10	7.63027	Pseudomonadales	MP0784_MALASPINA_Profile	MP0784	MALASPINA_Profile	-33.233	15.34	1200	0.2-3
MPprodigalS80_005036766	PETase_10	4.10572	Pseudomonadales	MP0878_MALASPINA_Profile	MP0878	MALASPINA_Profile	-33.907	37.042	4000	0.2-3
MPprodigalS80_005036766	PETase_10	0.0988155	Pseudomonadales	MP1226_MALASPINA_Profile	MP1226	MALASPINA_Profile	-30.811	107.237	2600	0.2-3
MPprodigalS80_005036766	PETase_10	0.0107437	Pseudomonadales	MP1166_MALASPINA_Profile	MP1166	MALASPINA_Profile	-29.574	96.407	650	0.2-3
MPprodigalS80_005036766	PETase_10	0.00570583	Pseudomonadales	MP0888_MALASPINA_Profile	MP0888	MALASPINA_Profile	-33.907	37.042	85	0.2-3
MPprodigalS80_005036766	PETase_10	0.324308	Pseudomonadales	MP2658_MALASPINA_Profile	MP2658	MALASPINA_Profile	20.804	-50.143	535	0.2-3
MPprodigalS80_005036766	PETase_10	0.173636	Pseudomonadales	MP0530_MALASPINA_Profile	MP0530	MALASPINA_Profile	-25.868	-27.567	4000	0.2-3
MPprodigalS80_005036766	PETase_10	0.434309	Pseudomonadales	MP2657_MALASPINA_Profile	MP2657	MALASPINA_Profile	20.804	-50.143	535	2025-03-20
MPprodigalS80_005036766	PETase_10	0.0235782	Pseudomonadales	MP1409_MALASPINA_Profile	MP1409	MALASPINA_Profile	-40.55	142.497	3300	0.2-3
MPprodigalS80_005036766	PETase_10	0.00594781	Pseudomonadales	MP1104_MALASPINA_Profile	MP1104	MALASPINA_Profile	-29.811	82.623	720	0.2-3
MPprodigalS80_005036766	PETase_10	0.660302	Pseudomonadales	MP0788_MALASPINA_Profile	MP0788	MALASPINA_Profile	-33.233	15.34	350	0.2-3
MPprodigalS80_005036766	PETase_10	0.249545	Pseudomonadales	MP2654_MALASPINA_Profile	MP2654	MALASPINA_Profile	20.804	-50.143	1500	0.2-3
MPprodigalS80_005036766	PETase_10	0.0126549	Pseudomonadales	MP1815_MALASPINA_Profile	MP1815	MALASPINA_Profile	11.593	-162.41	600	0.2-3
MPprodigalS80_005036766	PETase_10	0.00524406	Pseudomonadales	MP0540_MALASPINA_Profile	MP0540	MALASPINA_Profile	-25.868	-27.567	130	0.2-3
MPprodigalS80_005036766	PETase_10	0.607169	Pseudomonadales	MP0884_MALASPINA_Profile	MP0884	MALASPINA_Profile	-33.907	37.042	800	0.2-3
MPprodigalS80_005036766	PETase_10	0.0171291	Pseudomonadales	MP0778_MALASPINA_Profile	MP0778	MALASPINA_Profile	-33.233	15.34	3	0.2-3
MPprodigalS80_005036766	PETase_10	0.0222504	Pseudomonadales	MP0321_MALASPINA_Profile	MP0321	MALASPINA_Profile	-7.283	-29.322	75	0.2-3
MPprodigalS80_005036766	PETase_10	0.0475485	Pseudomonadales	MP1162_MALASPINA_Profile	MP1162	MALASPINA_Profile	-29.574	96.407	1800	0.2-3
MPprodigalS80_005036766	PETase_10	0.00445505	Pseudomonadales	MP0528_MALASPINA_Profile	MP0528	MALASPINA_Profile	-25.868	-27.567	3	0.2-3
MPprodigalS80_005036766	PETase_10	0.0768453	Pseudomonadales	MP427_MALASPINA_Profile	MP427	MALASPINA_Profile	-21.093	-35.972	330	0.2-3
MPprodigalS80_005036766	PETase_10	1.24343	Pseudomonadales	MP0886_MALASPINA_Profile	MP0886	MALASPINA_Profile	-33.907	37.042	450	0.2-3
MPprodigalS80_005036766	PETase_10	4.89652	Pseudomonadales	MP0782_MALASPINA_Profile	MP0782	MALASPINA_Profile	-33.233	15.34	2600	0.2-3
MPprodigalS80_005036766	PETase_10	0.116128	Pseudomonadales	MP0317_MALASPINA_Profile	MP0317	MALASPINA_Profile	-7.283	-29.322	800	0.2-3
MPprodigalS80_005036766	PETase_10	0.0356093	Pseudomonadales	MP1680_MALASPINA_Profile	MP1680	MALASPINA_Profile	-3.41	-169.463	580	0.2-3
MPprodigalS80_005036766	PETase_10	0.0884494	Pseudomonadales	MP1679_MALASPINA_Profile	MP1679	MALASPINA_Profile	-3.41	-169.463	580	2025-03-20
MPprodigalS80_005036766	PETase_10	0.0817166	Pseudomonadales	MP0844_MALASPINA_Profile	MP0844	MALASPINA_Profile	-34.837	27.549	415	0.2-3
MPprodigalS80_005036766	PETase_10	0.0347016	Pseudomonadales	MP2235_MALASPINA_Profile	MP2235	MALASPINA_Profile	10.759	-102.442	780	0.2-3
MPprodigalS80_005036766	PETase_10	0.0388049	Pseudomonadales	MP468_MALASPINA_Profile	MP468	MALASPINA_Profile	-24.315	-36.222	320	0.2-3
MPprodigalS80_005036766	PETase_10	0.0440377	Pseudomonadales	MP1164_MALASPINA_Profile	MP1164	MALASPINA_Profile	-29.574	96.407	950	0.2-3
MPprodigalS80_005036766	PETase_10	0.98645	Pseudomonadales	MP0786_MALASPINA_Profile	MP0786	MALASPINA_Profile	-33.233	15.34	725	0.2-3
MPprodigalS80_005036766	PETase_10	0.0255809	Pseudomonadales	MP2813_MALASPINA_Profile	MP2813	MALASPINA_Profile	26.911	-32.837	1000	0.2-3
MPprodigalS80_005036766	PETase_10	0.304619	Pseudomonadales	MP0882_MALASPINA_Profile	MP0882	MALASPINA_Profile	-33.907	37.042	1200	0.2-3
MPprodigalS80_005036766	PETase_10	0.00908141	Pseudomonadales	MP1178_MALASPINA_Profile	MP1178	MALASPINA_Profile	-29.574	96.407	420	0.2-3
MPprodigalS80_005054859	PETase_05	0.0103301	Pseudomonadales	MP0319_MALASPINA_Profile	MP0319	MALASPINA_Profile	-7.283	-29.322	400	0.2-3
MPprodigalS80_005054859	PETase_05	0.175348	Pseudomonadales	MP1678_MALASPINA_Profile	MP1678	MALASPINA_Profile	-3.41	-169.463	650	0.2-3
MPprodigalS80_005054859	PETase_05	0.0103914	Pseudomonadales	MP860_MALASPINA_Profile	MP860	MALASPINA_Profile	-34.44	31.112	430	0.2-3
MPprodigalS80_005054859	PETase_05	0.01017	Pseudomonadales	MP1814_MALASPINA_Profile	MP1814	MALASPINA_Profile	11.593	-162.41	600	2025-03-20
MPprodigalS80_005054859	PETase_05	0.0327191	Pseudomonadales	MP0313_MALASPINA_Profile	MP0313	MALASPINA_Profile	-7.283	-29.322	4000	0.2-3
MPprodigalS80_005054859	PETase_05	0.0227474	Pseudomonadales	MP2809_MALASPINA_Profile	MP2809	MALASPINA_Profile	26.911	-32.837	4000	0.2-3
MPprodigalS80_005054859	PETase_05	0.0329428	Pseudomonadales	MP2811_MALASPINA_Profile	MP2811	MALASPINA_Profile	26.911	-32.837	2500	0.2-3
MPprodigalS80_005054859	PETase_05	0.0592415	Pseudomonadales	MP1154_MALASPINA_Profile	MP1154	MALASPINA_Profile	-29.574	96.407	2600	0.2-3
MPprodigalS80_005054859	PETase_05	0.0179045	Pseudomonadales	MP0790_MALASPINA_Profile	MP0790	MALASPINA_Profile	-33.233	15.34	56	0.2-3
MPprodigalS80_005054859	PETase_05	0.109126	Pseudomonadales	MP0880_MALASPINA_Profile	MP0880	MALASPINA_Profile	-33.907	37.042	3000	0.2-3
MPprodigalS80_005054859	PETase_05	0.205163	Pseudomonadales	MP0315_MALASPINA_Profile	MP0315	MALASPINA_Profile	-7.283	-29.322	1600	0.2-3
MPprodigalS80_005054859	PETase_05	1.58571	Pseudomonadales	MP0780_MALASPINA_Profile	MP0780	MALASPINA_Profile	-33.233	15.34	3200	0.2-3
MPprodigalS80_005054859	PETase_05	0.0367744	Pseudomonadales	MP1673-1675m_MALASPINA_Profile	MP1673-1675m	MALASPINA_Profile	-3.41	-169.463	4000	2025-03-20
MPprodigalS80_005054859	PETase_05	0.0362346	Pseudomonadales	MP2367_MALASPINA_Profile	MP2367	MALASPINA_Profile	5.912	-84.795	2200	2025-03-20
MPprodigalS80_005054859	PETase_05	0.225516	Pseudomonadales	MP0784_MALASPINA_Profile	MP0784	MALASPINA_Profile	-33.233	15.34	1200	0.2-3
MPprodigalS80_005054859	PETase_05	0.268358	Pseudomonadales	MP0878_MALASPINA_Profile	MP0878	MALASPINA_Profile	-33.907	37.042	4000	0.2-3
MPprodigalS80_005054859	PETase_05	0.0423338	Pseudomonadales	MP1226_MALASPINA_Profile	MP1226	MALASPINA_Profile	-30.811	107.237	2600	0.2-3
MPprodigalS80_005054859	PETase_05	0.037447	Pseudomonadales	MP1411_MALASPINA_Profile	MP1411	MALASPINA_Profile	-40.55	142.497	2800	0.2-3
MPprodigalS80_005054859	PETase_05	0.0231668	Pseudomonadales	MP2658_MALASPINA_Profile	MP2658	MALASPINA_Profile	20.804	-50.143	535	0.2-3
MPprodigalS80_005054859	PETase_05	0.0325523	Pseudomonadales	MP0530_MALASPINA_Profile	MP0530	MALASPINA_Profile	-25.868	-27.567	4000	0.2-3
MPprodigalS80_005054859	PETase_05	0.0943394	Pseudomonadales	MP1409_MALASPINA_Profile	MP1409	MALASPINA_Profile	-40.55	142.497	3300	0.2-3
MPprodigalS80_005054859	PETase_05	0.13412	Pseudomonadales	MP0788_MALASPINA_Profile	MP0788	MALASPINA_Profile	-33.233	15.34	350	0.2-3
MPprodigalS80_005054859	PETase_05	0.0970435	Pseudomonadales	MP2654_MALASPINA_Profile	MP2654	MALASPINA_Profile	20.804	-50.143	1500	0.2-3
MPprodigalS80_005054859	PETase_05	0.0137946	Pseudomonadales	MP0884_MALASPINA_Profile	MP0884	MALASPINA_Profile	-33.907	37.042	800	0.2-3
MPprodigalS80_005054859	PETase_05	0.130758	Pseudomonadales	MP1162_MALASPINA_Profile	MP1162	MALASPINA_Profile	-29.574	96.407	1800	0.2-3
MPprodigalS80_005054859	PETase_05	0.00445505	Pseudomonadales	MP0528_MALASPINA_Profile	MP0528	MALASPINA_Profile	-25.868	-27.567	3	0.2-3
MPprodigalS80_005054859	PETase_05	0.0219558	Pseudomonadales	MP427_MALASPINA_Profile	MP427	MALASPINA_Profile	-21.093	-35.972	330	0.2-3
MPprodigalS80_005054859	PETase_05	0.0296006	Pseudomonadales	MP0886_MALASPINA_Profile	MP0886	MALASPINA_Profile	-33.907	37.042	450	0.2-3
MPprodigalS80_005054859	PETase_05	0.952845	Pseudomonadales	MP0782_MALASPINA_Profile	MP0782	MALASPINA_Profile	-33.233	15.34	2600	0.2-3
MPprodigalS80_005054859	PETase_05	0.0738994	Pseudomonadales	MP0317_MALASPINA_Profile	MP0317	MALASPINA_Profile	-7.283	-29.322	800	0.2-3
MPprodigalS80_005054859	PETase_05	0.0237395	Pseudomonadales	MP1680_MALASPINA_Profile	MP1680	MALASPINA_Profile	-3.41	-169.463	580	0.2-3
MPprodigalS80_005054859	PETase_05	0.0288004	Pseudomonadales	MP1847_MALASPINA_Profile	MP1847	MALASPINA_Profile	21.89	-155.664	2000	0.2-3
MPprodigalS80_005054859	PETase_05	0.00908739	Pseudomonadales	MP0844_MALASPINA_Profile	MP0844	MALASPINA_Profile	-34.837	27.549	415	0.2-3
MPprodigalS80_005054859	PETase_05	0.0760235	Pseudomonadales	MP0322_MALASPINA_Profile	MP0322	MALASPINA_Profile	-7.283	-29.322	120	2025-03-20
MPprodigalS80_005054859	PETase_05	0.520473	Pseudomonadales	MP2235_MALASPINA_Profile	MP2235	MALASPINA_Profile	10.759	-102.442	780	0.2-3
MPprodigalS80_005054859	PETase_05	0.162461	Pseudomonadales	MP0786_MALASPINA_Profile	MP0786	MALASPINA_Profile	-33.233	15.34	725	0.2-3
MPprodigalS80_005054859	PETase_05	0.0380834	Pseudomonadales	MP0882_MALASPINA_Profile	MP0882	MALASPINA_Profile	-33.907	37.042	1200	0.2-3
MPprodigalS80_028311292	PETase_01	0.124684	Pseudomonadales	MP1415_MALASPINA_Profile	MP1415	MALASPINA_Profile	-40.55	142.497	550	0.2-3
MPprodigalS80_028311292	PETase_01	0.031774	Pseudomonadales	MP1455_MALASPINA_Profile	MP1455	MALASPINA_Profile	-36.642	151.006	385	0.2-3
MPprodigalS80_028311292	PETase_01	0.0533081	Pseudomonadales	MP1674_MALASPINA_Profile	MP1674	MALASPINA_Profile	-3.41	-169.463	4000	0.2-3
MPprodigalS80_028311292	PETase_01	0.0836485	Pseudomonadales	MP0843_MALASPINA_Profile	MP0843	MALASPINA_Profile	-34.837	27.549	415	2025-03-20
MPprodigalS80_028311292	PETase_01	0.0260515	Pseudomonadales	MP1849_MALASPINA_Profile	MP1849	MALASPINA_Profile	21.89	-155.664	730	0.2-3
MPprodigalS80_028311292	PETase_01	0.0865422	Pseudomonadales	MP1337_MALASPINA_Profile	MP1337	MALASPINA_Profile	-37.889	127.75	1060	0.2-3
MPprodigalS80_028311292	PETase_01	0.0151623	Pseudomonadales	MP1154_MALASPINA_Profile	MP1154	MALASPINA_Profile	-29.574	96.407	2600	0.2-3
MPprodigalS80_028311292	PETase_01	0.0380361	Pseudomonadales	MP1845_MALASPINA_Profile	MP1845	MALASPINA_Profile	21.89	-155.664	4000	0.2-3
MPprodigalS80_028311292	PETase_01	0.0317415	Pseudomonadales	MP0538_MALASPINA_Profile	MP0538	MALASPINA_Profile	-25.868	-27.567	550	0.2-3
MPprodigalS80_028311292	PETase_01	0.116424	Pseudomonadales	MP1676_MALASPINA_Profile	MP1676	MALASPINA_Profile	-3.41	-169.463	1500	0.2-3
MPprodigalS80_028311292	PETase_01	0.0356671	Pseudomonadales	MP1519_MALASPINA_Profile	MP1519	MALASPINA_Profile	-23.377	-178.211	2500	0.2-3
MPprodigalS80_028311292	PETase_01	0.0142399	Pseudomonadales	MP0780_MALASPINA_Profile	MP0780	MALASPINA_Profile	-33.233	15.34	3200	0.2-3
MPprodigalS80_028311292	PETase_01	0.0376255	Pseudomonadales	MP1673-1675m_MALASPINA_Profile	MP1673-1675m	MALASPINA_Profile	-3.41	-169.463	4000	2025-03-20
MPprodigalS80_028311292	PETase_01	0.0256339	Pseudomonadales	MP0784_MALASPINA_Profile	MP0784	MALASPINA_Profile	-33.233	15.34	1200	0.2-3
MPprodigalS80_028311292	PETase_01	0.0961181	Pseudomonadales	MP0878_MALASPINA_Profile	MP0878	MALASPINA_Profile	-33.907	37.042	4000	0.2-3
MPprodigalS80_028311292	PETase_01	0.0144494	Pseudomonadales	MP1226_MALASPINA_Profile	MP1226	MALASPINA_Profile	-30.811	107.237	2600	0.2-3
MPprodigalS80_028311292	PETase_01	0.0444285	Pseudomonadales	MP0530_MALASPINA_Profile	MP0530	MALASPINA_Profile	-25.868	-27.567	4000	0.2-3
MPprodigalS80_028311292	PETase_01	0.0423818	Pseudomonadales	MP0884_MALASPINA_Profile	MP0884	MALASPINA_Profile	-33.907	37.042	800	0.2-3
MPprodigalS80_028311292	PETase_01	0.0133405	Pseudomonadales	MP1639_MALASPINA_Profile	MP1639	MALASPINA_Profile	-9.474	-172.298	320	0.2-3
MPprodigalS80_028311292	PETase_01	0.0449468	Pseudomonadales	MP427_MALASPINA_Profile	MP427	MALASPINA_Profile	-21.093	-35.972	330	0.2-3
MPprodigalS80_028311292	PETase_01	0.0135358	Pseudomonadales	MP0782_MALASPINA_Profile	MP0782	MALASPINA_Profile	-33.233	15.34	2600	0.2-3
MPprodigalS80_028311292	PETase_01	0.0225309	Pseudomonadales	MP1164_MALASPINA_Profile	MP1164	MALASPINA_Profile	-29.574	96.407	950	0.2-3
MPprodigalS80_028311292	PETase_01	0.00518668	Pseudomonadales	MP2123_MALASPINA_Profile	MP2123	MALASPINA_Profile	13.804	-115.756	352	0.2-3
MPprodigalS80_028311292	PETase_01	0.0185664	Pseudomonadales	MP1178_MALASPINA_Profile	MP1178	MALASPINA_Profile	-29.574	96.407	420	0.2-3
TARA_GCv2_006047206	PETase_07	0.000613633	Pseudomonadales	TARA_B100000767_TARA	TARA_082_DCM_0.22-3	TARA	-47.2007	-57.9446	40	0.22-3
TARA_GCv2_006047206	PETase_07	0.00618327	Pseudomonadales	TARA_R100001230_TARA	TARA_065_SRF_<-0.22	TARA	-35.1728	26.2868	5	<-0.22
TARA_GCv2_006047206	PETase_07	0.00464842	Pseudomonadales	TARA_B100000965_TARA	TARA_100_DCM_0.22-3	TARA	-12.9723	-96.0122	50	0.22-3
TARA_GCv2_006047206	PETase_07	0.000743237	Pseudomonadales	TARA_A100001037_TARA	TARA_032_DCM_0.22-1.6	TARA	23.4183	37.245	80	0.22-1.6
TARA_GCv2_006047206	PETase_07	0.00996365	Pseudomonadales	TARA_B100001059_TARA	TARA_093_DCM_0.22-3	TARA	-33.9116	-73.0537	35	0.22-3
TARA_GCv2_006047206	PETase_07	0.00183464	Pseudomonadales	TARA_B100000508_TARA	TARA_072_MES_0.22-3	TARA	-8.7986	-17.9034	800	0.22-3
TARA_GCv2_006047206	PETase_07	0.0211678	Pseudomonadales	TARA_Y100000814_TARA	TARA_076_DCM_0.45-0.8	TARA	-21.0292	-35.3498	150	0.45-0.8
TARA_GCv2_006047206	PETase_07	0.0011289	Pseudomonadales	TARA_B100001964_TARA	TARA_137_DCM_0.22-3	TARA	14.2075	-116.647	40	0.22-3
TARA_GCv2_006047206	PETase_07	0.00140357	Pseudomonadales	TARA_B100001758_TARA	TARA_149_SRF_0.22-3	TARA	34.1132	-49.9181	5	0.22-3
TARA_GCv2_006047206	PETase_07	0.0081656	Pseudomonadales	TARA_Y100001963_TARA	TARA_123_MIX_0.1-0.22	TARA	-8.9109	-140.285	150	0.1-0.22
TARA_GCv2_006047206	PETase_07	0.00113762	Pseudomonadales	TARA_B100001939_TARA	TARA_141_SRF_0.22-3	TARA	9.8481	-80.0454	5	0.22-3
TARA_GCv2_006047206	PETase_07	0.0129852	Pseudomonadales	TARA_Y100001968_TARA	TARA_122_DCM_0.45-0.8	TARA	-9.0063	-139.139	115	0.45-0.8
TARA_GCv2_006047206	PETase_07	0.0016439	Pseudomonadales	TARA_R100000027_TARA	TARA_036_SRF_<-0.22	TARA	20.8183	63.5047	5	<-0.22
TARA_GCv2_006047206	PETase_07	0.0226866	Pseudomonadales	TARA_B100001105_TARA	TARA_133_MES_0.22-3	TARA	35.2698	-127.727	650	0.22-3
TARA_GCv2_006047206	PETase_07	0.00153665	Pseudomonadales	TARA_Y100000991_TARA	TARA_078_SRF_0.45-0.8	TARA	-30.1367	-43.2899	5	0.45-0.8
TARA_GCv2_006047206	PETase_07	0.000945241	Pseudomonadales	TARA_Y100000748_TARA	TARA_068_DCM_0.22-0.45	TARA	-31.027	4.6802	50	0.22-0.45
TARA_GCv2_006047206	PETase_07	0.0128349	Pseudomonadales	TARA_X000001388_TARA	TARA_030_DCM_<-0.22	TARA	33.9235	32.8118	70	<-0.22
TARA_GCv2_006047206	PETase_07	0.135108	Pseudomonadales	TARA_Y100000296_TARA	TARA_038_MES_0.1-0.22	TARA	19.0351	64.5638	340	0.1-0.22
TARA_GCv2_006047206	PETase_07	0.00117131	Pseudomonadales	TARA_Y100001954_TARA	TARA_123_SRF_0.45-0.8	TARA	-8.9068	-140.283	5	0.45-0.8
TARA_GCv2_006047206	PETase_07	0.0142561	Pseudomonadales	TARA_B100000446_TARA	TARA_070_MES_0.22-3	TARA	-20.4075	-3.1641	800	0.22-3
TARA_GCv2_006047206	PETase_07	0.00316889	Pseudomonadales	TARA_B100001079_TARA	TARA_110_MES_0.22-3	TARA	-1.8902	-84.6141	380	0.22-3
TARA_GCv2_006047206	PETase_07	0.00162921	Pseudomonadales	TARA_Y100000746_TARA	TARA_068_DCM_0.45-0.8	TARA	-31.027	4.6802	50	0.45-0.8
TARA_GCv2_006047206	PETase_07	0.00120331	Pseudomonadales	TARA_B100000700_TARA	TARA_122_DCM_0.22-3	TARA	-9.0063	-139.139	115	0.22-3
TARA_GCv2_006047206	PETase_07	0.00909315	Pseudomonadales	TARA_Y100000114_TARA	TARA_048_SRF_0.1-0.22	TARA	-9.3921	66.4228	5	0.1-0.22
TARA_GCv2_006047206	PETase_07	0.00165725	Pseudomonadales	TARA_R100000081_TARA	TARA_038_SRF_<-0.22	TARA	19.0393	64.4913	5	<-0.22
TARA_GCv2_006047206	PETase_07	0.00564409	Pseudomonadales	TARA_B100001750_TARA	TARA_148b_MES_0.22-3	TARA	34.1504	-56.9684	250	0.22-3
TARA_GCv2_006047206	PETase_07	0.000917722	Pseudomonadales	TARA_Y100000591_TARA	TARA_125_MIX_0.22-0.45	TARA	-8.8999	-142.546	140	0.22-0.45
TARA_GCv2_006047206	PETase_07	0.00146663	Pseudomonadales	TARA_Y100001960_TARA	TARA_123_MIX_0.22-0.45	TARA	-8.9109	-140.285	150	0.22-0.45
TARA_GCv2_006047206	PETase_07	0.00419062	Pseudomonadales	TARA_R100001126_TARA	TARA_076_SRF_<-0.22	TARA	-20.9354	-35.1803	5	<-0.22
TARA_GCv2_006047206	PETase_07	0.00596802	Pseudomonadales	TARA_Y100000592_TARA	TARA_125_SRF_0.1-0.22	TARA	-8.9111	-142.557	5	0.1-0.22
TARA_GCv2_006047206	PETase_07	0.0395058	Pseudomonadales	TARA_A100001518_TARA	TARA_032_DCM_<-0.22	TARA	23.4183	37.245	80	<-0.22
TARA_GCv2_006047206	PETase_07	0.00490031	Pseudomonadales	TARA_Y100001951_TARA	TARA_122_MES_0.1-0.22	TARA	-8.9729	-139.239	600	0.1-0.22
TARA_GCv2_006047206	PETase_07	0.00423573	Pseudomonadales	TARA_R100000406_TARA	TARA_046_SRF_<-0.22	TARA	-0.6625	73.161	5	<-0.22
TARA_GCv2_006047206	PETase_07	0.00433089	Pseudomonadales	TARA_B100002049_TARA	TARA_142_MES_0.22-3	TARA	25.6236	-88.45	640	0.22-3
TARA_GCv2_006047206	PETase_07	0.0102378	Pseudomonadales	TARA_Y100001934_TARA	TARA_124_MIX_0.45-0.8	TARA	-9.0714	-140.597	120	0.45-0.8
TARA_GCv2_006047206	PETase_07	0.00248933	Pseudomonadales	TARA_Y100000739_TARA	TARA_068_SRF_0.45-0.8	TARA	-31.0266	4.665	5	0.45-0.8
TARA_GCv2_006047206	PETase_07	0.0155994	Pseudomonadales	TARA_Y100000034_TARA	TARA_039_MES_0.1-0.22	TARA	18.7341	66.3896	270	0.1-0.22
TARA_GCv2_006047206	PETase_07	0.00096093	Pseudomonadales	TARA_Y100000768_TARA	TARA_070_SRF_0.22-0.45	TARA	-20.4091	-3.1759	5	0.22-0.45
TARA_GCv2_006047206	PETase_07	0.00341525	Pseudomonadales	TARA_R100001198_TARA	TARA_065_DCM_<-0.22	TARA	-35.2421	26.3048	30	<-0.22
TARA_GCv2_006047206	PETase_07	0.00359177	Pseudomonadales	TARA_A100001391_TARA	TARA_031_SRF_<-0.22	TARA	27.16	34.835	5	<-0.22
TARA_GCv2_006047206	PETase_07	0.00642237	Pseudomonadales	TARA_Y100000593_TARA	TARA_125_MIX_0.1-0.22	TARA	-8.8999	-142.546	140	0.1-0.22
TARA_GCv2_006047206	PETase_07	0.00193928	Pseudomonadales	TARA_Y100001970_TARA	TARA_122_DCM_0.22-0.45	TARA	-9.0063	-139.139	115	0.22-0.45
TARA_GCv2_006047206	PETase_07	0.0562554	Pseudomonadales	TARA_Y100000780_TARA	TARA_070_MES_0.45-0.8	TARA	-20.4075	-3.1641	800	0.45-0.8
TARA_GCv2_006047206	PETase_07	0.0166633	Pseudomonadales	TARA_B100001245_TARA	TARA_132_MES_0.22-3	TARA	31.528	-159.022	550	0.22-3
TARA_GCv2_006047206	PETase_07	0.0144601	Pseudomonadales	TARA_B100000749_TARA	TARA_076_MES_0.22-3	TARA	-20.9315	-35.1794	800	0.22-3
TARA_GCv2_006047206	PETase_07	0.000908988	Pseudomonadales	TARA_Y100000817_TARA	TARA_076_DCM_0.22-0.45	TARA	-21.0292	-35.3498	150	0.22-0.45
TARA_GCv2_006047206	PETase_07	0.00396819	Pseudomonadales	TARA_B100001146_TARA	TARA_145_MES_0.22-3	TARA	39.2392	-70.0343	590	0.22-3
TARA_GCv2_006047206	PETase_07	0.00310341	Pseudomonadales	TARA_B100001996_TARA	TARA_138_DCM_0.22-3	TARA	6.3378	-102.954	60	0.22-3
TARA_GCv2_006047206	PETase_07	0.00244248	Pseudomonadales	TARA_Y100000816_TARA	TARA_076_SRF_0.22-0.45	TARA	-20.9354	-35.1803	5	0.22-0.45
TARA_GCv2_006047206	PETase_07	0.00844364	Pseudomonadales	TARA_Y100000589_TARA	TARA_125_MIX_0.45-0.8	TARA	-8.8999	-142.546	140	0.45-0.8
TARA_GCv2_006047206	PETase_07	0.000929446	Pseudomonadales	TARA_Y100001938_TARA	TARA_124_MIX_0.1-0.22	TARA	-9.0714	-140.597	120	0.1-0.22
TARA_GCv2_006047206	PETase_07	0.00266204	Pseudomonadales	TARA_R100000315_TARA	TARA_064_DCM_<-0.22	TARA	-29.5333	37.9117	65	<-0.22
TARA_GCv2_006047206	PETase_07	0.00994693	Pseudomonadales	TARA_R100001039_TARA	TARA_070_MES_<-0.22	TARA	-20.4075	-3.1641	800	<-0.22
TARA_GCv2_006047206	PETase_07	0.000525315	Pseudomonadales	TARA_B100001093_TARA	TARA_133_SRF_0.22-3	TARA	35.3671	-127.742	5	0.22-3
TARA_GCv2_006047206	PETase_07	0.00432256	Pseudomonadales	TARA_Y100001937_TARA	TARA_124_SRF_0.1-0.22	TARA	-9.1504	-140.522	5	0.1-0.22
TARA_GCv2_006047206	PETase_07	0.00614707	Pseudomonadales	TARA_R100001015_TARA	TARA_070_SRF_<-0.22	TARA	-20.4091	-3.1759	5	<-0.22
TARA_GCv2_006047206	PETase_07	0.0329782	Pseudomonadales	TARA_B100002003_TARA	TARA_138_MES_0.22-3	TARA	6.3559	-103.06	450	0.22-3
TARA_GCv2_006047206	PETase_07	0.000829827	Pseudomonadales	TARA_B100000424_TARA	TARA_072_SRF_0.22-3	TARA	-8.7789	-17.9099	5	0.22-3
TARA_GCv2_006047206	PETase_07	0.00542522	Pseudomonadales	TARA_B100000519_TARA	TARA_076_DCM_0.22-3	TARA	-21.0292	-35.3498	150	0.22-3
TARA_GCv2_006047206	PETase_07	0.00275627	Pseudomonadales	TARA_B100000886_TARA	TARA_099_SRF_0.22-3	TARA	-21.146	-104.787	5	0.22-3
TARA_GCv2_006047206	PETase_07	0.00540872	Pseudomonadales	TARA_B100000073_TARA	TARA_038_DCM_0.22-1.6	TARA	19.0284	64.5126	25	0.22-1.6
TARA_GCv2_006047206	PETase_07	0.00113093	Pseudomonadales	TARA_Y100001973_TARA	TARA_122_DCM_0.1-0.22	TARA	-9.0063	-139.139	115	0.1-0.22
TARA_GCv2_006047206	PETase_07	0.0062972	Pseudomonadales	TARA_Y100000813_TARA	TARA_076_SRF_0.45-0.8	TARA	-20.9354	-35.1803	5	0.45-0.8
TARA_GCv2_006047206	PETase_07	0.00346164	Pseudomonadales	TARA_Y100000588_TARA	TARA_125_SRF_0.45-0.8	TARA	-8.9111	-142.557	5	0.45-0.8
TARA_GCv2_006047206	PETase_07	0.00530308	Pseudomonadales	TARA_B100001971_TARA	TARA_137_MES_0.22-3	TARA	14.2025	-116.643	375	0.22-3
TARA_GCv2_006047206	PETase_07	0.00185309	Pseudomonadales	TARA_B100001250_TARA	TARA_132_DCM_0.22-3	TARA	31.5168	-159.046	115	0.22-3
TARA_GCv2_006047206	PETase_07	0.00429836	Pseudomonadales	TARA_B100000929_TARA	TARA_109_MES_0.22-3	TARA	2.0649	-84.5546	380	0.22-3
TARA_GCv2_006047206	PETase_07	0.00478575	Pseudomonadales	TARA_R100000900_TARA	TARA_066_SRF_<-0.22	TARA	-34.9449	17.9189	5	<-0.22
TARA_GCv2_006047206	PETase_07	0.0238772	Pseudomonadales	TARA_R100000544_TARA	TARA_082_DCM_<-0.22	TARA	-47.2007	-57.9446	40	<-0.22
TARA_GCv2_006047206	PETase_07	0.00396819	Pseudomonadales	TARA_B100000959_TARA	TARA_100_MES_0.22-3	TARA	-12.9794	-96.0232	177	0.22-3
TARA_GCv2_006047206	PETase_07	0.00601775	Pseudomonadales	TARA_Y100000766_TARA	TARA_070_SRF_0.45-0.8	TARA	-20.4091	-3.1759	5	0.45-0.8
TARA_GCv2_006047206	PETase_07	0.00241654	Pseudomonadales	TARA_R100000479_TARA	TARA_039_SRF_<-0.22	TARA	18.5918	66.622	5	<-0.22
TARA_GCv2_006047206	PETase_07	0.00369364	Pseudomonadales	TARA_Y100001956_TARA	TARA_123_MIX_0.45-0.8	TARA	-8.9109	-140.285	150	0.45-0.8
TARA_GCv2_006047206	PETase_07	0.00409624	Pseudomonadales	TARA_Y100001947_TARA	TARA_122_MES_0.45-0.8	TARA	-8.9729	-139.239	600	0.45-0.8
TARA_GCv2_006047206	PETase_07	0.00126557	Pseudomonadales	TARA_B100001123_TARA	TARA_125_MIX_0.22-3	TARA	-8.8999	-142.546	140	0.22-3
TARA_GCv2_006047206	PETase_07	0.0569437	Pseudomonadales	TARA_Y100000815_TARA	TARA_076_MES_0.45-0.8	TARA	-20.9315	-35.1794	800	0.45-0.8
TARA_GCv2_006047206	PETase_07	0.00130512	Pseudomonadales	TARA_B000000441_TARA	TARA_065_DCM_0.22-3	TARA	-35.2421	26.3048	30	0.22-3
TARA_GCv2_006753150	PETase_15	0.00235787	Pseudomonadales	TARA_B100001167_TARA	TARA_146_MES_0.22-3	TARA	34.6663	-71.2907	640	0.22-3
TARA_GCv2_006753150	PETase_15	0.00304088	Pseudomonadales	TARA_B100001013_TARA	TARA_098_MES_0.22-3	TARA	-25.8076	-111.691	488	0.22-3
TARA_GCv2_006753150	PETase_15	0.000606315	Pseudomonadales	TARA_B100000965_TARA	TARA_100_DCM_0.22-3	TARA	-12.9723	-96.0122	50	0.22-3
TARA_GCv2_006753150	PETase_15	0.0099879	Pseudomonadales	TARA_B100001057_TARA	TARA_094_SRF_0.22-3	TARA	-32.7971	-87.0693	5	0.22-3
TARA_GCv2_006753150	PETase_15	0.136637	Pseudomonadales	TARA_B100001059_TARA	TARA_093_DCM_0.22-3	TARA	-33.9116	-73.0537	35	0.22-3
TARA_GCv2_006753150	PETase_15	0.00287834	Pseudomonadales	TARA_B100000508_TARA	TARA_072_MES_0.22-3	TARA	-8.7986	-17.9034	800	0.22-3
TARA_GCv2_006753150	PETase_15	0.00510662	Pseudomonadales	TARA_Y100000814_TARA	TARA_076_DCM_0.45-0.8	TARA	-21.0292	-35.3498	150	0.45-0.8
TARA_GCv2_006753150	PETase_15	0.042977	Pseudomonadales	TARA_E500000305_TARA	TARA_025_DCM_<-0.22	TARA	39.3991	19.3997	50	<-0.22
TARA_GCv2_006753150	PETase_15	0.132344	Pseudomonadales	TARA_R100001377_TARA	TARA_085_DCM_<-0.22	TARA	-62.2231	-49.2139	90	<-0.22
TARA_GCv2_006753150	PETase_15	0.00252797	Pseudomonadales	TARA_B100000700_TARA	TARA_122_DCM_0.22-3	TARA	-9.0063	-139.139	115	0.22-3
TARA_GCv2_006753150	PETase_15	0.00197167	Pseudomonadales	TARA_B100001750_TARA	TARA_148b_MES_0.22-3	TARA	34.1504	-56.9684	250	0.22-3
TARA_GCv2_006753150	PETase_15	0.0275426	Pseudomonadales	TARA_A100001518_TARA	TARA_032_DCM_<-0.22	TARA	23.4183	37.245	80	<-0.22
TARA_GCv2_006753150	PETase_15	0.00200649	Pseudomonadales	TARA_B100000953_TARA	TARA_102_MES_0.22-3	TARA	-5.261	-85.1678	480	0.22-3
TARA_GCv2_006753150	PETase_15	0.00187859	Pseudomonadales	TARA_A100001391_TARA	TARA_031_SRF_<-0.22	TARA	27.16	34.835	5	<-0.22
TARA_GCv2_006753150	PETase_15	0.0207667	Pseudomonadales	TARA_Y100000780_TARA	TARA_070_MES_0.45-0.8	TARA	-20.4075	-3.1641	800	0.45-0.8
TARA_GCv2_006753150	PETase_15	0.0226833	Pseudomonadales	TARA_B100000749_TARA	TARA_076_MES_0.22-3	TARA	-20.9315	-35.1794	800	0.22-3
TARA_GCv2_006753150	PETase_15	0.0230941	Pseudomonadales	TARA_Y100001001_TARA	TARA_078_MES_0.45-0.8	TARA	-30.1471	-43.2915	800	0.45-0.8
TARA_GCv2_006753150	PETase_15	0.00339784	Pseudomonadales	TARA_Y100000816_TARA	TARA_076_SRF_0.22-0.45	TARA	-20.9354	-35.1803	5	0.22-0.45
TARA_GCv2_006753150	PETase_15	0.000725405	Pseudomonadales	TARA_B100000902_TARA	TARA_102_DCM_0.22-3	TARA	-5.2669	-85.2732	40	0.22-3
TARA_GCv2_006753150	PETase_15	0.00702628	Pseudomonadales	TARA_E500000318_TARA	TARA_025_SRF_<-0.22	TARA	39.3888	19.3905	5	<-0.22
TARA_GCv2_006753150	PETase_15	0.00729615	Pseudomonadales	TARA_B100000519_TARA	TARA_076_DCM_0.22-3	TARA	-21.0292	-35.3498	150	0.22-3
TARA_GCv2_006753150	PETase_15	0.0332709	Pseudomonadales	TARA_B100001063_TARA	TARA_093_SRF_0.22-3	TARA	-34.0614	-73.1066	5	0.22-3
TARA_GCv2_006753150	PETase_15	0.0131669	Pseudomonadales	TARA_Y100000813_TARA	TARA_076_SRF_0.45-0.8	TARA	-20.9354	-35.1803	5	0.45-0.8
TARA_GCv2_006753150	PETase_15	0.00252025	Pseudomonadales	TARA_Y100000766_TARA	TARA_070_SRF_0.45-0.8	TARA	-20.4091	-3.1759	5	0.45-0.8
TARA_GCv2_006753150	PETase_15	0.00133015	Pseudomonadales	TARA_B100001123_TARA	TARA_125_MIX_0.22-3	TARA	-8.8999	-142.546	140	0.22-3
TARA_GCv2_006753150	PETase_15	0.00142334	Pseudomonadales	TARA_B100000745_TARA	TARA_078_MES_0.22-3	TARA	-30.1471	-43.2915	800	0.22-3
TARA_GCv2_006753150	PETase_15	0.0845109	Pseudomonadales	TARA_Y100000815_TARA	TARA_076_MES_0.45-0.8	TARA	-20.9315	-35.1794	800	0.45-0.8
TARA_GCv2_006753240	PETase_14	0.0020246	Pseudomonadales	TARA_B100001013_TARA	TARA_098_MES_0.22-3	TARA	-25.8076	-111.691	488	0.22-3
TARA_GCv2_006753240	PETase_14	0.00243007	Pseudomonadales	TARA_B100000965_TARA	TARA_100_DCM_0.22-3	TARA	-12.9723	-96.0122	50	0.22-3
TARA_GCv2_006753240	PETase_14	0.000486485	Pseudomonadales	TARA_E500000331_TARA	TARA_025_DCM_0.22-1.6	TARA	39.3991	19.3997	50	0.22-1.6
TARA_GCv2_006753240	PETase_14	0.000718342	Pseudomonadales	TARA_B100001057_TARA	TARA_094_SRF_0.22-3	TARA	-32.7971	-87.0693	5	0.22-3
TARA_GCv2_006753240	PETase_14	0.00465425	Pseudomonadales	TARA_A100001037_TARA	TARA_032_DCM_0.22-1.6	TARA	23.4183	37.245	80	0.22-1.6
TARA_GCv2_006753240	PETase_14	0.338111	Pseudomonadales	TARA_B100001059_TARA	TARA_093_DCM_0.22-3	TARA	-33.9116	-73.0537	35	0.22-3
TARA_GCv2_006753240	PETase_14	0.00192025	Pseudomonadales	TARA_B100000508_TARA	TARA_072_MES_0.22-3	TARA	-8.7986	-17.9034	800	0.22-3
TARA_GCv2_006753240	PETase_14	0.00170221	Pseudomonadales	TARA_Y100000814_TARA	TARA_076_DCM_0.45-0.8	TARA	-21.0292	-35.3498	150	0.45-0.8
TARA_GCv2_006753240	PETase_14	0.00661357	Pseudomonadales	TARA_E500000305_TARA	TARA_025_DCM_<-0.22	TARA	39.3991	19.3997	50	<-0.22
TARA_GCv2_006753240	PETase_14	0.0268776	Pseudomonadales	TARA_B100001105_TARA	TARA_133_MES_0.22-3	TARA	35.2698	-127.727	650	0.22-3
TARA_GCv2_006753240	PETase_14	0.000985896	Pseudomonadales	TARA_Y100000748_TARA	TARA_068_DCM_0.22-0.45	TARA	-31.027	4.6802	50	0.22-0.45
TARA_GCv2_006753240	PETase_14	0.778713	Pseudomonadales	TARA_X000001388_TARA	TARA_030_DCM_<-0.22	TARA	33.9235	32.8118	70	<-0.22
TARA_GCv2_006753240	PETase_14	0.00155055	Pseudomonadales	TARA_Y100000296_TARA	TARA_038_MES_0.1-0.22	TARA	19.0351	64.5638	340	0.1-0.22
TARA_GCv2_006753240	PETase_14	0.00745331	Pseudomonadales	TARA_B100000446_TARA	TARA_070_MES_0.22-3	TARA	-20.4075	-3.1641	800	0.22-3
TARA_GCv2_006753240	PETase_14	0.00110316	Pseudomonadales	TARA_B100001079_TARA	TARA_110_MES_0.22-3	TARA	-1.8902	-84.6141	380	0.22-3
TARA_GCv2_006753240	PETase_14	0.00406586	Pseudomonadales	TARA_A100001515_TARA	TARA_032_SRF_<-0.22	TARA	23.36	37.2183	5	<-0.22
TARA_GCv2_006753240	PETase_14	0.00875369	Pseudomonadales	TARA_R100001509_TARA	TARA_109_SRF_<-0.22	TARA	1.9928	-84.5766	5	<-0.22
TARA_GCv2_006753240	PETase_14	0.00197167	Pseudomonadales	TARA_B100001750_TARA	TARA_148b_MES_0.22-3	TARA	34.1504	-56.9684	250	0.22-3
TARA_GCv2_006753240	PETase_14	0.000995233	Pseudomonadales	TARA_B000000609_TARA	TARA_056_SRF_0.22-3	TARA	-15.3424	43.2965	5	0.22-3
TARA_GCv2_006753240	PETase_14	0.00730307	Pseudomonadales	TARA_B100000282_TARA	TARA_041_SRF_0.22-1.6	TARA	14.6059	69.9776	5	0.22-1.6
TARA_GCv2_006753240	PETase_14	0.323552	Pseudomonadales	TARA_A100001518_TARA	TARA_032_DCM_<-0.22	TARA	23.4183	37.245	80	<-0.22
TARA_GCv2_006753240	PETase_14	0.0022765	Pseudomonadales	TARA_B100002049_TARA	TARA_142_MES_0.22-3	TARA	25.6236	-88.45	640	0.22-3
TARA_GCv2_006753240	PETase_14	0.00106474	Pseudomonadales	TARA_Y100000004_TARA	TARA_034_SRF_0.1-0.22	TARA	18.3967	39.875	5	0.1-0.22
TARA_GCv2_006753240	PETase_14	0.00113416	Pseudomonadales	TARA_B100000161_TARA	TARA_045_SRF_0.22-1.6	TARA	0.0033	71.6428	5	0.22-1.6
TARA_GCv2_006753240	PETase_14	0.00130521	Pseudomonadales	TARA_Y100000739_TARA	TARA_068_SRF_0.45-0.8	TARA	-31.0266	4.665	5	0.45-0.8
TARA_GCv2_006753240	PETase_14	0.00100615	Pseudomonadales	TARA_Y100000768_TARA	TARA_070_SRF_0.22-0.45	TARA	-20.4091	-3.1759	5	0.22-0.45
TARA_GCv2_006753240	PETase_14	0.00136817	Pseudomonadales	TARA_B100000242_TARA	TARA_048_SRF_0.22-1.6	TARA	-9.3921	66.4228	5	0.22-1.6
TARA_GCv2_006753240	PETase_14	0.00126409	Pseudomonadales	TARA_B100001248_TARA	TARA_132_SRF_0.22-3	TARA	31.5213	-158.996	5	0.22-3
TARA_GCv2_006753240	PETase_14	0.0657182	Pseudomonadales	TARA_A100001391_TARA	TARA_031_SRF_<-0.22	TARA	27.16	34.835	5	<-0.22
TARA_GCv2_006753240	PETase_14	0.00101134	Pseudomonadales	TARA_Y100001970_TARA	TARA_122_DCM_0.22-0.45	TARA	-9.0063	-139.139	115	0.22-0.45
TARA_GCv2_006753240	PETase_14	0.00865896	Pseudomonadales	TARA_Y100000780_TARA	TARA_070_MES_0.45-0.8	TARA	-20.4075	-3.1641	800	0.45-0.8
TARA_GCv2_006753240	PETase_14	0.0270634	Pseudomonadales	TARA_A100000171_TARA	TARA_018_SRF_<-0.22	TARA	35.759	14.2574	5	<-0.22
TARA_GCv2_006753240	PETase_14	0.00184317	Pseudomonadales	TARA_B100001765_TARA	TARA_149_MES_0.22-3	TARA	34.0771	-49.8233	740	0.22-3
TARA_GCv2_006753240	PETase_14	0.000677498	Pseudomonadales	TARA_B100000530_TARA	TARA_078_DCM_0.22-3	TARA	-30.1484	-43.2705	120	0.22-3
TARA_GCv2_006753240	PETase_14	0.00249764	Pseudomonadales	TARA_E500000178_TARA	TARA_025_SRF_0.22-1.6	TARA	39.3888	19.3905	5	0.22-1.6
TARA_GCv2_006753240	PETase_14	0.00307568	Pseudomonadales	TARA_B100000678_TARA	TARA_122_MES_0.22-3	TARA	-8.9729	-139.239	600	0.22-3
TARA_GCv2_006753240	PETase_14	0.0128421	Pseudomonadales	TARA_Y100001001_TARA	TARA_078_MES_0.45-0.8	TARA	-30.1471	-43.2915	800	0.45-0.8
TARA_GCv2_006753240	PETase_14	0.000847207	Pseudomonadales	TARA_Y100000816_TARA	TARA_076_SRF_0.22-0.45	TARA	-20.9354	-35.1803	5	0.22-0.45
TARA_GCv2_006753240	PETase_14	0.00338554	Pseudomonadales	TARA_X000001382_TARA	TARA_023_DCM_<-0.22	TARA	42.1735	17.7252	55	<-0.22
TARA_GCv2_006753240	PETase_14	0.00351314	Pseudomonadales	TARA_E500000318_TARA	TARA_025_SRF_<-0.22	TARA	39.3888	19.3905	5	<-0.22
TARA_GCv2_006753240	PETase_14	0.00150717	Pseudomonadales	TARA_Y100001933_TARA	TARA_124_SRF_0.45-0.8	TARA	-9.1504	-140.522	5	0.45-0.8
TARA_GCv2_006753240	PETase_14	0.0017228	Pseudomonadales	TARA_B100002003_TARA	TARA_138_MES_0.22-3	TARA	6.3559	-103.06	450	0.22-3
TARA_GCv2_006753240	PETase_14	0.000809667	Pseudomonadales	TARA_B100000519_TARA	TARA_076_DCM_0.22-3	TARA	-21.0292	-35.3498	150	0.22-3
TARA_GCv2_006753240	PETase_14	0.00288313	Pseudomonadales	TARA_B100000886_TARA	TARA_099_SRF_0.22-3	TARA	-21.146	-104.787	5	0.22-3
TARA_GCv2_006753240	PETase_14	0.0013196	Pseudomonadales	TARA_Y100000813_TARA	TARA_076_SRF_0.45-0.8	TARA	-20.9354	-35.1803	5	0.45-0.8
TARA_GCv2_006753240	PETase_14	0.00362824	Pseudomonadales	TARA_Y100000588_TARA	TARA_125_SRF_0.45-0.8	TARA	-8.9111	-142.557	5	0.45-0.8
TARA_GCv2_006753240	PETase_14	0.000999889	Pseudomonadales	TARA_B100001989_TARA	TARA_138_SRF_0.22-3	TARA	6.3332	-102.943	5	0.22-3
TARA_GCv2_006753240	PETase_14	0.0318292	Pseudomonadales	TARA_B100000959_TARA	TARA_100_MES_0.22-3	TARA	-12.9794	-96.0232	177	0.22-3
TARA_GCv2_006753240	PETase_14	0.00126013	Pseudomonadales	TARA_Y100000766_TARA	TARA_070_SRF_0.45-0.8	TARA	-20.4091	-3.1759	5	0.45-0.8
TARA_GCv2_006753240	PETase_14	0.00214122	Pseudomonadales	TARA_Y100001947_TARA	TARA_122_MES_0.45-0.8	TARA	-8.9729	-139.239	600	0.45-0.8
TARA_GCv2_006753240	PETase_14	0.00071167	Pseudomonadales	TARA_B100000745_TARA	TARA_078_MES_0.22-3	TARA	-30.1471	-43.2915	800	0.22-3
TARA_GCv2_006753240	PETase_14	0.0153692	Pseudomonadales	TARA_Y100000815_TARA	TARA_076_MES_0.45-0.8	TARA	-20.9315	-35.1794	800	0.45-0.8
TARA_GCv2_006753240	PETase_14	0.00185911	Pseudomonadales	TARA_Y100001949_TARA	TARA_122_MES_0.22-0.45	TARA	-8.9729	-139.239	600	0.22-0.45
TARA_GCv2_006753240	PETase_14	0.00153148	Pseudomonadales	TARA_B100002051_TARA	TARA_142_SRF_0.22-3	TARA	25.5264	-88.394	5	0.22-3
TARA_GCv2_006757338	PETase_08	0.00473178	Pseudomonadales	TARA_B100001167_TARA	TARA_146_MES_0.22-3	TARA	34.6663	-71.2907	640	0.22-3
TARA_GCv2_006757338	PETase_08	0.000645929	Pseudomonadales	TARA_B100000767_TARA	TARA_082_DCM_0.22-3	TARA	-47.2007	-57.9446	40	0.22-3
TARA_GCv2_006757338	PETase_08	0.000691799	Pseudomonadales	TARA_B100001094_TARA	TARA_133_DCM_0.22-3	TARA	35.4002	-127.75	45	0.22-3
TARA_GCv2_006757338	PETase_08	0.00294867	Pseudomonadales	TARA_Y100000994_TARA	TARA_078_DCM_0.45-0.8	TARA	-30.1484	-43.2705	120	0.45-0.8
TARA_GCv2_006757338	PETase_08	0.00323368	Pseudomonadales	TARA_R100001230_TARA	TARA_065_SRF_<-0.22	TARA	-35.1728	26.2868	5	<-0.22
TARA_GCv2_006757338	PETase_08	0.0540631	Pseudomonadales	TARA_B100000965_TARA	TARA_100_DCM_0.22-3	TARA	-12.9723	-96.0122	50	0.22-3
TARA_GCv2_006757338	PETase_08	0.0104059	Pseudomonadales	TARA_R100001086_TARA	TARA_072_MES_<-0.22	TARA	-8.7986	-17.9034	800	<-0.22
TARA_GCv2_006757338	PETase_08	0.00263948	Pseudomonadales	TARA_B100001287_TARA	TARA_137_SRF_0.22-3	TARA	14.2035	-116.626	5	0.22-3
TARA_GCv2_006757338	PETase_08	0.0165424	Pseudomonadales	TARA_B100001121_TARA	TARA_125_SRF_0.22-3	TARA	-8.9111	-142.557	5	0.22-3
TARA_GCv2_006757338	PETase_08	0.00725402	Pseudomonadales	TARA_B100000683_TARA	TARA_123_SRF_0.22-3	TARA	-8.9068	-140.283	5	0.22-3
TARA_GCv2_006757338	PETase_08	0.00192025	Pseudomonadales	TARA_B100000508_TARA	TARA_072_MES_0.22-3	TARA	-8.7986	-17.9034	800	0.22-3
TARA_GCv2_006757338	PETase_08	0.216221	Pseudomonadales	TARA_Y100000814_TARA	TARA_076_DCM_0.45-0.8	TARA	-21.0292	-35.3498	150	0.45-0.8
TARA_GCv2_006757338	PETase_08	0.000705507	Pseudomonadales	TARA_B100002019_TARA	TARA_140_SRF_0.22-3	TARA	7.4122	-79.3017	5	0.22-3
TARA_GCv2_006757338	PETase_08	0.0189048	Pseudomonadales	TARA_B100001964_TARA	TARA_137_DCM_0.22-3	TARA	14.2075	-116.647	40	0.22-3
TARA_GCv2_006757338	PETase_08	0.00881338	Pseudomonadales	TARA_B100001758_TARA	TARA_149_SRF_0.22-3	TARA	34.1132	-49.9181	5	0.22-3
TARA_GCv2_006757338	PETase_08	0.004404	Pseudomonadales	TARA_Y100000385_TARA	TARA_067_SRF_0.45-0.8	TARA	-32.2401	17.7103	5	0.45-0.8
TARA_GCv2_006757338	PETase_08	0.0787613	Pseudomonadales	TARA_Y100001963_TARA	TARA_123_MIX_0.1-0.22	TARA	-8.9109	-140.285	150	0.1-0.22
TARA_GCv2_006757338	PETase_08	0.00119128	Pseudomonadales	TARA_B100001939_TARA	TARA_141_SRF_0.22-3	TARA	9.8481	-80.0454	5	0.22-3
TARA_GCv2_006757338	PETase_08	0.127756	Pseudomonadales	TARA_Y100000758_TARA	TARA_068_MES_0.45-0.8	TARA	-31.0198	4.6685	700	0.45-0.8
TARA_GCv2_006757338	PETase_08	0.26617	Pseudomonadales	TARA_Y100001968_TARA	TARA_122_DCM_0.45-0.8	TARA	-9.0063	-139.139	115	0.45-0.8
TARA_GCv2_006757338	PETase_08	0.00632313	Pseudomonadales	TARA_B100000963_TARA	TARA_100_SRF_0.22-3	TARA	-13.0023	-95.9759	5	0.22-3
TARA_GCv2_006757338	PETase_08	0.0110701	Pseudomonadales	TARA_Y100001972_TARA	TARA_122_SRF_0.1-0.22	TARA	-8.9971	-139.196	5	0.1-0.22
TARA_GCv2_006757338	PETase_08	0.0366468	Pseudomonadales	TARA_Y100000782_TARA	TARA_070_MES_0.22-0.45	TARA	-20.4075	-3.1641	800	0.22-0.45
TARA_GCv2_006757338	PETase_08	0.0103244	Pseudomonadales	TARA_B100000470_TARA	TARA_068_MES_0.22-3	TARA	-31.0198	4.6685	700	0.22-3
TARA_GCv2_006757338	PETase_08	0.192949	Pseudomonadales	TARA_B100001105_TARA	TARA_133_MES_0.22-3	TARA	35.2698	-127.727	650	0.22-3
TARA_GCv2_006757338	PETase_08	0.00181116	Pseudomonadales	TARA_B100001142_TARA	TARA_145_SRF_0.22-3	TARA	39.2305	-70.0377	5	0.22-3
TARA_GCv2_006757338	PETase_08	0.00320989	Pseudomonadales	TARA_Y100000991_TARA	TARA_078_SRF_0.45-0.8	TARA	-30.1367	-43.2899	5	0.45-0.8
TARA_GCv2_006757338	PETase_08	0.0267005	Pseudomonadales	TARA_Y100000748_TARA	TARA_068_DCM_0.22-0.45	TARA	-31.027	4.6802	50	0.22-0.45
TARA_GCv2_006757338	PETase_08	0.000720157	Pseudomonadales	TARA_B100000795_TARA	TARA_085_DCM_0.22-3	TARA	-62.2231	-49.2139	90	0.22-3
TARA_GCv2_006757338	PETase_08	0.0124235	Pseudomonadales	TARA_Y100000296_TARA	TARA_038_MES_0.1-0.22	TARA	19.0351	64.5638	340	0.1-0.22
TARA_GCv2_006757338	PETase_08	0.0276966	Pseudomonadales	TARA_B100000586_TARA	TARA_111_MES_0.22-3	TARA	-16.9486	-100.671	350	0.22-3
TARA_GCv2_006757338	PETase_08	0.00858504	Pseudomonadales	TARA_Y100001954_TARA	TARA_123_SRF_0.45-0.8	TARA	-8.9068	-140.283	5	0.45-0.8
TARA_GCv2_006757338	PETase_08	0.0671129	Pseudomonadales	TARA_B100000446_TARA	TARA_070_MES_0.22-3	TARA	-20.4075	-3.1641	800	0.22-3
TARA_GCv2_006757338	PETase_08	0.0080919	Pseudomonadales	TARA_B100001559_TARA	TARA_151_DCM_0.22-3	TARA	36.1811	-28.9373	80	0.22-3
TARA_GCv2_006757338	PETase_08	0.0452946	Pseudomonadales	TARA_B100001079_TARA	TARA_110_MES_0.22-3	TARA	-1.8902	-84.6141	380	0.22-3
TARA_GCv2_006757338	PETase_08	0.00078576	Pseudomonadales	TARA_B100001564_TARA	TARA_151_SRF_0.22-3	TARA	36.1715	-29.023	5	0.22-3
TARA_GCv2_006757338	PETase_08	0.00296156	Pseudomonadales	TARA_B100000459_TARA	TARA_070_SRF_0.22-3	TARA	-20.4091	-3.1759	5	0.22-3
TARA_GCv2_006757338	PETase_08	0.0102682	Pseudomonadales	TARA_Y100000746_TARA	TARA_068_DCM_0.45-0.8	TARA	-31.027	4.6802	50	0.45-0.8
TARA_GCv2_006757338	PETase_08	0.00449699	Pseudomonadales	TARA_B100000614_TARA	TARA_128_DCM_0.22-3	TARA	0.0222	-153.686	40	0.22-3
TARA_GCv2_006757338	PETase_08	0.0014634	Pseudomonadales	TARA_B100000378_TARA	TARA_056_MES_0.22-3	TARA	-15.3379	43.2948	1000	0.22-3
TARA_GCv2_006757338	PETase_08	0.0252696	Pseudomonadales	TARA_B100000700_TARA	TARA_122_DCM_0.22-3	TARA	-9.0063	-139.139	115	0.22-3
TARA_GCv2_006757338	PETase_08	0.000570652	Pseudomonadales	TARA_B100000085_TARA	TARA_039_DCM_0.22-1.6	TARA	18.5839	66.4727	25	0.22-1.6
TARA_GCv2_006757338	PETase_08	0.0042266	Pseudomonadales	TARA_Y100000114_TARA	TARA_048_SRF_0.1-0.22	TARA	-9.3921	66.4228	5	0.1-0.22
TARA_GCv2_006757338	PETase_08	0.00875369	Pseudomonadales	TARA_R100001509_TARA	TARA_109_SRF_<-0.22	TARA	1.9928	-84.5766	5	<-0.22
TARA_GCv2_006757338	PETase_08	0.00641072	Pseudomonadales	TARA_R100001129_TARA	TARA_076_DCM_<-0.22	TARA	-21.0292	-35.3498	150	<-0.22
TARA_GCv2_006757338	PETase_08	0.110158	Pseudomonadales	TARA_B100001750_TARA	TARA_148b_MES_0.22-3	TARA	34.1504	-56.9684	250	0.22-3
TARA_GCv2_006757338	PETase_08	0.0021234	Pseudomonadales	TARA_X000001036_TARA	TARA_009_DCM_0.22-1.6	TARA	39.0609	5.9422	55	0.22-1.6
TARA_GCv2_006757338	PETase_08	0.00192081	Pseudomonadales	TARA_Y100000591_TARA	TARA_125_MIX_0.22-0.45	TARA	-8.8999	-142.546	140	0.22-0.45
TARA_GCv2_006757338	PETase_08	0.0508279	Pseudomonadales	TARA_Y100001960_TARA	TARA_123_MIX_0.22-0.45	TARA	-8.9109	-140.285	150	0.22-0.45
TARA_GCv2_006757338	PETase_08	0.0394124	Pseudomonadales	TARA_R100001126_TARA	TARA_076_SRF_<-0.22	TARA	-20.9354	-35.1803	5	<-0.22
TARA_GCv2_006757338	PETase_08	0.146207	Pseudomonadales	TARA_Y100000592_TARA	TARA_125_SRF_0.1-0.22	TARA	-8.9111	-142.557	5	0.1-0.22
TARA_GCv2_006757338	PETase_08	0.00310489	Pseudomonadales	TARA_B100000941_TARA	TARA_112_SRF_0.22-3	TARA	-23.2811	-129.395	5	0.22-3
TARA_GCv2_006757338	PETase_08	0.0031232	Pseudomonadales	TARA_Y100000389_TARA	TARA_067_SRF_0.22-0.45	TARA	-32.2401	17.7103	5	0.22-0.45
TARA_GCv2_006757338	PETase_08	0.0137599	Pseudomonadales	TARA_A100001518_TARA	TARA_032_DCM_<-0.22	TARA	23.4183	37.245	80	<-0.22
TARA_GCv2_006757338	PETase_08	0.0871474	Pseudomonadales	TARA_Y100001951_TARA	TARA_122_MES_0.1-0.22	TARA	-8.9729	-139.239	600	0.1-0.22
TARA_GCv2_006757338	PETase_08	0.00126946	Pseudomonadales	TARA_B100000686_TARA	TARA_123_MIX_0.22-3	TARA	-8.9109	-140.285	150	0.22-3
TARA_GCv2_006757338	PETase_08	0.356133	Pseudomonadales	TARA_B100002049_TARA	TARA_142_MES_0.22-3	TARA	25.6236	-88.45	640	0.22-3
TARA_GCv2_006757338	PETase_08	0.000567079	Pseudomonadales	TARA_B100000161_TARA	TARA_045_SRF_0.22-1.6	TARA	0.0033	71.6428	5	0.22-1.6
TARA_GCv2_006757338	PETase_08	0.183901	Pseudomonadales	TARA_Y100001934_TARA	TARA_124_MIX_0.45-0.8	TARA	-9.0714	-140.597	120	0.45-0.8
TARA_GCv2_006757338	PETase_08	0.00326298	Pseudomonadales	TARA_B100001540_TARA	TARA_146_SRF_0.22-3	TARA	34.6712	-71.3093	5	0.22-3
TARA_GCv2_006757338	PETase_08	0.0023904	Pseudomonadales	TARA_B100001778_TARA	TARA_150_DCM_0.22-3	TARA	35.8427	-37.1526	40	0.22-3
TARA_GCv2_006757338	PETase_08	0.002052	Pseudomonadales	TARA_B100000427_TARA	TARA_072_DCM_0.22-3	TARA	-8.7296	-17.9604	100	0.22-3
TARA_GCv2_006757338	PETase_08	0.00909614	Pseudomonadales	TARA_Y100000739_TARA	TARA_068_SRF_0.45-0.8	TARA	-31.0266	4.665	5	0.45-0.8
TARA_GCv2_006757338	PETase_08	0.00643076	Pseudomonadales	TARA_B100001109_TARA	TARA_110_SRF_0.22-3	TARA	-2.0133	-84.589	5	0.22-3
TARA_GCv2_006757338	PETase_08	0.00487346	Pseudomonadales	TARA_B100000768_TARA	TARA_082_SRF_0.22-3	TARA	-47.1863	-58.2902	5	0.22-3
TARA_GCv2_006757338	PETase_08	0.00200649	Pseudomonadales	TARA_B100000953_TARA	TARA_102_MES_0.22-3	TARA	-5.261	-85.1678	480	0.22-3
TARA_GCv2_006757338	PETase_08	0.00500814	Pseudomonadales	TARA_Y100000768_TARA	TARA_070_SRF_0.22-0.45	TARA	-20.4091	-3.1759	5	0.22-0.45
TARA_GCv2_006757338	PETase_08	0.000454355	Pseudomonadales	TARA_B100000242_TARA	TARA_048_SRF_0.22-1.6	TARA	-9.3921	66.4228	5	0.22-1.6
TARA_GCv2_006757338	PETase_08	0.00630143	Pseudomonadales	TARA_B100001248_TARA	TARA_132_SRF_0.22-3	TARA	31.5213	-158.996	5	0.22-3
TARA_GCv2_006757338	PETase_08	0.0037383	Pseudomonadales	TARA_Y100000052_TARA	TARA_041_SRF_0.1-0.22	TARA	14.6059	69.9776	5	0.1-0.22
TARA_GCv2_006757338	PETase_08	0.00904991	Pseudomonadales	TARA_B100001115_TARA	TARA_122_SRF_0.22-3	TARA	-8.9971	-139.196	5	0.22-3
TARA_GCv2_006757338	PETase_08	0.0011116	Pseudomonadales	TARA_B100000925_TARA	TARA_109_SRF_0.22-3	TARA	1.9928	-84.5766	5	0.22-3
TARA_GCv2_006757338	PETase_08	0.130973	Pseudomonadales	TARA_Y100000593_TARA	TARA_125_MIX_0.1-0.22	TARA	-8.8999	-142.546	140	0.1-0.22
TARA_GCv2_006757338	PETase_08	0.0070794	Pseudomonadales	TARA_Y100001970_TARA	TARA_122_DCM_0.22-0.45	TARA	-9.0063	-139.139	115	0.22-0.45
TARA_GCv2_006757338	PETase_08	0.487924	Pseudomonadales	TARA_Y100000780_TARA	TARA_070_MES_0.45-0.8	TARA	-20.4075	-3.1641	800	0.45-0.8
TARA_GCv2_006757338	PETase_08	0.00441697	Pseudomonadales	TARA_R100000988_TARA	TARA_068_SRF_<-0.22	TARA	-31.0266	4.665	5	<-0.22
TARA_GCv2_006757338	PETase_08	0.00359995	Pseudomonadales	TARA_B100000513_TARA	TARA_076_SRF_0.22-3	TARA	-20.9354	-35.1803	5	0.22-3
TARA_GCv2_006757338	PETase_08	0.0539936	Pseudomonadales	TARA_B100001245_TARA	TARA_132_MES_0.22-3	TARA	31.528	-159.022	550	0.22-3
TARA_GCv2_006757338	PETase_08	0.000851406	Pseudomonadales	TARA_Y100000361_TARA	TARA_065_DCM_0.1-0.22	TARA	-35.2421	26.3048	30	0.1-0.22
TARA_GCv2_006757338	PETase_08	0.109657	Pseudomonadales	TARA_B100000749_TARA	TARA_076_MES_0.22-3	TARA	-20.9315	-35.1794	800	0.22-3
TARA_GCv2_006757338	PETase_08	0.009482	Pseudomonadales	TARA_Y100000817_TARA	TARA_076_DCM_0.22-0.45	TARA	-21.0292	-35.3498	150	0.22-0.45
TARA_GCv2_006757338	PETase_08	0.00331284	Pseudomonadales	TARA_R100000908_TARA	TARA_066_DCM_<-0.22	TARA	-34.8901	18.0459	30	<-0.22
TARA_GCv2_006757338	PETase_08	0.0551828	Pseudomonadales	TARA_B100001765_TARA	TARA_149_MES_0.22-3	TARA	34.0771	-49.8233	740	0.22-3
TARA_GCv2_006757338	PETase_08	0.00322358	Pseudomonadales	TARA_B100000575_TARA	TARA_111_SRF_0.22-3	TARA	-16.9601	-100.633	5	0.22-3
TARA_GCv2_006757338	PETase_08	0.0166253	Pseudomonadales	TARA_B100001146_TARA	TARA_145_MES_0.22-3	TARA	39.2392	-70.0343	590	0.22-3
TARA_GCv2_006757338	PETase_08	0.00331004	Pseudomonadales	TARA_R100001079_TARA	TARA_072_SRF_<-0.22	TARA	-8.7789	-17.9099	5	<-0.22
TARA_GCv2_006757338	PETase_08	0.0040566	Pseudomonadales	TARA_B100001996_TARA	TARA_138_DCM_0.22-3	TARA	6.3378	-102.954	60	0.22-3
TARA_GCv2_006757338	PETase_08	0.000497267	Pseudomonadales	TARA_E500000178_TARA	TARA_025_SRF_0.22-1.6	TARA	39.3888	19.3905	5	0.22-1.6
TARA_GCv2_006757338	PETase_08	0.010763	Pseudomonadales	TARA_B100000678_TARA	TARA_122_MES_0.22-3	TARA	-8.9729	-139.239	600	0.22-3
TARA_GCv2_006757338	PETase_08	0.00401394	Pseudomonadales	TARA_B100000945_TARA	TARA_112_DCM_0.22-3	TARA	-23.2189	-129.5	155	0.22-3
TARA_GCv2_006757338	PETase_08	0.0590303	Pseudomonadales	TARA_Y100001001_TARA	TARA_078_MES_0.45-0.8	TARA	-30.1471	-43.2915	800	0.45-0.8
TARA_GCv2_006757338	PETase_08	0.0714087	Pseudomonadales	TARA_Y100000816_TARA	TARA_076_SRF_0.22-0.45	TARA	-20.9354	-35.1803	5	0.22-0.45
TARA_GCv2_006757338	PETase_08	0.13999	Pseudomonadales	TARA_Y100000589_TARA	TARA_125_MIX_0.45-0.8	TARA	-8.8999	-142.546	140	0.45-0.8
TARA_GCv2_006757338	PETase_08	0.0320246	Pseudomonadales	TARA_Y100001938_TARA	TARA_124_MIX_0.1-0.22	TARA	-9.0714	-140.597	120	0.1-0.22
TARA_GCv2_006757338	PETase_08	0.00557201	Pseudomonadales	TARA_R100000315_TARA	TARA_064_DCM_<-0.22	TARA	-29.5333	37.9117	65	<-0.22
TARA_GCv2_006757338	PETase_08	0.0511526	Pseudomonadales	TARA_Y100001933_TARA	TARA_124_SRF_0.45-0.8	TARA	-9.1504	-140.522	5	0.45-0.8
TARA_GCv2_006757338	PETase_08	0.00776894	Pseudomonadales	TARA_B100001741_TARA	TARA_148_SRF_0.22-3	TARA	31.6948	-64.2489	5	0.22-3
TARA_GCv2_006757338	PETase_08	0.0312134	Pseudomonadales	TARA_R100001039_TARA	TARA_070_MES_<-0.22	TARA	-20.4075	-3.1641	800	<-0.22
TARA_GCv2_006757338	PETase_08	0.00219155	Pseudomonadales	TARA_B100001093_TARA	TARA_133_SRF_0.22-3	TARA	35.3671	-127.742	5	0.22-3
TARA_GCv2_006757338	PETase_08	0.0802469	Pseudomonadales	TARA_Y100001937_TARA	TARA_124_SRF_0.1-0.22	TARA	-9.1504	-140.522	5	0.1-0.22
TARA_GCv2_006757338	PETase_08	0.00321504	Pseudomonadales	TARA_R100001015_TARA	TARA_070_SRF_<-0.22	TARA	-20.4091	-3.1759	5	<-0.22
TARA_GCv2_006757338	PETase_08	0.0068991	Pseudomonadales	TARA_B100002003_TARA	TARA_138_MES_0.22-3	TARA	6.3559	-103.06	450	0.22-3
TARA_GCv2_006757338	PETase_08	0.00585775	Pseudomonadales	TARA_Y100000741_TARA	TARA_068_SRF_0.22-0.45	TARA	-31.0266	4.665	5	0.22-0.45
TARA_GCv2_006757338	PETase_08	0.00116198	Pseudomonadales	TARA_Y100000310_TARA	TARA_037_MES_0.1-0.22	TARA	20.8457	63.5851	600	0.1-0.22
TARA_GCv2_006757338	PETase_08	0.0391026	Pseudomonadales	TARA_B100000424_TARA	TARA_072_SRF_0.22-3	TARA	-8.7789	-17.9099	5	0.22-3
TARA_GCv2_006757338	PETase_08	0.0421484	Pseudomonadales	TARA_B100000519_TARA	TARA_076_DCM_0.22-3	TARA	-21.0292	-35.3498	150	0.22-3
TARA_GCv2_006757338	PETase_08	0.0504778	Pseudomonadales	TARA_B100000886_TARA	TARA_099_SRF_0.22-3	TARA	-21.146	-104.787	5	0.22-3
TARA_GCv2_006757338	PETase_08	0.0272687	Pseudomonadales	TARA_Y100001973_TARA	TARA_122_DCM_0.1-0.22	TARA	-9.0063	-139.139	115	0.1-0.22
TARA_GCv2_006757338	PETase_08	0.221139	Pseudomonadales	TARA_Y100000813_TARA	TARA_076_SRF_0.45-0.8	TARA	-20.9354	-35.1803	5	0.45-0.8
TARA_GCv2_006757338	PETase_08	0.180968	Pseudomonadales	TARA_Y100000588_TARA	TARA_125_SRF_0.45-0.8	TARA	-8.9111	-142.557	5	0.45-0.8
TARA_GCv2_006757338	PETase_08	0.020796	Pseudomonadales	TARA_B100001971_TARA	TARA_137_MES_0.22-3	TARA	14.2025	-116.643	375	0.22-3
TARA_GCv2_006757338	PETase_08	0.0109892	Pseudomonadales	TARA_Y100000590_TARA	TARA_125_SRF_0.22-0.45	TARA	-8.9111	-142.557	5	0.22-0.45
TARA_GCv2_006757338	PETase_08	0.016782	Pseudomonadales	TARA_B100001250_TARA	TARA_132_DCM_0.22-3	TARA	31.5168	-159.046	115	0.22-3
TARA_GCv2_006757338	PETase_08	0.00132131	Pseudomonadales	TARA_Y100001978_TARA	TARA_122_SRF_0.45-0.8	TARA	-8.9971	-139.196	5	0.45-0.8
TARA_GCv2_006757338	PETase_08	0.0269894	Pseudomonadales	TARA_B100000929_TARA	TARA_109_MES_0.22-3	TARA	2.0649	-84.5546	380	0.22-3
TARA_GCv2_006757338	PETase_08	0.00251474	Pseudomonadales	TARA_Y100001936_TARA	TARA_124_MIX_0.22-0.45	TARA	-9.0714	-140.597	120	0.22-0.45
TARA_GCv2_006757338	PETase_08	0.000466739	Pseudomonadales	TARA_Y200000002_TARA	TARA_004_SRF_0.22-1.6	TARA	36.5533	-6.5669	5	0.22-1.6
TARA_GCv2_006757338	PETase_08	0.0013879	Pseudomonadales	TARA_Y100000294_TARA	TARA_038_MES_0.22-1.6	TARA	19.0351	64.5638	340	0.22-1.6
TARA_GCv2_006757338	PETase_08	0.00803582	Pseudomonadales	TARA_B100000579_TARA	TARA_111_DCM_0.22-3	TARA	-16.9587	-100.675	90	0.22-3
TARA_GCv2_006757338	PETase_08	0.224641	Pseudomonadales	TARA_R100000544_TARA	TARA_082_DCM_<-0.22	TARA	-47.2007	-57.9446	40	<-0.22
TARA_GCv2_006757338	PETase_08	0.00199102	Pseudomonadales	TARA_B100001179_TARA	TARA_152_MES_0.22-3	TARA	43.7182	-16.8714	800	0.22-3
TARA_GCv2_006757338	PETase_08	0.00500738	Pseudomonadales	TARA_B100001989_TARA	TARA_138_SRF_0.22-3	TARA	6.3332	-102.943	5	0.22-3
TARA_GCv2_006757338	PETase_08	0.112085	Pseudomonadales	TARA_B100000959_TARA	TARA_100_MES_0.22-3	TARA	-12.9794	-96.0232	177	0.22-3
TARA_GCv2_006757338	PETase_08	0.0490421	Pseudomonadales	TARA_Y100000766_TARA	TARA_070_SRF_0.45-0.8	TARA	-20.4091	-3.1759	5	0.45-0.8
TARA_GCv2_006757338	PETase_08	0.169787	Pseudomonadales	TARA_Y100001956_TARA	TARA_123_MIX_0.45-0.8	TARA	-8.9109	-140.285	150	0.45-0.8
TARA_GCv2_006757338	PETase_08	0.044891	Pseudomonadales	TARA_Y100001947_TARA	TARA_122_MES_0.45-0.8	TARA	-8.9729	-139.239	600	0.45-0.8
TARA_GCv2_006757338	PETase_08	0.0198747	Pseudomonadales	TARA_B100001123_TARA	TARA_125_MIX_0.22-3	TARA	-8.8999	-142.546	140	0.22-3
TARA_GCv2_006757338	PETase_08	0.0128348	Pseudomonadales	TARA_B100000745_TARA	TARA_078_MES_0.22-3	TARA	-30.1471	-43.2915	800	0.22-3
TARA_GCv2_006757338	PETase_08	0.879718	Pseudomonadales	TARA_Y100000815_TARA	TARA_076_MES_0.45-0.8	TARA	-20.9315	-35.1794	800	0.45-0.8
TARA_GCv2_006757338	PETase_08	0.0278307	Pseudomonadales	TARA_Y100001949_TARA	TARA_122_MES_0.22-0.45	TARA	-8.9729	-139.239	600	0.22-0.45
TARA_GCv2_006757338	PETase_08	0.0110948	Pseudomonadales	TARA_B100002052_TARA	TARA_142_DCM_0.22-3	TARA	25.6168	-88.4532	125	0.22-3
TARA_GCv2_006757338	PETase_08	0.00683198	Pseudomonadales	TARA_B000000441_TARA	TARA_065_DCM_0.22-3	TARA	-35.2421	26.3048	30	0.22-3
TARA_GCv2_006757338	PETase_08	0.00611316	Pseudomonadales	TARA_B100002051_TARA	TARA_142_SRF_0.22-3	TARA	25.5264	-88.394	5	0.22-3
TARA_GCv2_006757338	PETase_08	0.0222817	Pseudomonadales	TARA_B100000949_TARA	TARA_112_MES_0.22-3	TARA	-23.2232	-129.599	696	0.22-3
TARA_GCv2_006761147	PETase_03	0.00232163	Pseudomonadales	TARA_B100001059_TARA	TARA_093_DCM_0.22-3	TARA	-33.9116	-73.0537	35	0.22-3
TARA_GCv2_006761147	PETase_03	0.0136177	Pseudomonadales	TARA_Y100000814_TARA	TARA_076_DCM_0.45-0.8	TARA	-21.0292	-35.3498	150	0.45-0.8
TARA_GCv2_006761147	PETase_03	0.00330583	Pseudomonadales	TARA_Y100000385_TARA	TARA_067_SRF_0.45-0.8	TARA	-32.2401	17.7103	5	0.45-0.8
TARA_GCv2_006761147	PETase_03	0.00162551	Pseudomonadales	TARA_B100000524_TARA	TARA_078_SRF_0.22-3	TARA	-30.1367	-43.2899	5	0.22-3
TARA_GCv2_006761147	PETase_03	0.0993641	Pseudomonadales	TARA_Y100000758_TARA	TARA_068_MES_0.45-0.8	TARA	-31.0198	4.6685	700	0.45-0.8
TARA_GCv2_006761147	PETase_03	0.129328	Pseudomonadales	TARA_Y100000782_TARA	TARA_070_MES_0.22-0.45	TARA	-20.4075	-3.1641	800	0.22-0.45
TARA_GCv2_006761147	PETase_03	0.00315541	Pseudomonadales	TARA_B100001105_TARA	TARA_133_MES_0.22-3	TARA	35.2698	-127.727	650	0.22-3
TARA_GCv2_006761147	PETase_03	0.00320989	Pseudomonadales	TARA_Y100000991_TARA	TARA_078_SRF_0.45-0.8	TARA	-30.1367	-43.2899	5	0.45-0.8
TARA_GCv2_006761147	PETase_03	0.128543	Pseudomonadales	TARA_Y100000748_TARA	TARA_068_DCM_0.22-0.45	TARA	-31.027	4.6802	50	0.22-0.45
TARA_GCv2_006761147	PETase_03	0.00147717	Pseudomonadales	TARA_B100000609_TARA	TARA_128_SRF_0.22-3	TARA	0.0003	-153.676	5	0.22-3
TARA_GCv2_006761147	PETase_03	0.044468	Pseudomonadales	TARA_Y100000746_TARA	TARA_068_DCM_0.45-0.8	TARA	-31.027	4.6802	50	0.45-0.8
TARA_GCv2_006761147	PETase_03	0.00105665	Pseudomonadales	TARA_Y100000114_TARA	TARA_048_SRF_0.1-0.22	TARA	-9.3921	66.4228	5	0.1-0.22
TARA_GCv2_006761147	PETase_03	0.00453448	Pseudomonadales	TARA_B100002049_TARA	TARA_142_MES_0.22-3	TARA	25.6236	-88.45	640	0.22-3
TARA_GCv2_006761147	PETase_03	0.0363576	Pseudomonadales	TARA_Y100000739_TARA	TARA_068_SRF_0.45-0.8	TARA	-31.0266	4.665	5	0.45-0.8
TARA_GCv2_006761147	PETase_03	0.002001	Pseudomonadales	TARA_Y100000768_TARA	TARA_070_SRF_0.22-0.45	TARA	-20.4091	-3.1759	5	0.22-0.45
TARA_GCv2_006761147	PETase_03	0.00126409	Pseudomonadales	TARA_B100001248_TARA	TARA_132_SRF_0.22-3	TARA	31.5213	-158.996	5	0.22-3
TARA_GCv2_006761147	PETase_03	0.0035684	Pseudomonadales	TARA_R100001198_TARA	TARA_065_DCM_<-0.22	TARA	-35.2421	26.3048	30	<-0.22
TARA_GCv2_006761147	PETase_03	0.453307	Pseudomonadales	TARA_Y100000780_TARA	TARA_070_MES_0.45-0.8	TARA	-20.4075	-3.1641	800	0.45-0.8
TARA_GCv2_006761147	PETase_03	0.00341329	Pseudomonadales	TARA_Y100000361_TARA	TARA_065_DCM_0.1-0.22	TARA	-35.2421	26.3048	30	0.1-0.22
TARA_GCv2_006761147	PETase_03	0.00567288	Pseudomonadales	TARA_B100000749_TARA	TARA_076_MES_0.22-3	TARA	-20.9315	-35.1794	800	0.22-3
TARA_GCv2_006761147	PETase_03	0.004741	Pseudomonadales	TARA_Y100000817_TARA	TARA_076_DCM_0.22-0.45	TARA	-21.0292	-35.3498	150	0.22-0.45
TARA_GCv2_006761147	PETase_03	0.00256841	Pseudomonadales	TARA_Y100001001_TARA	TARA_078_MES_0.45-0.8	TARA	-30.1471	-43.2915	800	0.45-0.8
TARA_GCv2_006761147	PETase_03	0.0068047	Pseudomonadales	TARA_Y100000816_TARA	TARA_076_SRF_0.22-0.45	TARA	-20.9354	-35.1803	5	0.22-0.45
TARA_GCv2_006761147	PETase_03	0.000970754	Pseudomonadales	TARA_Y100001938_TARA	TARA_124_MIX_0.1-0.22	TARA	-9.0714	-140.597	120	0.1-0.22
TARA_GCv2_006761147	PETase_03	0.00278383	Pseudomonadales	TARA_R100000315_TARA	TARA_064_DCM_<-0.22	TARA	-29.5333	37.9117	65	<-0.22
TARA_GCv2_006761147	PETase_03	0.00150717	Pseudomonadales	TARA_Y100001933_TARA	TARA_124_SRF_0.45-0.8	TARA	-9.1504	-140.522	5	0.45-0.8
TARA_GCv2_006761147	PETase_03	0.0292773	Pseudomonadales	TARA_Y100000741_TARA	TARA_068_SRF_0.22-0.45	TARA	-31.0266	4.665	5	0.22-0.45
TARA_GCv2_006761147	PETase_03	0.021065	Pseudomonadales	TARA_Y100000813_TARA	TARA_076_SRF_0.45-0.8	TARA	-20.9354	-35.1803	5	0.45-0.8
TARA_GCv2_006761147	PETase_03	0.00181412	Pseudomonadales	TARA_Y100000588_TARA	TARA_125_SRF_0.45-0.8	TARA	-8.9111	-142.557	5	0.45-0.8
TARA_GCv2_006761147	PETase_03	0.000692342	Pseudomonadales	TARA_B100000959_TARA	TARA_100_MES_0.22-3	TARA	-12.9794	-96.0232	177	0.22-3
TARA_GCv2_006761147	PETase_03	0.0578372	Pseudomonadales	TARA_Y100000766_TARA	TARA_070_SRF_0.45-0.8	TARA	-20.4091	-3.1759	5	0.45-0.8
TARA_GCv2_006761147	PETase_03	0.00071167	Pseudomonadales	TARA_B100000745_TARA	TARA_078_MES_0.22-3	TARA	-30.1471	-43.2915	800	0.22-3
TARA_GCv2_006761147	PETase_03	0.0883629	Pseudomonadales	TARA_Y100000815_TARA	TARA_076_MES_0.45-0.8	TARA	-20.9315	-35.1794	800	0.45-0.8
TARA_GCv2_006761147	PETase_03	0.00153148	Pseudomonadales	TARA_B100002051_TARA	TARA_142_SRF_0.22-3	TARA	25.5264	-88.394	5	0.22-3
TARA_GCv2_006811454	PETase_02	0.00320613	Pseudomonadales	TARA_A100001015_TARA	TARA_030_SRF_0.22-1.6	TARA	33.9179	32.898	5	0.22-1.6
TARA_GCv2_006811454	PETase_02	0.00838416	Pseudomonadales	TARA_B100000767_TARA	TARA_082_DCM_0.22-3	TARA	-47.2007	-57.9446	40	0.22-3
TARA_GCv2_006811454	PETase_02	0.0236616	Pseudomonadales	TARA_Y100000994_TARA	TARA_078_DCM_0.45-0.8	TARA	-30.1484	-43.2705	120	0.45-0.8
TARA_GCv2_006811454	PETase_02	0.0152441	Pseudomonadales	TARA_B100001013_TARA	TARA_098_MES_0.22-3	TARA	-25.8076	-111.691	488	0.22-3
TARA_GCv2_006811454	PETase_02	0.402243	Pseudomonadales	TARA_R100001230_TARA	TARA_065_SRF_<-0.22	TARA	-35.1728	26.2868	5	<-0.22
TARA_GCv2_006811454	PETase_02	0.0420523	Pseudomonadales	TARA_B100000965_TARA	TARA_100_DCM_0.22-3	TARA	-12.9723	-96.0122	50	0.22-3
TARA_GCv2_006811454	PETase_02	0.000977475	Pseudomonadales	TARA_E500000331_TARA	TARA_025_DCM_0.22-1.6	TARA	39.3991	19.3997	50	0.22-1.6
TARA_GCv2_006811454	PETase_02	0.00214518	Pseudomonadales	TARA_B100001057_TARA	TARA_094_SRF_0.22-3	TARA	-32.7971	-87.0693	5	0.22-3
TARA_GCv2_006811454	PETase_02	0.0156556	Pseudomonadales	TARA_R100001086_TARA	TARA_072_MES_<-0.22	TARA	-8.7986	-17.9034	800	<-0.22
TARA_GCv2_006811454	PETase_02	0.00176255	Pseudomonadales	TARA_B100001287_TARA	TARA_137_SRF_0.22-3	TARA	14.2035	-116.626	5	0.22-3
TARA_GCv2_006811454	PETase_02	0.00311726	Pseudomonadales	TARA_A100001037_TARA	TARA_032_DCM_0.22-1.6	TARA	23.4183	37.245	80	0.22-1.6
TARA_GCv2_006811454	PETase_02	0.0185851	Pseudomonadales	TARA_B100001059_TARA	TARA_093_DCM_0.22-3	TARA	-33.9116	-73.0537	35	0.22-3
TARA_GCv2_006811454	PETase_02	0.0058169	Pseudomonadales	TARA_B100000683_TARA	TARA_123_SRF_0.22-3	TARA	-8.9068	-140.283	5	0.22-3
TARA_GCv2_006811454	PETase_02	0.010592	Pseudomonadales	TARA_B100000508_TARA	TARA_072_MES_0.22-3	TARA	-8.7986	-17.9034	800	0.22-3
TARA_GCv2_006811454	PETase_02	0.0717398	Pseudomonadales	TARA_Y100000814_TARA	TARA_076_DCM_0.45-0.8	TARA	-21.0292	-35.3498	150	0.45-0.8
TARA_GCv2_006811454	PETase_02	0.00439567	Pseudomonadales	TARA_B100000123_TARA	TARA_042_SRF_0.22-1.6	TARA	6.0001	73.8955	5	0.22-1.6
TARA_GCv2_006811454	PETase_02	0.00948272	Pseudomonadales	TARA_B100001964_TARA	TARA_137_DCM_0.22-3	TARA	14.2075	-116.647	40	0.22-3
TARA_GCv2_006811454	PETase_02	0.00442566	Pseudomonadales	TARA_B100001758_TARA	TARA_149_SRF_0.22-3	TARA	34.1132	-49.9181	5	0.22-3
TARA_GCv2_006811454	PETase_02	0.00220766	Pseudomonadales	TARA_Y100000385_TARA	TARA_067_SRF_0.45-0.8	TARA	-32.2401	17.7103	5	0.45-0.8
TARA_GCv2_006811454	PETase_02	0.0418902	Pseudomonadales	TARA_Y100001963_TARA	TARA_123_MIX_0.1-0.22	TARA	-8.9109	-140.285	150	0.1-0.22
TARA_GCv2_006811454	PETase_02	0.00226014	Pseudomonadales	TARA_B100001029_TARA	TARA_098_DCM_0.22-3	TARA	-25.826	-111.729	188	0.22-3
TARA_GCv2_006811454	PETase_02	0.00900606	Pseudomonadales	TARA_R100000322_TARA	TARA_064_SRF_<-0.22	TARA	-29.5019	37.9889	5	<-0.22
TARA_GCv2_006811454	PETase_02	0.00435101	Pseudomonadales	TARA_B100000524_TARA	TARA_078_SRF_0.22-3	TARA	-30.1367	-43.2899	5	0.22-3
TARA_GCv2_006811454	PETase_02	0.0854488	Pseudomonadales	TARA_Y100000758_TARA	TARA_068_MES_0.45-0.8	TARA	-31.0198	4.6685	700	0.45-0.8
TARA_GCv2_006811454	PETase_02	1.84479	Pseudomonadales	TARA_Y100001968_TARA	TARA_122_DCM_0.45-0.8	TARA	-9.0063	-139.139	115	0.45-0.8
TARA_GCv2_006811454	PETase_02	0.00380644	Pseudomonadales	TARA_B100000963_TARA	TARA_100_SRF_0.22-3	TARA	-13.0023	-95.9759	5	0.22-3
TARA_GCv2_006811454	PETase_02	0.00222317	Pseudomonadales	TARA_Y100001972_TARA	TARA_122_SRF_0.1-0.22	TARA	-8.9971	-139.196	5	0.1-0.22
TARA_GCv2_006811454	PETase_02	0.190311	Pseudomonadales	TARA_Y100000782_TARA	TARA_070_MES_0.22-0.45	TARA	-20.4075	-3.1641	800	0.22-0.45
TARA_GCv2_006811454	PETase_02	0.0362528	Pseudomonadales	TARA_B100000470_TARA	TARA_068_MES_0.22-3	TARA	-31.0198	4.6685	700	0.22-3
TARA_GCv2_006811454	PETase_02	0.00344923	Pseudomonadales	TARA_R100000027_TARA	TARA_036_SRF_<-0.22	TARA	20.8183	63.5047	5	<-0.22
TARA_GCv2_006811454	PETase_02	0.0199005	Pseudomonadales	TARA_E500000305_TARA	TARA_025_DCM_<-0.22	TARA	39.3991	19.3997	50	<-0.22
TARA_GCv2_006811454	PETase_02	0.00248978	Pseudomonadales	TARA_Y100001980_TARA	TARA_122_SRF_0.22-0.45	TARA	-8.9971	-139.196	5	0.22-0.45
TARA_GCv2_006811454	PETase_02	0.0507778	Pseudomonadales	TARA_B100001105_TARA	TARA_133_MES_0.22-3	TARA	35.2698	-127.727	650	0.22-3
TARA_GCv2_006811454	PETase_02	0.00263582	Pseudomonadales	TARA_R100000152_TARA	TARA_042_DCM_<-0.22	TARA	5.9998	73.9067	80	<-0.22
TARA_GCv2_006811454	PETase_02	0.0081338	Pseudomonadales	TARA_B100000482_TARA	TARA_068_DCM_0.22-3	TARA	-31.027	4.6802	50	0.22-3
TARA_GCv2_006811454	PETase_02	0.0547162	Pseudomonadales	TARA_Y100000991_TARA	TARA_078_SRF_0.45-0.8	TARA	-30.1367	-43.2899	5	0.45-0.8
TARA_GCv2_006811454	PETase_02	0.00357584	Pseudomonadales	TARA_Y100000992_TARA	TARA_078_SRF_0.22-0.45	TARA	-30.1367	-43.2899	5	0.22-0.45
TARA_GCv2_006811454	PETase_02	0.0148799	Pseudomonadales	TARA_Y100000748_TARA	TARA_068_DCM_0.22-0.45	TARA	-31.027	4.6802	50	0.22-0.45
TARA_GCv2_006811454	PETase_02	0.0124326	Pseudomonadales	TARA_B100000475_TARA	TARA_068_SRF_0.22-3	TARA	-31.0266	4.665	5	0.22-3
TARA_GCv2_006811454	PETase_02	0.771087	Pseudomonadales	TARA_Y100000296_TARA	TARA_038_MES_0.1-0.22	TARA	19.0351	64.5638	340	0.1-0.22
TARA_GCv2_006811454	PETase_02	0.00877428	Pseudomonadales	TARA_B100000586_TARA	TARA_111_MES_0.22-3	TARA	-16.9486	-100.671	350	0.22-3
TARA_GCv2_006811454	PETase_02	0.00109209	Pseudomonadales	TARA_B100000003_TARA	TARA_034_SRF_0.22-1.6	TARA	18.3967	39.875	5	0.22-1.6
TARA_GCv2_006811454	PETase_02	0.00293237	Pseudomonadales	TARA_Y100000033_TARA	TARA_039_SRF_0.1-0.22	TARA	18.5918	66.622	5	0.1-0.22
TARA_GCv2_006811454	PETase_02	0.0455159	Pseudomonadales	TARA_Y100001954_TARA	TARA_123_SRF_0.45-0.8	TARA	-8.9068	-140.283	5	0.45-0.8
TARA_GCv2_006811454	PETase_02	0.261836	Pseudomonadales	TARA_B100000446_TARA	TARA_070_MES_0.22-3	TARA	-20.4075	-3.1641	800	0.22-3
TARA_GCv2_006811454	PETase_02	0.00677151	Pseudomonadales	TARA_B100001559_TARA	TARA_151_DCM_0.22-3	TARA	36.1811	-28.9373	80	0.22-3
TARA_GCv2_006811454	PETase_02	0.0842406	Pseudomonadales	TARA_B100001079_TARA	TARA_110_MES_0.22-3	TARA	-1.8902	-84.6141	380	0.22-3
TARA_GCv2_006811454	PETase_02	0.00296938	Pseudomonadales	TARA_B100000459_TARA	TARA_070_SRF_0.22-3	TARA	-20.4091	-3.1759	5	0.22-3
TARA_GCv2_006811454	PETase_02	0.0652096	Pseudomonadales	TARA_Y100000746_TARA	TARA_068_DCM_0.45-0.8	TARA	-31.027	4.6802	50	0.45-0.8
TARA_GCv2_006811454	PETase_02	0.0120334	Pseudomonadales	TARA_B100000614_TARA	TARA_128_DCM_0.22-3	TARA	0.0222	-153.686	40	0.22-3
TARA_GCv2_006811454	PETase_02	0.00261897	Pseudomonadales	TARA_R100000084_TARA	TARA_038_DCM_<-0.22	TARA	19.0284	64.5126	25	<-0.22
TARA_GCv2_006811454	PETase_02	0.00733256	Pseudomonadales	TARA_B100000378_TARA	TARA_056_MES_0.22-3	TARA	-15.3379	43.2948	1000	0.22-3
TARA_GCv2_006811454	PETase_02	0.0722393	Pseudomonadales	TARA_B100000700_TARA	TARA_122_DCM_0.22-3	TARA	-9.0063	-139.139	115	0.22-3
TARA_GCv2_006811454	PETase_02	0.0011413	Pseudomonadales	TARA_B100000085_TARA	TARA_039_DCM_0.22-1.6	TARA	18.5839	66.4727	25	0.22-1.6
TARA_GCv2_006811454	PETase_02	0.07846	Pseudomonadales	TARA_Y100000114_TARA	TARA_048_SRF_0.1-0.22	TARA	-9.3921	66.4228	5	0.1-0.22
TARA_GCv2_006811454	PETase_02	0.0644102	Pseudomonadales	TARA_R100001509_TARA	TARA_109_SRF_<-0.22	TARA	1.9928	-84.5766	5	<-0.22
TARA_GCv2_006811454	PETase_02	0.0539245	Pseudomonadales	TARA_R100000081_TARA	TARA_038_SRF_<-0.22	TARA	19.0393	64.4913	5	<-0.22
TARA_GCv2_006811454	PETase_02	0.00321601	Pseudomonadales	TARA_R100001129_TARA	TARA_076_DCM_<-0.22	TARA	-21.0292	-35.3498	150	<-0.22
TARA_GCv2_006811454	PETase_02	0.0118451	Pseudomonadales	TARA_B100001750_TARA	TARA_148b_MES_0.22-3	TARA	34.1504	-56.9684	250	0.22-3
TARA_GCv2_006811454	PETase_02	0.000532252	Pseudomonadales	TARA_X000001036_TARA	TARA_009_DCM_0.22-1.6	TARA	39.0609	5.9422	55	0.22-1.6
TARA_GCv2_006811454	PETase_02	0.0462276	Pseudomonadales	TARA_Y100000591_TARA	TARA_125_MIX_0.22-0.45	TARA	-8.8999	-142.546	140	0.22-0.45
TARA_GCv2_006811454	PETase_02	0.378635	Pseudomonadales	TARA_Y100001960_TARA	TARA_123_MIX_0.22-0.45	TARA	-8.9109	-140.285	150	0.22-0.45
TARA_GCv2_006811454	PETase_02	0.0131803	Pseudomonadales	TARA_R100001126_TARA	TARA_076_SRF_<-0.22	TARA	-20.9354	-35.1803	5	<-0.22
TARA_GCv2_006811454	PETase_02	0.109119	Pseudomonadales	TARA_Y100000592_TARA	TARA_125_SRF_0.1-0.22	TARA	-8.9111	-142.557	5	0.1-0.22
TARA_GCv2_006811454	PETase_02	0.00347073	Pseudomonadales	TARA_B100000282_TARA	TARA_041_SRF_0.22-1.6	TARA	14.6059	69.9776	5	0.22-1.6
TARA_GCv2_006811454	PETase_02	0.78045	Pseudomonadales	TARA_A100001518_TARA	TARA_032_DCM_<-0.22	TARA	23.4183	37.245	80	<-0.22
TARA_GCv2_006811454	PETase_02	0.140585	Pseudomonadales	TARA_Y100001951_TARA	TARA_122_MES_0.1-0.22	TARA	-8.9729	-139.239	600	0.1-0.22
TARA_GCv2_006811454	PETase_02	0.00636652	Pseudomonadales	TARA_B100000686_TARA	TARA_123_MIX_0.22-3	TARA	-8.9109	-140.285	150	0.22-3
TARA_GCv2_006811454	PETase_02	0.0355711	Pseudomonadales	TARA_R100000406_TARA	TARA_046_SRF_<-0.22	TARA	-0.6625	73.161	5	<-0.22
TARA_GCv2_006811454	PETase_02	0.0432349	Pseudomonadales	TARA_B100002049_TARA	TARA_142_MES_0.22-3	TARA	25.6236	-88.45	640	0.22-3
TARA_GCv2_006811454	PETase_02	0.00213835	Pseudomonadales	TARA_Y100000004_TARA	TARA_034_SRF_0.1-0.22	TARA	18.3967	39.875	5	0.1-0.22
TARA_GCv2_006811454	PETase_02	0.0261945	Pseudomonadales	TARA_B100000161_TARA	TARA_045_SRF_0.22-1.6	TARA	0.0033	71.6428	5	0.22-1.6
TARA_GCv2_006811454	PETase_02	0.43527	Pseudomonadales	TARA_Y100001934_TARA	TARA_124_MIX_0.45-0.8	TARA	-9.0714	-140.597	120	0.45-0.8
TARA_GCv2_006811454	PETase_02	0.000799388	Pseudomonadales	TARA_B100001778_TARA	TARA_150_DCM_0.22-3	TARA	35.8427	-37.1526	40	0.22-3
TARA_GCv2_006811454	PETase_02	0.00548863	Pseudomonadales	TARA_B100000427_TARA	TARA_072_DCM_0.22-3	TARA	-8.7296	-17.9604	100	0.22-3
TARA_GCv2_006811454	PETase_02	0.00266991	Pseudomonadales	TARA_B100000674_TARA	TARA_124_SRF_0.22-3	TARA	-9.1504	-140.522	5	0.22-3
TARA_GCv2_006811454	PETase_02	0.0338818	Pseudomonadales	TARA_Y100000739_TARA	TARA_068_SRF_0.45-0.8	TARA	-31.0266	4.665	5	0.45-0.8
TARA_GCv2_006811454	PETase_02	0.00645824	Pseudomonadales	TARA_B100001109_TARA	TARA_110_SRF_0.22-3	TARA	-2.0133	-84.589	5	0.22-3
TARA_GCv2_006811454	PETase_02	0.00488632	Pseudomonadales	TARA_B100000768_TARA	TARA_082_SRF_0.22-3	TARA	-47.1863	-58.2902	5	0.22-3
TARA_GCv2_006811454	PETase_02	0.0709272	Pseudomonadales	TARA_Y100000034_TARA	TARA_039_MES_0.1-0.22	TARA	18.7341	66.3896	270	0.1-0.22
TARA_GCv2_006811454	PETase_02	0.002411	Pseudomonadales	TARA_R100000005_TARA	TARA_034_SRF_<-0.22	TARA	18.3967	39.875	5	<-0.22
TARA_GCv2_006811454	PETase_02	0.00604377	Pseudomonadales	TARA_B100000953_TARA	TARA_102_MES_0.22-3	TARA	-5.261	-85.1678	480	0.22-3
TARA_GCv2_006811454	PETase_02	0.0020123	Pseudomonadales	TARA_Y100000768_TARA	TARA_070_SRF_0.22-0.45	TARA	-20.4091	-3.1759	5	0.22-0.45
TARA_GCv2_006811454	PETase_02	0.0031958	Pseudomonadales	TARA_B100000242_TARA	TARA_048_SRF_0.22-1.6	TARA	-9.3921	66.4228	5	0.22-1.6
TARA_GCv2_006811454	PETase_02	0.00126409	Pseudomonadales	TARA_B100001248_TARA	TARA_132_SRF_0.22-3	TARA	31.5213	-158.996	5	0.22-3
TARA_GCv2_006811454	PETase_02	0.157599	Pseudomonadales	TARA_R100001198_TARA	TARA_065_DCM_<-0.22	TARA	-35.2421	26.3048	30	<-0.22
TARA_GCv2_006811454	PETase_02	0.0112564	Pseudomonadales	TARA_Y100000052_TARA	TARA_041_SRF_0.1-0.22	TARA	14.6059	69.9776	5	0.1-0.22
TARA_GCv2_006811454	PETase_02	0.000998376	Pseudomonadales	TARA_X000000950_TARA	TARA_009_SRF_0.22-1.6	TARA	39.1633	5.916	5	0.22-1.6
TARA_GCv2_006811454	PETase_02	0.00111637	Pseudomonadales	TARA_B100000925_TARA	TARA_109_SRF_0.22-3	TARA	1.9928	-84.5766	5	0.22-3
TARA_GCv2_006811454	PETase_02	0.0252694	Pseudomonadales	TARA_Y100000593_TARA	TARA_125_MIX_0.1-0.22	TARA	-8.8999	-142.546	140	0.1-0.22
TARA_GCv2_006811454	PETase_02	0.0112078	Pseudomonadales	TARA_R100000951_TARA	TARA_067_SRF_<-0.22	TARA	-32.2401	17.7103	5	<-0.22
TARA_GCv2_006811454	PETase_02	0.151264	Pseudomonadales	TARA_Y100001970_TARA	TARA_122_DCM_0.22-0.45	TARA	-9.0063	-139.139	115	0.22-0.45
TARA_GCv2_006811454	PETase_02	0.671783	Pseudomonadales	TARA_Y100000780_TARA	TARA_070_MES_0.45-0.8	TARA	-20.4075	-3.1641	800	0.45-0.8
TARA_GCv2_006811454	PETase_02	0.00598615	Pseudomonadales	TARA_Y100001935_TARA	TARA_124_SRF_0.22-0.45	TARA	-9.1504	-140.522	5	0.22-0.45
TARA_GCv2_006811454	PETase_02	0.00887125	Pseudomonadales	TARA_R100000988_TARA	TARA_068_SRF_<-0.22	TARA	-31.0266	4.665	5	<-0.22
TARA_GCv2_006811454	PETase_02	0.0203599	Pseudomonadales	TARA_A100000171_TARA	TARA_018_SRF_<-0.22	TARA	35.759	14.2574	5	<-0.22
TARA_GCv2_006811454	PETase_02	0.159037	Pseudomonadales	TARA_B100001245_TARA	TARA_132_MES_0.22-3	TARA	31.528	-159.022	550	0.22-3
TARA_GCv2_006811454	PETase_02	0.168813	Pseudomonadales	TARA_B100000749_TARA	TARA_076_MES_0.22-3	TARA	-20.9315	-35.1794	800	0.22-3
TARA_GCv2_006811454	PETase_02	0.0123694	Pseudomonadales	TARA_Y100000817_TARA	TARA_076_DCM_0.22-0.45	TARA	-21.0292	-35.3498	150	0.22-0.45
TARA_GCv2_006811454	PETase_02	0.259057	Pseudomonadales	TARA_R100000908_TARA	TARA_066_DCM_<-0.22	TARA	-34.8901	18.0459	30	<-0.22
TARA_GCv2_006811454	PETase_02	0.000901156	Pseudomonadales	TARA_Y100000996_TARA	TARA_078_DCM_0.22-0.45	TARA	-30.1484	-43.2705	120	0.22-0.45
TARA_GCv2_006811454	PETase_02	0.0369114	Pseudomonadales	TARA_B100001765_TARA	TARA_149_MES_0.22-3	TARA	34.0771	-49.8233	740	0.22-3
TARA_GCv2_006811454	PETase_02	0.00108126	Pseudomonadales	TARA_B100000575_TARA	TARA_111_SRF_0.22-3	TARA	-16.9601	-100.633	5	0.22-3
TARA_GCv2_006811454	PETase_02	0.0115055	Pseudomonadales	TARA_B100000530_TARA	TARA_078_DCM_0.22-3	TARA	-30.1484	-43.2705	120	0.22-3
TARA_GCv2_006811454	PETase_02	0.00461196	Pseudomonadales	TARA_R100000008_TARA	TARA_034_DCM_<-0.22	TARA	18.4417	39.8567	60	<-0.22
TARA_GCv2_006811454	PETase_02	0.00542885	Pseudomonadales	TARA_B100001113_TARA	TARA_110_DCM_0.22-3	TARA	-1.9002	-84.6265	50	0.22-3
TARA_GCv2_006811454	PETase_02	0.00834688	Pseudomonadales	TARA_B100001146_TARA	TARA_145_MES_0.22-3	TARA	39.2392	-70.0343	590	0.22-3
TARA_GCv2_006811454	PETase_02	0.00332478	Pseudomonadales	TARA_R100001079_TARA	TARA_072_SRF_<-0.22	TARA	-8.7789	-17.9099	5	<-0.22
TARA_GCv2_006811454	PETase_02	0.00813536	Pseudomonadales	TARA_B100001996_TARA	TARA_138_DCM_0.22-3	TARA	6.3378	-102.954	60	0.22-3
TARA_GCv2_006811454	PETase_02	0.0015031	Pseudomonadales	TARA_E500000178_TARA	TARA_025_SRF_0.22-1.6	TARA	39.3888	19.3905	5	0.22-1.6
TARA_GCv2_006811454	PETase_02	0.0277684	Pseudomonadales	TARA_B100000678_TARA	TARA_122_MES_0.22-3	TARA	-8.9729	-139.239	600	0.22-3
TARA_GCv2_006811454	PETase_02	0.504768	Pseudomonadales	TARA_Y100001001_TARA	TARA_078_MES_0.45-0.8	TARA	-30.1471	-43.2915	800	0.45-0.8
TARA_GCv2_006811454	PETase_02	0.00682272	Pseudomonadales	TARA_Y100000816_TARA	TARA_076_SRF_0.22-0.45	TARA	-20.9354	-35.1803	5	0.22-0.45
TARA_GCv2_006811454	PETase_02	0.0480802	Pseudomonadales	TARA_Y100000589_TARA	TARA_125_MIX_0.45-0.8	TARA	-8.8999	-142.546	140	0.45-0.8
TARA_GCv2_006811454	PETase_02	0.0165493	Pseudomonadales	TARA_Y100001938_TARA	TARA_124_MIX_0.1-0.22	TARA	-9.0714	-140.597	120	0.1-0.22
TARA_GCv2_006811454	PETase_02	0.00308268	Pseudomonadales	TARA_Y100000031_TARA	TARA_039_MES_0.22-1.6	TARA	18.7341	66.3896	270	0.22-1.6
TARA_GCv2_006811454	PETase_02	0.173599	Pseudomonadales	TARA_Y100001933_TARA	TARA_124_SRF_0.45-0.8	TARA	-9.1504	-140.522	5	0.45-0.8
TARA_GCv2_006811454	PETase_02	0.00467961	Pseudomonadales	TARA_B100001741_TARA	TARA_148_SRF_0.22-3	TARA	31.6948	-64.2489	5	0.22-3
TARA_GCv2_006811454	PETase_02	0.0521979	Pseudomonadales	TARA_R100001039_TARA	TARA_070_MES_<-0.22	TARA	-20.4075	-3.1641	800	<-0.22
TARA_GCv2_006811454	PETase_02	0.00126048	Pseudomonadales	TARA_B100000927_TARA	TARA_109_DCM_0.22-3	TARA	2.0299	-84.5546	30	0.22-3
TARA_GCv2_006811454	PETase_02	0.00109988	Pseudomonadales	TARA_B100001093_TARA	TARA_133_SRF_0.22-3	TARA	35.3671	-127.742	5	0.22-3
TARA_GCv2_006811454	PETase_02	0.0362871	Pseudomonadales	TARA_Y100001937_TARA	TARA_124_SRF_0.1-0.22	TARA	-9.1504	-140.522	5	0.1-0.22
TARA_GCv2_006811454	PETase_02	0.0806251	Pseudomonadales	TARA_R100001015_TARA	TARA_070_SRF_<-0.22	TARA	-20.4091	-3.1759	5	<-0.22
TARA_GCv2_006811454	PETase_02	0.00691886	Pseudomonadales	TARA_B100002003_TARA	TARA_138_MES_0.22-3	TARA	6.3559	-103.06	450	0.22-3
TARA_GCv2_006811454	PETase_02	0.0023477	Pseudomonadales	TARA_Y100000741_TARA	TARA_068_SRF_0.22-0.45	TARA	-31.0266	4.665	5	0.22-0.45
TARA_GCv2_006811454	PETase_02	0.00116562	Pseudomonadales	TARA_Y100000310_TARA	TARA_037_MES_0.1-0.22	TARA	20.8457	63.5851	600	0.1-0.22
TARA_GCv2_006811454	PETase_02	0.0156905	Pseudomonadales	TARA_B100000424_TARA	TARA_072_SRF_0.22-3	TARA	-8.7789	-17.9099	5	0.22-3
TARA_GCv2_006811454	PETase_02	0.0309	Pseudomonadales	TARA_B100000519_TARA	TARA_076_DCM_0.22-3	TARA	-21.0292	-35.3498	150	0.22-3
TARA_GCv2_006811454	PETase_02	0.0144733	Pseudomonadales	TARA_B100000886_TARA	TARA_099_SRF_0.22-3	TARA	-21.146	-104.787	5	0.22-3
TARA_GCv2_006811454	PETase_02	0.0151343	Pseudomonadales	TARA_B100000073_TARA	TARA_038_DCM_0.22-1.6	TARA	19.0284	64.5126	25	0.22-1.6
TARA_GCv2_006811454	PETase_02	0.00865043	Pseudomonadales	TARA_B100001063_TARA	TARA_093_SRF_0.22-3	TARA	-34.0614	-73.1066	5	0.22-3
TARA_GCv2_006811454	PETase_02	0.225985	Pseudomonadales	TARA_Y100001973_TARA	TARA_122_DCM_0.1-0.22	TARA	-9.0063	-139.139	115	0.1-0.22
TARA_GCv2_006811454	PETase_02	0.0964082	Pseudomonadales	TARA_Y100000813_TARA	TARA_076_SRF_0.45-0.8	TARA	-20.9354	-35.1803	5	0.45-0.8
TARA_GCv2_006811454	PETase_02	0.00302007	Pseudomonadales	TARA_R100000482_TARA	TARA_039_DCM_<-0.22	TARA	18.5839	66.4727	25	<-0.22
TARA_GCv2_006811454	PETase_02	0.00356957	Pseudomonadales	TARA_B100000029_TARA	TARA_034_DCM_0.22-1.6	TARA	18.4417	39.8567	60	0.22-1.6
TARA_GCv2_006811454	PETase_02	0.423042	Pseudomonadales	TARA_Y100000588_TARA	TARA_125_SRF_0.45-0.8	TARA	-8.9111	-142.557	5	0.45-0.8
TARA_GCv2_006811454	PETase_02	0.00695664	Pseudomonadales	TARA_B100001971_TARA	TARA_137_MES_0.22-3	TARA	14.2025	-116.643	375	0.22-3
TARA_GCv2_006811454	PETase_02	0.0264615	Pseudomonadales	TARA_Y100000590_TARA	TARA_125_SRF_0.22-0.45	TARA	-8.9111	-142.557	5	0.22-0.45
TARA_GCv2_006811454	PETase_02	0.0576466	Pseudomonadales	TARA_B100001250_TARA	TARA_132_DCM_0.22-3	TARA	31.5168	-159.046	115	0.22-3
TARA_GCv2_006811454	PETase_02	0.0159439	Pseudomonadales	TARA_Y100001978_TARA	TARA_122_SRF_0.45-0.8	TARA	-8.9971	-139.196	5	0.45-0.8
TARA_GCv2_006811454	PETase_02	0.00239811	Pseudomonadales	TARA_B100000676_TARA	TARA_124_MIX_0.22-3	TARA	-9.0714	-140.597	120	0.22-3
TARA_GCv2_006811454	PETase_02	0.0496371	Pseudomonadales	TARA_B100000929_TARA	TARA_109_MES_0.22-3	TARA	2.0649	-84.5546	380	0.22-3
TARA_GCv2_006811454	PETase_02	0.0227323	Pseudomonadales	TARA_Y100001936_TARA	TARA_124_MIX_0.22-0.45	TARA	-9.0714	-140.597	120	0.22-0.45
TARA_GCv2_006811454	PETase_02	0.00514827	Pseudomonadales	TARA_Y200000002_TARA	TARA_004_SRF_0.22-1.6	TARA	36.5533	-6.5669	5	0.22-1.6
TARA_GCv2_006811454	PETase_02	0.00139509	Pseudomonadales	TARA_Y100000294_TARA	TARA_038_MES_0.22-1.6	TARA	19.0351	64.5638	340	0.22-1.6
TARA_GCv2_006811454	PETase_02	0.823553	Pseudomonadales	TARA_R100000900_TARA	TARA_066_SRF_<-0.22	TARA	-34.9449	17.9189	5	<-0.22
TARA_GCv2_006811454	PETase_02	0.00900733	Pseudomonadales	TARA_B100000287_TARA	TARA_041_DCM_0.22-1.6	TARA	14.5536	70.0128	60	0.22-1.6
TARA_GCv2_006811454	PETase_02	0.00179241	Pseudomonadales	TARA_B100000579_TARA	TARA_111_DCM_0.22-3	TARA	-16.9587	-100.675	90	0.22-3
TARA_GCv2_006811454	PETase_02	0.200317	Pseudomonadales	TARA_R100000544_TARA	TARA_082_DCM_<-0.22	TARA	-47.2007	-57.9446	40	<-0.22
TARA_GCv2_006811454	PETase_02	0.0017107	Pseudomonadales	TARA_B100000131_TARA	TARA_042_DCM_0.22-1.6	TARA	5.9998	73.9067	80	0.22-1.6
TARA_GCv2_006811454	PETase_02	0.0159282	Pseudomonadales	TARA_B100001179_TARA	TARA_152_MES_0.22-3	TARA	43.7182	-16.8714	800	0.22-3
TARA_GCv2_006811454	PETase_02	0.00100782	Pseudomonadales	TARA_B100001989_TARA	TARA_138_SRF_0.22-3	TARA	6.3332	-102.943	5	0.22-3
TARA_GCv2_006811454	PETase_02	0.0263787	Pseudomonadales	TARA_B100000959_TARA	TARA_100_MES_0.22-3	TARA	-12.9794	-96.0232	177	0.22-3
TARA_GCv2_006811454	PETase_02	0.00543243	Pseudomonadales	TARA_X000000368_TARA	TARA_004_DCM_0.22-1.6	TARA	36.5533	-6.5669	40	0.22-1.6
TARA_GCv2_006811454	PETase_02	0.00282949	Pseudomonadales	TARA_B100001769_TARA	TARA_150_SRF_0.22-3	TARA	35.9346	-37.3032	5	0.22-3
TARA_GCv2_006811454	PETase_02	0.0605503	Pseudomonadales	TARA_Y100000766_TARA	TARA_070_SRF_0.45-0.8	TARA	-20.4091	-3.1759	5	0.45-0.8
TARA_GCv2_006811454	PETase_02	0.0253567	Pseudomonadales	TARA_R100000479_TARA	TARA_039_SRF_<-0.22	TARA	18.5918	66.622	5	<-0.22
TARA_GCv2_006811454	PETase_02	0.665885	Pseudomonadales	TARA_Y100001956_TARA	TARA_123_MIX_0.45-0.8	TARA	-8.9109	-140.285	150	0.45-0.8
TARA_GCv2_006811454	PETase_02	0.0014646	Pseudomonadales	TARA_A200000113_TARA	TARA_007_SRF_0.22-1.6	TARA	37.051	1.9378	5	0.22-1.6
TARA_GCv2_006811454	PETase_02	0.308894	Pseudomonadales	TARA_Y100001947_TARA	TARA_122_MES_0.45-0.8	TARA	-8.9729	-139.239	600	0.45-0.8
TARA_GCv2_006811454	PETase_02	0.0385484	Pseudomonadales	TARA_B100001123_TARA	TARA_125_MIX_0.22-3	TARA	-8.8999	-142.546	140	0.22-3
TARA_GCv2_006811454	PETase_02	0.023615	Pseudomonadales	TARA_B100000745_TARA	TARA_078_MES_0.22-3	TARA	-30.1471	-43.2915	800	0.22-3
TARA_GCv2_006811454	PETase_02	0.524166	Pseudomonadales	TARA_Y100000815_TARA	TARA_076_MES_0.45-0.8	TARA	-20.9315	-35.1794	800	0.45-0.8
TARA_GCv2_006811454	PETase_02	0.0019768	Pseudomonadales	TARA_Y100000401_TARA	TARA_064_DCM_0.1-0.22	TARA	-29.5333	37.9117	65	0.1-0.22
TARA_GCv2_006811454	PETase_02	0.00277854	Pseudomonadales	TARA_B100000497_TARA	TARA_067_SRF_0.22-3	TARA	-32.2401	17.7103	5	0.22-3
TARA_GCv2_006811454	PETase_02	0.39093	Pseudomonadales	TARA_Y100001949_TARA	TARA_122_MES_0.22-0.45	TARA	-8.9729	-139.239	600	0.22-0.45
TARA_GCv2_006811454	PETase_02	0.0010983	Pseudomonadales	TARA_B100000809_TARA	TARA_085_MES_0.22-3	TARA	-61.9689	-49.5017	790	0.22-3
TARA_GCv2_006811454	PETase_02	0.0127203	Pseudomonadales	TARA_B100002052_TARA	TARA_142_DCM_0.22-3	TARA	25.6168	-88.4532	125	0.22-3
TARA_GCv2_006811454	PETase_02	0.00746171	Pseudomonadales	TARA_B100000949_TARA	TARA_112_MES_0.22-3	TARA	-23.2232	-129.599	696	0.22-3
TARA_GCv2_006811454	PETase_02	0.0171981	Pseudomonadales	TARA_R100000995_TARA	TARA_068_DCM_<-0.22	TARA	-31.027	4.6802	50	<-0.22
TARA_GCv2_006811454	PETase_02	0.00963352	Pseudomonadales	TARA_R100000455_TARA	TARA_041_SRF_<-0.22	TARA	14.6059	69.9776	5	<-0.22
TARA_GCv2_006813317	PETase_09	0.00444106	Pseudomonadales	TARA_Y100000994_TARA	TARA_078_DCM_0.45-0.8	TARA	-30.1484	-43.2705	120	0.45-0.8
TARA_GCv2_006813317	PETase_09	0.0486595	Pseudomonadales	TARA_R100001230_TARA	TARA_065_SRF_<-0.22	TARA	-35.1728	26.2868	5	<-0.22
TARA_GCv2_006813317	PETase_09	0.000611127	Pseudomonadales	TARA_B100000965_TARA	TARA_100_DCM_0.22-3	TARA	-12.9723	-96.0122	50	0.22-3
TARA_GCv2_006813317	PETase_09	0.0260927	Pseudomonadales	TARA_R100001086_TARA	TARA_072_MES_<-0.22	TARA	-8.7986	-17.9034	800	<-0.22
TARA_GCv2_006813317	PETase_09	0.00145993	Pseudomonadales	TARA_B100000683_TARA	TARA_123_SRF_0.22-3	TARA	-8.9068	-140.283	5	0.22-3
TARA_GCv2_006813317	PETase_09	0.0202218	Pseudomonadales	TARA_B100000508_TARA	TARA_072_MES_0.22-3	TARA	-8.7986	-17.9034	800	0.22-3
TARA_GCv2_006813317	PETase_09	0.0905327	Pseudomonadales	TARA_Y100000814_TARA	TARA_076_DCM_0.45-0.8	TARA	-21.0292	-35.3498	150	0.45-0.8
TARA_GCv2_006813317	PETase_09	0.00439567	Pseudomonadales	TARA_B100000123_TARA	TARA_042_SRF_0.22-1.6	TARA	6.0001	73.8955	5	0.22-1.6
TARA_GCv2_006813317	PETase_09	0.00994013	Pseudomonadales	TARA_Y100000385_TARA	TARA_067_SRF_0.45-0.8	TARA	-32.2401	17.7103	5	0.45-0.8
TARA_GCv2_006813317	PETase_09	0.00190296	Pseudomonadales	TARA_Y100001963_TARA	TARA_123_MIX_0.1-0.22	TARA	-8.9109	-140.285	150	0.1-0.22
TARA_GCv2_006813317	PETase_09	0.00054332	Pseudomonadales	TARA_B100000524_TARA	TARA_078_SRF_0.22-3	TARA	-30.1367	-43.2899	5	0.22-3
TARA_GCv2_006813317	PETase_09	0.185147	Pseudomonadales	TARA_Y100000758_TARA	TARA_068_MES_0.45-0.8	TARA	-31.0198	4.6685	700	0.45-0.8
TARA_GCv2_006813317	PETase_09	0.00408465	Pseudomonadales	TARA_Y100001968_TARA	TARA_122_DCM_0.45-0.8	TARA	-9.0063	-139.139	115	0.45-0.8
TARA_GCv2_006813317	PETase_09	0.00222317	Pseudomonadales	TARA_Y100001972_TARA	TARA_122_SRF_0.1-0.22	TARA	-8.9971	-139.196	5	0.1-0.22
TARA_GCv2_006813317	PETase_09	0.121111	Pseudomonadales	TARA_Y100000782_TARA	TARA_070_MES_0.22-0.45	TARA	-20.4075	-3.1641	800	0.22-0.45
TARA_GCv2_006813317	PETase_09	0.00517688	Pseudomonadales	TARA_B100000470_TARA	TARA_068_MES_0.22-3	TARA	-31.0198	4.6685	700	0.22-3
TARA_GCv2_006813317	PETase_09	0.00158579	Pseudomonadales	TARA_B100001105_TARA	TARA_133_MES_0.22-3	TARA	35.2698	-127.727	650	0.22-3
TARA_GCv2_006813317	PETase_09	0.00271127	Pseudomonadales	TARA_B100000482_TARA	TARA_068_DCM_0.22-3	TARA	-31.027	4.6802	50	0.22-3
TARA_GCv2_006813317	PETase_09	0.0193163	Pseudomonadales	TARA_Y100000991_TARA	TARA_078_SRF_0.45-0.8	TARA	-30.1367	-43.2899	5	0.45-0.8
TARA_GCv2_006813317	PETase_09	0.0376978	Pseudomonadales	TARA_Y100000748_TARA	TARA_068_DCM_0.22-0.45	TARA	-31.027	4.6802	50	0.22-0.45
TARA_GCv2_006813317	PETase_09	0.00623409	Pseudomonadales	TARA_Y100000296_TARA	TARA_038_MES_0.1-0.22	TARA	19.0351	64.5638	340	0.1-0.22
TARA_GCv2_006813317	PETase_09	0.0448852	Pseudomonadales	TARA_B100000446_TARA	TARA_070_MES_0.22-3	TARA	-20.4075	-3.1641	800	0.22-3
TARA_GCv2_006813317	PETase_09	0.00221714	Pseudomonadales	TARA_B100001079_TARA	TARA_110_MES_0.22-3	TARA	-1.8902	-84.6141	380	0.22-3
TARA_GCv2_006813317	PETase_09	0.0274639	Pseudomonadales	TARA_Y100000746_TARA	TARA_068_DCM_0.45-0.8	TARA	-31.027	4.6802	50	0.45-0.8
TARA_GCv2_006813317	PETase_09	0.00126399	Pseudomonadales	TARA_B100000700_TARA	TARA_122_DCM_0.22-3	TARA	-9.0063	-139.139	115	0.22-3
TARA_GCv2_006813317	PETase_09	0.00171696	Pseudomonadales	TARA_B100000085_TARA	TARA_039_DCM_0.22-1.6	TARA	18.5839	66.4727	25	0.22-1.6
TARA_GCv2_006813317	PETase_09	0.00954458	Pseudomonadales	TARA_Y100000114_TARA	TARA_048_SRF_0.1-0.22	TARA	-9.3921	66.4228	5	0.1-0.22
TARA_GCv2_006813317	PETase_09	0.0263606	Pseudomonadales	TARA_R100001126_TARA	TARA_076_SRF_<-0.22	TARA	-20.9354	-35.1803	5	<-0.22
TARA_GCv2_006813317	PETase_09	0.0071541	Pseudomonadales	TARA_Y100000592_TARA	TARA_125_SRF_0.1-0.22	TARA	-8.9111	-142.557	5	0.1-0.22
TARA_GCv2_006813317	PETase_09	0.00347073	Pseudomonadales	TARA_B100000282_TARA	TARA_041_SRF_0.22-1.6	TARA	14.6059	69.9776	5	0.22-1.6
TARA_GCv2_006813317	PETase_09	0.00104107	Pseudomonadales	TARA_Y100000389_TARA	TARA_067_SRF_0.22-0.45	TARA	-32.2401	17.7103	5	0.22-0.45
TARA_GCv2_006813317	PETase_09	0.0360046	Pseudomonadales	TARA_Y100001951_TARA	TARA_122_MES_0.1-0.22	TARA	-8.9729	-139.239	600	0.1-0.22
TARA_GCv2_006813317	PETase_09	0.018212	Pseudomonadales	TARA_B100002049_TARA	TARA_142_MES_0.22-3	TARA	25.6236	-88.45	640	0.22-3
TARA_GCv2_006813317	PETase_09	0.000571616	Pseudomonadales	TARA_B100000161_TARA	TARA_045_SRF_0.22-1.6	TARA	0.0033	71.6428	5	0.22-1.6
TARA_GCv2_006813317	PETase_09	0.0312713	Pseudomonadales	TARA_Y100000739_TARA	TARA_068_SRF_0.45-0.8	TARA	-31.0266	4.665	5	0.45-0.8
TARA_GCv2_006813317	PETase_09	0.000909649	Pseudomonadales	TARA_Y100000034_TARA	TARA_039_MES_0.1-0.22	TARA	18.7341	66.3896	270	0.1-0.22
TARA_GCv2_006813317	PETase_09	0.00201621	Pseudomonadales	TARA_B100000953_TARA	TARA_102_MES_0.22-3	TARA	-5.261	-85.1678	480	0.22-3
TARA_GCv2_006813317	PETase_09	0.0020123	Pseudomonadales	TARA_Y100000768_TARA	TARA_070_SRF_0.22-0.45	TARA	-20.4091	-3.1759	5	0.22-0.45
TARA_GCv2_006813317	PETase_09	0.000454355	Pseudomonadales	TARA_B100000242_TARA	TARA_048_SRF_0.22-1.6	TARA	-9.3921	66.4228	5	0.22-1.6
TARA_GCv2_006813317	PETase_09	0.00716359	Pseudomonadales	TARA_R100001198_TARA	TARA_065_DCM_<-0.22	TARA	-35.2421	26.3048	30	<-0.22
TARA_GCv2_006813317	PETase_09	0.00111637	Pseudomonadales	TARA_B100000925_TARA	TARA_109_SRF_0.22-3	TARA	1.9928	-84.5766	5	0.22-3
TARA_GCv2_006813317	PETase_09	0.000840104	Pseudomonadales	TARA_Y100000593_TARA	TARA_125_MIX_0.1-0.22	TARA	-8.8999	-142.546	140	0.1-0.22
TARA_GCv2_006813317	PETase_09	0.00203311	Pseudomonadales	TARA_Y100001970_TARA	TARA_122_DCM_0.22-0.45	TARA	-9.0063	-139.139	115	0.22-0.45
TARA_GCv2_006813317	PETase_09	0.940841	Pseudomonadales	TARA_Y100000780_TARA	TARA_070_MES_0.45-0.8	TARA	-20.4075	-3.1641	800	0.45-0.8
TARA_GCv2_006813317	PETase_09	0.0126384	Pseudomonadales	TARA_B100000513_TARA	TARA_076_SRF_0.22-3	TARA	-20.9354	-35.1803	5	0.22-3
TARA_GCv2_006813317	PETase_09	0.256072	Pseudomonadales	TARA_B100000749_TARA	TARA_076_MES_0.22-3	TARA	-20.9315	-35.1794	800	0.22-3
TARA_GCv2_006813317	PETase_09	0.00475882	Pseudomonadales	TARA_Y100000817_TARA	TARA_076_DCM_0.22-0.45	TARA	-21.0292	-35.3498	150	0.22-0.45
TARA_GCv2_006813317	PETase_09	0.0365322	Pseudomonadales	TARA_R100000908_TARA	TARA_066_DCM_<-0.22	TARA	-34.8901	18.0459	30	<-0.22
TARA_GCv2_006813317	PETase_09	0.001355	Pseudomonadales	TARA_B100000530_TARA	TARA_078_DCM_0.22-3	TARA	-30.1484	-43.2705	120	0.22-3
TARA_GCv2_006813317	PETase_09	0.00067955	Pseudomonadales	TARA_B100001113_TARA	TARA_110_DCM_0.22-3	TARA	-1.9002	-84.6265	50	0.22-3
TARA_GCv2_006813317	PETase_09	0.00417344	Pseudomonadales	TARA_B100001146_TARA	TARA_145_MES_0.22-3	TARA	39.2392	-70.0343	590	0.22-3
TARA_GCv2_006813317	PETase_09	0.00664464	Pseudomonadales	TARA_R100001079_TARA	TARA_072_SRF_<-0.22	TARA	-8.7789	-17.9099	5	<-0.22
TARA_GCv2_006813317	PETase_09	0.0514977	Pseudomonadales	TARA_Y100001001_TARA	TARA_078_MES_0.45-0.8	TARA	-30.1471	-43.2915	800	0.45-0.8
TARA_GCv2_006813317	PETase_09	0.0145017	Pseudomonadales	TARA_Y100000816_TARA	TARA_076_SRF_0.22-0.45	TARA	-20.9354	-35.1803	5	0.22-0.45
TARA_GCv2_006813317	PETase_09	0.00292259	Pseudomonadales	TARA_Y100001938_TARA	TARA_124_MIX_0.1-0.22	TARA	-9.0714	-140.597	120	0.1-0.22
TARA_GCv2_006813317	PETase_09	0.00308268	Pseudomonadales	TARA_Y100000031_TARA	TARA_039_MES_0.22-1.6	TARA	18.7341	66.3896	270	0.22-1.6
TARA_GCv2_006813317	PETase_09	0.00279253	Pseudomonadales	TARA_R100000315_TARA	TARA_064_DCM_<-0.22	TARA	-29.5333	37.9117	65	<-0.22
TARA_GCv2_006813317	PETase_09	0.00150717	Pseudomonadales	TARA_Y100001933_TARA	TARA_124_SRF_0.45-0.8	TARA	-9.1504	-140.522	5	0.45-0.8
TARA_GCv2_006813317	PETase_09	0.0313262	Pseudomonadales	TARA_R100001039_TARA	TARA_070_MES_<-0.22	TARA	-20.4075	-3.1641	800	<-0.22
TARA_GCv2_006813317	PETase_09	0.00566941	Pseudomonadales	TARA_Y100001937_TARA	TARA_124_SRF_0.1-0.22	TARA	-9.1504	-140.522	5	0.1-0.22
TARA_GCv2_006813317	PETase_09	0.00967343	Pseudomonadales	TARA_R100001015_TARA	TARA_070_SRF_<-0.22	TARA	-20.4091	-3.1759	5	<-0.22
TARA_GCv2_006813317	PETase_09	0.01175	Pseudomonadales	TARA_Y100000741_TARA	TARA_068_SRF_0.22-0.45	TARA	-31.0266	4.665	5	0.22-0.45
TARA_GCv2_006813317	PETase_09	0.00522913	Pseudomonadales	TARA_B100000424_TARA	TARA_072_SRF_0.22-3	TARA	-8.7789	-17.9099	5	0.22-3
TARA_GCv2_006813317	PETase_09	0.0374093	Pseudomonadales	TARA_B100000519_TARA	TARA_076_DCM_0.22-3	TARA	-21.0292	-35.3498	150	0.22-3
TARA_GCv2_006813317	PETase_09	0.0297372	Pseudomonadales	TARA_Y100001973_TARA	TARA_122_DCM_0.1-0.22	TARA	-9.0063	-139.139	115	0.1-0.22
TARA_GCv2_006813317	PETase_09	0.0713165	Pseudomonadales	TARA_Y100000813_TARA	TARA_076_SRF_0.45-0.8	TARA	-20.9354	-35.1803	5	0.45-0.8
TARA_GCv2_006813317	PETase_09	0.00120071	Pseudomonadales	TARA_B100000676_TARA	TARA_124_MIX_0.22-3	TARA	-9.0714	-140.597	120	0.22-3
TARA_GCv2_006813317	PETase_09	0.00139509	Pseudomonadales	TARA_Y100000294_TARA	TARA_038_MES_0.22-1.6	TARA	19.0351	64.5638	340	0.22-1.6
TARA_GCv2_006813317	PETase_09	0.0045023	Pseudomonadales	TARA_B100000287_TARA	TARA_041_DCM_0.22-1.6	TARA	14.5536	70.0128	60	0.22-1.6
TARA_GCv2_006813317	PETase_09	0.068124	Pseudomonadales	TARA_Y100000766_TARA	TARA_070_SRF_0.45-0.8	TARA	-20.4091	-3.1759	5	0.45-0.8
TARA_GCv2_006813317	PETase_09	0.00507134	Pseudomonadales	TARA_R100000479_TARA	TARA_039_SRF_<-0.22	TARA	18.5918	66.622	5	<-0.22
TARA_GCv2_006813317	PETase_09	0.00214122	Pseudomonadales	TARA_Y100001947_TARA	TARA_122_MES_0.45-0.8	TARA	-8.9729	-139.239	600	0.45-0.8
TARA_GCv2_006813317	PETase_09	0.00214739	Pseudomonadales	TARA_B100000745_TARA	TARA_078_MES_0.22-3	TARA	-30.1471	-43.2915	800	0.22-3
TARA_GCv2_006813317	PETase_09	0.578114	Pseudomonadales	TARA_Y100000815_TARA	TARA_076_MES_0.45-0.8	TARA	-20.9315	-35.1794	800	0.45-0.8
TARA_GCv2_006813317	PETase_09	0.00277854	Pseudomonadales	TARA_B100000497_TARA	TARA_067_SRF_0.22-3	TARA	-32.2401	17.7103	5	0.22-3
TARA_GCv2_006813317	PETase_09	0.0148868	Pseudomonadales	TARA_Y100001949_TARA	TARA_122_MES_0.22-0.45	TARA	-8.9729	-139.239	600	0.22-0.45
TARA_GCv2_006813317	PETase_09	0.00153148	Pseudomonadales	TARA_B100002051_TARA	TARA_142_SRF_0.22-3	TARA	25.5264	-88.394	5	0.22-3
TARA_GCv2_006813317	PETase_09	0.00248149	Pseudomonadales	TARA_B100000949_TARA	TARA_112_MES_0.22-3	TARA	-23.2232	-129.599	696	0.22-3
TARA_GCv2_006813317	PETase_09	0.00859615	Pseudomonadales	TARA_R100000995_TARA	TARA_068_DCM_<-0.22	TARA	-31.027	4.6802	50	<-0.22
