# Supplementary material for: Widespread distribution of bacteria containing PETases with a functional motif across global oceans
Source: ISME J. 2025 Jun 10;19(1):wraf121. doi: 10.1093/ismejo/wraf121 (PMC12224614; doi:10.1093/ismejo/wraf121)
Supplement: Alam_et_al_Additional_file_Data_S5_wraf121 [file alam_et_al_additional_file_data_s5_wraf121.xlsx]

## Sheet: Data S5A_Tara Oceans
Supplementary Data S5A. Tara Oceans metagenomes containing MHETase gene variants. Taxonomy related to bacteria encoding such genes is also reported.
OMRGC_ID	Taxon	TARA_141_SRF_0.22-3	TARA_056_SRF_0.22-3	TARA_072_SRF_0.22-3	TARA_100_SRF_0.22-3	TARA_124_MIX_0.22-0.45	TARA_124_SRF_0.45-0.8	TARA_064_SRF_0.22-3	TARA_111_MES_0.22-3	TARA_110_SRF_0.22-3	TARA_138_DCM_0.22-3	TARA_122_MES_0.45-0.8	TARA_142_DCM_0.22-3	TARA_023_DCM_<-0.22	TARA_076_DCM_0.22-3	TARA_078_DCM_0.45-0.8	TARA_133_DCM_0.22-3	TARA_122_SRF_0.1-0.22	TARA_146_SRF_0.22-3	TARA_041_SRF_0.1-0.22	TARA_065_SRF_0.1-0.22	TARA_093_SRF_0.22-3	TARA_082_DCM_0.22-3	TARA_025_SRF_<-0.22	TARA_078_SRF_0.22-0.45	TARA_041_SRF_0.22-1.6	TARA_085_DCM_<-0.22	TARA_098_SRF_0.22-3	TARA_038_DCM_0.22-1.6	TARA_004_DCM_0.22-1.6	TARA_042_DCM_0.22-1.6	TARA_067_SRF_0.22-0.45	TARA_065_DCM_0.22-3	TARA_066_SRF_<-0.22	TARA_145_MES_0.22-3	TARA_030_SRF_0.22-1.6	TARA_018_DCM_0.22-1.6	TARA_152_SRF_0.22-3	TARA_070_SRF_<-0.22	TARA_094_SRF_0.22-3	TARA_034_DCM_0.22-1.6	TARA_109_SRF_<-0.22	TARA_151_DCM_0.22-3	TARA_052_SRF_0.22-1.6	TARA_125_SRF_0.22-0.45	TARA_076_MES_0.45-0.8	TARA_036_SRF_<-0.22	TARA_078_MES_0.22-3	TARA_064_DCM_0.1-0.22
TARA_GCv2_001465253.[138]	Gammaproteobacteria	0	0	0.0665	0.067	0.0472	0.1731	0	0.4496	0.1025	0.2371	3.5541	0.0072	0	0.1759	0.0644	0.0123	0.216	0	0.9215	0	2.0692	0.0581	0	0.0066	0	0	0.1071	0	0	0	0	0.0401	0	0.0142	0	0	0.0068	0	1.2787	0.007	0	0.0195	0	0.0146	0.196	0	0.0538	0.0215
TARA_GCv2_001806017.[116]	Gammaproteobacteria	0.4492	0.3297	0.0978	0	1.0674	0.5184	1.5921	0	0.1097	0.048	0.0143	1.3349	0	0.8299	0.8718	0	0	0.6245	0	0.0153	0	0	0	0.0636	0	0	0	0.3358	0	1.2859	0	2.0368	0	0	0	0	0	0	0	0.4193	0	0.007	0.0195	0.1712	0	0	0	0.023
TARA_GCv2_001987741.[100]	Alphaproteobacteria	0.0142	0	0	0	0.0065	0.0191	0	0.0317	0	0	0.1403	0.0079	0	0.2848	0	0	0	0	0.9738	0	0.0457	0	0.0294	0	0.007	0	0	0.0384	0	0	0	0	0	0.1015	0	0	0	0.0365	0.028	0	0	0	0	0	0.622	0	0.0741	0
TARA_GCv2_001772798.[100]	Gammaproteobacteria	1.154	0.5675	0.1503	0	2.3415	1.6624	0.9256	0	0.0218	0.0136	0	1.9291	0	0.3739	0.1444	0	0	1.353	0	0.0152	0	0	0	0.0211	0.0067	0	0	0.3709	0	1.8772	0	2.5358	0	0	0	0	0	0	0	0.1786	0	0	0.0129	0.2527	0	0	0.0215	0.0457
TARA_GCv2_001653223.[94]	Gammaproteobacteria	0.3024	1.5559	1.4698	0.0232	0	0.006	0.3213	0	0.2843	0.0067	0	0.1492	0	0.4734	0.2305	0	0	0	0	0	0	0	0	0.5428	0.3093	0	0.6206	0	0	0.0391	0	0.1668	0	0	0	0.0712	0	0	0.339	0	0	0.0203	2.2663	0	0	0	0.035	0
TARA_GCv2_011957545.[92]	Actinomycetes	0.0714	0.0665	0.0552	0	0.0783	0.0128	0.3727	0	0	0.0283	0	0.3014	0	0.3432	0.6482	0	0	0.1596	0	0	0	0	0	0.0146	0	0	0	0	0.0692	0.4154	0	0.7979	0	0.0157	0	0.1641	0.0604	0	0	0.1084	0	0.4026	0	0	0	0	0	0.0476
TARA_GCv2_001871783.[90]	Gammaproteobacteria	0	0.0487	0.3324	0.4343	0.1787	0.0125	0.0304	0.0062	1.1374	0.0623	0.0145	0	0	0	0.0077	0	0	0.0071	0	0	0	0	0	0.05	0	0	0	0.0377	0	0	0	0	0	0	0	0.0062	0	0	0.4803	0	0	0.0351	0.3289	0.0052	0	0	0	0
TARA_GCv2_012363716.[86]	Gammaproteobacteria	0.1889	0.2029	0.0374	0	0.3055	0.3245	0.2527	0	0.1537	0	0.0603	0.1936	0	0.0931	0.0482	0	0	0.6198	0	0	0	0	0	0	0	0	0	0.1569	0	0.169	0	0.4509	0	0	0	0	0	0	0	0.0315	0	0	0.0548	0.0546	0	0	0	0
TARA_GCv2_001092728.[83]	Gammaproteobacteria	0	0	0.0076	0	0	0.0105	0	0	0	0	0.0915	0.0065	0.0331	0	0.0585	0	0.2889	0	0.0335	0	0	0.0211	0	0.0601	0	0.6362	0	0	0	0	0	0	0.4103	0.0129	0	0	0.0062	0	0.0077	0	0	0.0355	0	0.0132	4.3377	0	0.0857	0
TARA_GCv2_000723694.[81]	Alphaproteobacteria	0.0155	0	0	0	0	0	0	0.0369	0	0	0.1502	0.0402	0	0	0.0114	0	0	0	0	0	0	0	0	0	0	0	0	0	0	0.0601	0	0.2245	0.111	0.1022	0	0	0	0	0	0	0	0.0208	0	0	0.0922	0	0.0108	0
TARA_GCv2_001888497.[81]	Gammaproteobacteria	0	0	0	0.0242	0.1346	0.0125	0.0305	0	0	0.007	0.0291	0	0	0.0225	0.0155	0	0	0	0.1999	0	0	0	0	0	0.0206	0	0	0	0	0.0408	0	0.0653	0	0	0	0	0	0	0	0	0	0	0.0198	0.0105	0.1001	0	0.0073	0.0233
TARA_GCv2_002060083.[79]	Bacteria_unclassified	0.0793	0.3186	0.0464	0.0996	0	0	0.0313	0	0.0152	0	0	0	0	0.0115	0.287	0.0137	0	0.0073	0	0	0.0154	0	0	0.5526	0.6211	0	0.1365	0	0.1744	0	0	0.0224	0	0	0.0545	0.0573	0	0	0	0	0	0.1958	0.0747	0	0.0064	0	0.0225	0
TARA_GCv2_010033825.[72]	Actinomycetes	0.0131	0.0916	0.0338	0	0.084	0.0117	0.2853	0	0	0.026	0	0.1748	0	0.3573	0.2469	0.025	0	0.1199	0	0	0	0	0	0.0134	0	0	0	0	0	0.1526	0	0.285	0	0	0	0.0116	0.0278	0	0	0.0427	0	0	0	0.0099	0	0	0	0
TARA_GCv2_002983993.[71]	Alphaproteobacteria	0	0	0.1881	0.0281	0	0	0	0.0072	0	0	0	0	0	3.3677	0.027	0	0	0.0577	0	0	0	0	0	0	0	0	0	0	0	0	0.0503	0.1764	0	0	0	0	0.0172	0.1667	0	0	0	0	0	0	0.4492	0	0.0761	0
TARA_GCv2_001118623.[70]	Gammaproteobacteria	0	0	0	0	0	0	0	0	0	0	0.1536	0	0	0	0	0	0.0116	0	0	0	0	0	0	0	0.0174	0	0	0	0	0.0344	0.0052	0	0.3814	0	0	0	0	0.1215	0	0.0385	1.6814	0	0	0	0.0211	0	0.0432	0
TARA_GCv2_001988119.[69]	Alphaproteobacteria	0.0071	0	0	0	0	0.0191	0	0	0	0	0.0148	0.079	0	0.0114	0	0	0	0	0	0	0.0152	0	0	0	0	0	0.0168	0	0	0	0	0.0441	0	0.1093	0	0	0	0.073	0.0233	0	0	0.0573	0	0	0.3872	0	0	0
TARA_GCv2_003711641.[69]	Gammaproteobacteria	0	0.0102	0.1468	0	0.0401	0.0078	0.2669	0	0.0093	0	0	0	0	1.0816	0.1941	0	0	0.1336	0	0	0	0	0	0.009	0	0	0	0	0	0	0	0.626	0	0	0	0	0	0	0	0.0095	0	0	0.0165	0.0198	0	0	0.0091	0
TARA_GCv2_001267408.[68]	Gammaproteobacteria	0	0.0287	0.0317	0.0638	0.4614	0.2639	0	0	0.508	0.0305	0.0256	0	0	0.0887	0.0749	0	0	0	0	0	0	0	0	0	0	0	0	0	0	0	0	0	0	0	0	0	0	0	0	0	0	0.0062	0.029	0.0046	0	0	0	0
TARA_GCv2_011141650.[66]	Gammaproteobacteria	0.1101	0.0481	0.0177	0	0.2013	0.0492	0.2393	0	0.0146	0.0136	0.0143	0.1681	0	0.0441	0.0152	0	0	0.1537	0	0	0	0	0	0	0	0	0	0	0	0.08	0	0.1281	0	0	0	0	0	0	0	0.0597	0	0	0	0	0	0	0	0
TARA_GCv2_001288893.[63]	Alphaproteobacteria	0.0124	0	0	0	0	0.0055	0	0	0	0.0061	0.0514	0.0481	0	0	0.0137	0	0	0	0	0	0	0.0167	0	0	0	0	0	0	0	0	0	0	0	0.0204	0	0	0	0	0	0	0	0	0	0	0	0	0.116	0
TARA_GCv2_001241459.[63]	Alphaproteobacteria	0	0	0	0	0	0	0	0	0	0	0.0826	0.0068	0	0.0294	0	0	0	0	0	0	0	0	0	0	0	0	0	0	0	0	0.0054	0	3.8788	0	0	0	0	0.6599	0	0	0	0.0123	0	0	0.8468	0	0.0064	0
TARA_GCv2_005514413.[63]	Bacteria_unclassified	0	0	0.0263	0	0.0186	0	0	0	0	0	0	0	0	0.147	0.3499	0	0	0.0104	0	0	0	0	0	0.0209	0	0	0	0	0.0988	0	0	0	0	0	0.0193	0.3784	0.2049	0	0	0.0111	0	0.7287	0	0	0	0	0	0
TARA_GCv2_001429722.[62]	Gammaproteobacteria	0.2561	0.5438	0.3872	0	0	0	0	0	0.0068	0	0	0.0142	0	0.1537	0.0496	0	0	0	0	0	0	0	0	0.0393	0.5016	0	0.47	0	0	0	0	0	0	0	0.1089	0.4749	0	0	0	0	0	0	0.0302	0	0	0	0.02	0
TARA_GCv2_008290945.[62]	Alphaproteobacteria	0	0	0	0	0	0	0	0.0752	0	0.0119	0.1125	0	0	0.6754	0	0	0.0237	0	0	0	0	0	0	0	0	0	0	0	0	0	0	0.0748	0	0.0397	0	0	0	0	0	0	0	0.0121	0	0	0.8279	0	0.0628	0
TARA_GCv2_003294512.[60]	Gammaproteobacteria	0	0	0.0216	0	0.0538	0	0	0.03	0	0.0083	0.0087	0	0	0.0135	0	0	0	0	0.0959	0	0	0	0	0	0	0	0	0	0	0	0	0	0	0	0	0	0	0	0	0	0	0	0	0.0063	0.03	0	0.0263	0
TARA_GCv2_002127366.[60]	Alphaproteobacteria	0	0	0	0	0	0	0	0	0	0	0.0075	0.0081	0.041	0.0582	0	0.0069	0	0.0074	0	0	0	0	0	0	0	0	0.0172	0	0	0	0	0	0	0	0	0	0.0077	0.2238	0.0143	0	0	0	0	0	0.0324	0	0	0.0242
TARA_GCv2_001376730.[60]	Gammaproteobacteria	0	0	0	0	0	0	0.055	0	0	0	0	0	0	0.1115	1.1696	0.0121	0	0.0964	0	0	0	0	0	0.0906	0	0	0	0	0.3371	0	0	0.0589	0	0	0.3349	1.9902	0.8565	0	0	0	0	2.0128	0	0	0	0	0.0066	0
TARA_GCv2_018642567.[59]	Actinomycetes	0	0	0	0	0.1331	0.0325	0	0	0.0193	0	0	0	0	0.1166	0.2216	0	0	0.0185	0	0	0	0	0	0	0	0	0	0	0.0882	0	0	0.113	0	0	0	0.0161	0.077	0	0	0	0	0.0733	0	0	0	0	0	0
TARA_GCv2_001422619.[58]	Gammaproteobacteria	0.16	0.6108	0.3377	0	0	0	0.0278	0	0	0	0	0.0142	0	0.0307	0.0142	0	0	0	0	0	0	0	0	0	0.4013	0	0.6974	0	0.093	0	0	0	0	0	0.2298	0.6502	0	0	0	0	0	0.0064	0.0603	0	0	0	0.0067	0
TARA_GCv2_001106126.[58]	Gammaproteobacteria	0.059	0	0	0	0.0054	0	0	0	0	0.0468	0.0367	0.0393	0	0	0.0065	0	0	0.012	0	0	0	0	0	0	0	0	0	0	0	0	0	0	0	0.0194	0	0	0	0	0	0.1023	0	0	0	0	0	0.1022	0	0
TARA_GCv2_001657868.[57]	Gammaproteobacteria	0	0.1016	0.0086	1.7415	0.2702	1.2841	0	0	0.9595	0.0067	1.0667	0	0	0	0	0	0	0	0	0	0	0	0	0.0069	0	0	0	0	0	0	0	0	0	0	0	0	0	0	0.0264	0	0	0	0.1709	0	0	0	0	0
TARA_GCv2_016271189.[55]	Gammaproteobacteria	0	0	0.0867	0.1164	0.0616	0.2708	0	0	0	0	0	0	0	0	0.0186	0	0.0331	0.0342	0	0	0	0	0	0	0	0	0	0	0.1632	0	0	0	0	0	0.1273	0.0298	0.0356	0	0.1656	0	0	0.0509	0	0	0	0	0	0
TARA_GCv2_001157460.[54]	Bacteria_unclassified	0	0	0	0	0	0	0	0.1174	0	0	0.0745	0	0	0	0.0132	0	0	0.0061	0	0	0	0	0	0	0	0	0	0	0	0	0	0	0	0.2496	0	0	0	0	0	0.0194	0	0.0421	0	0.0225	0.1975	0	0.3115	0
TARA_GCv2_009548526.[54]	Alphaproteobacteria	0	0	0.033	0	0	0	0	0.0343	0	0.0636	0.0133	0	0	0.1027	0	0	0.0504	0.013	0	0	0	0	0	0	0	0	0	0	0	0	0	0.0398	0	0	0	0	0	0.1317	0	0	0	0	0	0	0.4806	0	0.0134	0
TARA_GCv2_007933792.[53]	Gammaproteobacteria	0	0	0.0607	0	0.0108	0.1159	0	0	0	0	0.0122	0	0	0	0.0392	0.0449	0	0	0	0	0	0	0	0	0	0	0	0	0	0	0	0.0366	0	0	0.0892	0.0834	0.0125	0	0.1314	0	0	0	0	0	0	0	0	0
TARA_GCv2_026906328.[53]	Actinomycetes	0	0	0	0	0.189	0.0462	0	0	0.0273	0	0	0	0	0.0414	0.1144	0	0	0	0	0	0	0	0	0	0	0	0	0.1396	0.1252	0	0	0.1604	0	0	0	0.0457	0.082	0	0	0	0	0.1821	0	0	0	0	0	0
TARA_GCv2_004247999.[52]	Gammaproteobacteria	0	0	0	0	0.0084	0	0	0	0	0	0	0	0	0.2807	0.5411	0.0615	0	0.0562	0	0	0	0	0	0	0	0	0	0	0	0	0	0.0859	0	0	0	0.0081	0.0585	0	0	0.08	0	0.3528	0	0.0069	0	0	0.0096	0
TARA_GCv2_010730091.[52]	Gammaproteobacteria	0	0	0	0	0	0	0	0	0	0	0	0	0	0.6507	0.6145	0.1161	0	0.1238	0	0	0	0	0	0	0	0	0	0	0	0	0	0	0	0	0	0.0479	0.0716	0	0	0.4843	0	0.4498	0	0.0102	0	0	0	0
TARA_GCv2_001868977.[51]	Gammaproteobacteria	0	0.1381	0	0.748	1.0912	0.2681	0	0	0.421	0.0554	0.0797	0	0	0	0	0	0.0275	0	0	0	0	0	0	0	0	0	0	0	0	0	0	0	0	0	0	0	0	0	0	0	0	0	0.2302	0	0	0	0	0
TARA_GCv2_001487092.[51]	Bacteria_unclassified	0	0	0	0	0	0	0	0.1273	0	0	0.0202	0	0	0.0104	0.0144	0	0	0.0198	0	0	0	0	0	0	0	0	0	0	0	0	0	0.0201	0	0.2136	0	0	0	0	0	0.0141	0	0.0326	0	0.0195	0.1158	0	0.2973	0
TARA_GCv2_004940703.[51]	Gammaproteobacteria	0	0.0569	0	0.0338	0.3488	0.3147	0	0	0.2381	0.0485	0.0406	0	0	0.0157	0	0	0	0	0	0	0	0	0	0	0	0	0	0	0	0	0	0	0	0	0	0	0	0	0	0	0	0	0.0277	0	0	0	0	0
TARA_GCv2_001692852.[51]	Gammaproteobacteria	0	0	0	0	0	0	0	0	0.0573	0.0134	0	0	0	0.0325	0.015	0	0.0932	0	0.2318	0	0.7615	0.0244	0	0	0.0066	0	0.0321	0	0	0	0	0	0	0	0	0	0	0	0.2707	0.0367	0	0	0	0	0.0181	0	0	0
TARA_GCv2_001686213.[50]	Gammaproteobacteria	0	0	0	0	0	0	0.0294	0	0	0	0	0	0	0.0108	0.2917	0	0	0	0	0	0	0	0	0.0691	0	0	0	0	0.1309	0	0	0	0	0	0.0639	0.4836	0.2287	0	0	0	0	1.0135	0	0	0	0	0.0211	0
TARA_GCv2_013745025.[49]	Gammaproteobacteria	0	0.0537	0.0594	0	0	0	0	0	0.0326	0.0153	0	0	0	0	0	0.0733	0	0	0	0	0	0	0	0	0	0	0	0	0.1491	0	0	0	0	0	0	0.0816	0.9926	0	1.3816	0	0	0.062	0.029	0	0	0	0	0
TARA_GCv2_021804280.[48]	Gammaproteobacteria	0	0	0.0774	0	0.0366	0	0	0	0	0.0199	0.0416	0	0	1.6042	0.6873	0	0	0.1017	0	0	0	0	0	0	0	0	0	0	0	0	0	0	0	0	0	0	0	0	0	0	0	0	0	0	0	0	0	0
TARA_GCv2_026248496.[48]	Bacteria_unclassified	0	0	0	0	0.0228	0.0222	0	0	0	0	0	0	0	0.1595	0.2204	0	0	0.0758	0	0	0	0	0	0	0	0	0	0	0	0	0	0	0	0	0.0471	0.6598	0.2106	0	0	0	0	0.7266	0	0	0	0	0	0
TARA_GCv2_001951280.[47]	Gammaproteobacteria	0	0	0	0	0.0065	0	0.0616	0	0	0	0	0	0	1.2932	0.7839	0	0	0.0216	0	0	0	0	0	0.0217	0	0	0	0	0	0	0	0.022	0	0	0	0	0	0	0	0	0	0.057	0	0.016	0	0	0	0
TARA_GCv2_012086631.[47]	Gammaproteobacteria	0	0.0334	0.0554	0.4463	0.1442	0.0384	0	0	1.5027	0.1423	0.0149	0	0	0	0	0	0	0	0	0	0	0	0	0	0	0	0	0	0	0	0	0	0	0	0	0	0	0	0.1222	0	0	0	0.0676	0	0	0	0	0
TARA_GCv2_002450589.[47]	Gammaproteobacteria	0	0	0.0196	0	0	0	0	0	0	0	0	0	0	0.0366	0.16	0.1304	0	0	0	0	0	0	0	0.0156	0	0	0	0	0	0	0	0	0	0	0.2013	0.4167	0.0804	0	0.0449	0	0	0.0766	0	0	0	0	0	0
TARA_GCv2_009764845.[46]	Gammaproteobacteria	0	0	0	0	0.0119	0	0	0.3934	0	0	0.0942	0	0	0	0.0144	0	0	0.0395	0	0	0	0	0	0	0	0	0	0	0	0	0	0	0	0.2564	0	0	0	0	0	0	0	0.0783	0	0	0.1158	0	0.4999	0
TARA_GCv2_001294654.[46]	Bacteria_unclassified	0.1861	0.0072	0	0	0.017	0	0	0	0	0	0.0064	0.9157	0	0	0.048	0	0	0.3086	0	0	0	0	0	0.0063	0	0	0	0	0	0.0721	0	0	0	0	0	0	0	0	0	0.1545	0	0	0	0	0	0	0	0
TARA_GCv2_004586996.[46]	Bacteria_unclassified	0	0	0	0	0.0087	0	0	0	0	0.4326	0	0	0	0	0	0.0181	0	0	0	0	0	0	0	0	0	0	0	0	0.5512	0	0	0.0294	0	0	0	0.0168	0.1103	0	0	0.0617	0	0.1241	0	0.057	0	0	0	0
TARA_GCv2_009507192.[46]	Gammaproteobacteria	0	0	0	0	0.0234	0	0.0558	0	0	0	0	0	0	1.1502	0.4826	0	0	0.0391	0	0	0	0	0	0	0	0	0	0	0	0	0	0	0	0	0	0	0	0	0	0	0	0.0258	0	0	0	0	0.0134	0
TARA_GCv2_003359105.[44]	Gammaproteobacteria	0	0	0	0	0.0077	0	0.0736	0	0	0	0	0	0	1.3827	0.2061	0	0	0.0172	0	0	0	0	0	0.0087	0	0	0	0	0	0	0	0.0263	0	0	0	0	0	0	0	0	0	0	0	0.0127	0	0	0	0
TARA_GCv2_001864765.[44]	Gammaproteobacteria	0	0	0	0	0	0	0	0.0062	0	0.0138	0.029	0	0	0	0	0	0.0275	0	0	0	0	0	0	0	0	0.0472	0	0	0	0	0	0	0	0.0077	0	0	0	0	0	0	0.3742	0	0	0	0.1184	0	0	0
TARA_GCv2_005104324.[43]	Gammaproteobacteria	0.7922	0.0346	0	0	0	0	0	0	0.0419	0	0	0	0	0	0.011	0	0	0	0	0	0	0	0	0.0203	0.2813	0	0	0.1069	0	0.0576	0	0	0	0	0.0187	0.0175	0	0	0	0	0	0	0	0	0	0	0	0
TARA_GCv2_022927790.[43]	Bacteria_unclassified	0.0208	0	0.0267	0.0718	0	0	0	0	0	0	0	0	0	0.0998	0.1609	0.0989	0	0	0	0	0.1112	0	0	0.1275	0	0	0	0	0	0.1208	0	0	0	0	0.0393	0	0.0439	0	0	0.0225	0	0.0209	0	0	0	0	0	0
TARA_GCv2_001272753.[42]	Verrucomicrobiia	0	0	0	0	0	0	0	0.132	0	0	0.0832	0	0	0	0	0	0	0.0063	0	0	0	0	0	0	0	0	0	0	0	0	0	0	0	0.1219	0	0	0.0065	0	0	0	0	0.0248	0	0	0.1706	0	0.2377	0
TARA_GCv2_011836604.[42]	Bacteria_unclassified	0.1565	0.3311	0	0	0	0	0	0	0	0	0	0	0	0	0	0	0	0	0	0.0315	0	0	0	0	0.0418	0	0	0	0	0.1655	0	0.0883	0	0.0156	0	0	0	0	0	0.0925	0	0	0	0	0	0	0	0
TARA_GCv2_006005554.[42]	Bacteria_unclassified	0	0	0	0	0.0096	0	0	0	0	0	0	0	0	0.1182	0.07	0.231	0	0	0	0	0	0	0	0.0108	0	0	0	0	0	0	0	0	0	0	0	0.0839	0.3123	0	0	0	0	0.0637	0	0	0	0	0	0
TARA_GCv2_013833444.[41]	Gammaproteobacteria	0	0	0	0	0	0	0	0	0	0	0	0	0	0.0495	0.3251	0.0147	0	0.0157	0	0	0	0	0	0.0316	0	0	0	0	0.1497	0	0	0	0	0	0.1753	1.1745	0.2452	0	0	0	0	0.2801	0	0	0	0	0	0
TARA_GCv2_020467525.[41]	Gammaproteobacteria	0	0	0	0	0	0	0	0.0172	0	0.7249	0	0	0	0	0	0.1832	0	0	0	0	0	0	0	0	0	0	0	0	0.4658	0	0	0	0	0	0	0	0.3051	0	0	0	0	0.2323	0	0.1156	0	0	0	0
TARA_GCv2_013854300.[40]	Gammaproteobacteria	0	0	0	0	0	0.0552	0	0	0	0	0.016	0	0	0	0	0.0147	0	0	0	0	0	0	0	0.0158	0	0	0	0	0	0	0	0	0	0	0.0292	0.041	0	0	0.0203	0	0	0	0	0	0	0	0	0
TARA_GCv2_001627197.[40]	Gammaproteobacteria	0	0	0	0.0231	0	0	0	0	0	0	0	0	0	0	0	0	0	0	0	0	0	0	0	0.041	0	0	0.0633	0	0	0	0	0	0	0	0.6689	1.4453	0	0	0.1313	0	0	0.0134	0	0	0	0	0	0
TARA_GCv2_001420505.[40]	Gammaproteobacteria	0	0	0	0	0	0	0	3.9207	0	0	3.0763	0	0	0	0	0	0	0	0	0	0	0	0	0	0	0	0	0	0	0	0	0	0	4.075	0	0	0	0	0	0	0	0	0	0	1.18	0	1.6435	0
TARA_GCv2_001227213.[39]	Bacteria_unclassified	0	0	0	0	0	0	0	0.1197	0	0	0.133	0	0	0	0	0	0	0	0	0	0	0	0	0	0	0	0	0	0	0	0	0	0	0.7569	0	0	0	0	0	0.0264	0	0.0123	0	0	0.4192	0	0.7689	0
TARA_GCv2_007576785.[39]	Gammaproteobacteria	0	0	0	0	0	0	0	0	0	0	0	0	0	0	0	0	0.0228	0	0	0	0	0	0	0	0.0114	0.3922	0	0	0	0	0	0	0	0	0	0	0	0	0	0	0	0	0	0	0.4242	0	0.0121	0
TARA_GCv2_022529746.[39]	Gammaproteobacteria	0	0	0.0263	0	0	0	0	0	0.0647	0.0202	0	0	0	0	0.0451	0	0	0	0	0	0	0	0	0.3129	0	0	0	0	0	0	0	0	0	0	0	0	0.0431	0	1.1628	0	0	0.0821	0.0769	0	0	0	0	0
TARA_GCv2_021759570.[39]	Gammaproteobacteria	0	0	0.0769	0	0.0182	0	0.3463	0	0	0	0	0	0	0.7974	0.0441	0	0	0.0404	0	0.0441	0	0	0	0	0	0	0	0	0	0	0	0.1854	0	0	0	0	0	0	0	0	0	0	0	0.015	0	0	0	0
TARA_GCv2_001550408.[39]	Gammaproteobacteria	0	0	0	0	0	0	0	0	0	0	0.0068	0.4307	0	0	0	0	0	0	0.3	0	0	0	0	0	0	0	0	0	0	0	0	0	0	0.0577	0	0	0	0	0	0	0	0.0132	0	0.0049	0.176	0	0	0
TARA_GCv2_002814288.[38]	Gammaproteobacteria	0	0	0	0	0	0	0	0	0	0	0	0	0	0.4465	0.2116	0	0	0.0162	0	0	0	0	0	0.0326	0	0	0	0	0	0	0	0	0	0	0	0	0	0	0	0	0	0	0	0.0299	0	0	0.0083	0
TARA_GCv2_001363919.[38]	Bacteria_unclassified	0	0	0	0	0	0	0	0.0337	0	0	0.0458	0	0	0	0	0	0	0	0	0	0	0	0	0	0	0	0	0	0	0	0	0	0	0.0208	0	0	0	0	0	0.0205	0	0	0	0	0.0619	0	0.0591	0
TARA_GCv2_001482617.[38]	Gammaproteobacteria	0	0	0	0	0	0	0	4.1775	0	0	3.1504	0	0	0	0	0	0	0	0	0	0	0	0	0	0	0	0	0	0	0	0	0	0	4.3012	0	0	0	0	0	0	0	0	0	0	1.3312	0	2.0403	0
TARA_GCv2_001259358.[38]	Bacteria_unclassified	0	0	0	0	0	0	0	0.0767	0	0	0	0	0	0	0	0	0	0	0	0	0	0	0	0	0	0	0	0	0	0	0	0	0	0.081	0	0	0	0	0	0	0	0.0124	0	0.0415	0.0768	0	0.128	0
TARA_GCv2_002749753.[38]	Gammaproteobacteria	0	0	0	0	0	0	0.0343	0	0	0	0	0	0	1.1122	0.2533	0	0	0.024	0	0	0	0	0	0.0161	0	0	0.0187	0	0	0	0	0.049	0	0	0	0	0	0	0	0	0	0	0	0	0	0	0.0082	0
TARA_GCv2_007185429.[38]	Bacteria_unclassified	0	0	0	0	0	0	0	0.1515	0	0	0.1058	0	0	0	0	0	0	0	0	0	0	0	0	0	0	0	0	0	0	0	0	0	0	0.4227	0	0	0	0	0	0.0245	0	0.0114	0	0	0.1415	0	0.5779	0
TARA_GCv2_001287306.[38]	Gammaproteobacteria	0	0	0	0	0	0	0	0	0	0	0	0	0	0	0.1713	0	0	0.2011	0	0	0	0	0	0	0	0	0	0	0.03	0	0	0	0	0	0	0	0	0	0	0	0	0.243	0	0.0232	0	0	0.0129	0
TARA_GCv2_001274714.[37]	Gammaproteobacteria	0	0	0	0	0	0	0	4.0436	0	0	2.8418	0	0	0	0	0	0	0	0	0	0	0	0	0	0	0	0	0	0	0	0	0	0	3.3787	0	0	0	0	0	0	0	0	0	0	1.0786	0	1.8564	0
TARA_GCv2_011194435.[37]	Gammaproteobacteria	0	0	0	0	0	0	0	0	0	0	0	0	0	0	0.1529	0.0263	0	0.0281	0	0	0	0	0	0.0141	0	0	0	0	0	0	0	0	0	0	0.0784	1.0377	0.3215	0	0	0	0	0.2225	0	0	0	0	0	0
TARA_GCv2_001783227.[36]	Betaproteobacteria	0	0	0	0	0	0	0	0	0.0073	0	0	0	0	0	0.0152	0	0	0	0.0393	0	0	0	0	0	0.0337	0	0	0	0	0.08	0	0	0	0.0076	0	0	0	0	0	0.0373	0	0	0	0	0	0	0	0
TARA_GCv2_001317573.[36]	Bacteria_unclassified	0	0	0	0	0	0	0	0.0222	0	0	0.0194	0	0	0	0	0	0	0	0	0	0	0	0	0	0	0	0	0	0	0	0	0	0	0.0068	0	0	0	0	0	0.0068	0	0	0	0	0.0223	0	0.0065	0
TARA_GCv2_015135921.[36]	Bacteria_unclassified	0	0	0	0	0	0	0	0	0	0	0	0	0	0.0259	0.1434	0.0154	0	0	0	0	0	0	0	0.1823	0	0	0.1151	0	0.2354	0	0	0	0	0	0.0612	0.1002	0	0	0	0	0	0.0815	0	0	0	0	0.0506	0
TARA_GCv2_001326693.[35]	Bacteria_unclassified	0	0	0	0	0.0057	0	0	0.0056	0	0	0	0	0	0.01	0.0415	0	0	0.0254	0	0.0138	0	0	0	0	0	0	0	0	0	0	0	0.0194	0	0	0	0	0	0	0	0.0338	0	0.1446	0	0.0141	0	0	0	0
TARA_GCv2_002123547.[35]	Bacteria_unclassified	0	0	0	0	0	0	0	0.0259	0	0	0	0	0	0.0349	0.0724	0	0	0.0443	0	0	0	0	0	0	0	0	0	0	0	0	0	0.0225	0	0	0	0	0.0154	0	0	0.0787	0	0.0658	0	0.0273	0	0	0	0
TARA_GCv2_003656326.[34]	Bacteria_unclassified	0	0	0	0	0	0	0	0.109	0	0	0.0453	0	0	0	0	0	0	0	0	0	0	0	0	0	0	0	0	0	0	0	0	0	0	0.297	0	0	0	0	0	0	0	0	0	0	0.0779	0	0.2999	0
TARA_GCv2_016038040.[34]	Gammaproteobacteria	0	0	0	0	0	0	0	0	0	0	0	0	0	0	0.0927	0	0	0	0	0	0	0	0	0.2914	0	0	0	0	0	0	0	0	0	0	0	0	0.0354	0	1.5596	0	0	0.1518	0	0	0	0	0.0349	0
TARA_GCv2_002203160.[34]	Bacteria_unclassified	0	0	0	0	0	0	0	0.2364	0	0	0.1299	0	0	0	0	0	0	0	0	0	0	0	0	0	0	0	0	0	0	0	0	0	0	0.5091	0	0	0.0078	0	0	0	0	0.0074	0	0	0.3481	0	0.6517	0
TARA_GCv2_002151941.[34]	Bacteria_unclassified	0	0	0	0	0	0	0	0	0	0	0	0	0	0.0117	0.0969	0	0	0.0148	0	0	0	0	0	0	0	0	0	0	0	0	0	0.0679	0	0.008	0	0	0	0	0	0.5772	0	0.0588	0	0.0658	0	0	0	0
TARA_GCv2_013933068.[34]	Gammaproteobacteria	0	0.036	0.0199	0.0534	0.0283	0	0	0	0.1799	0.0153	0	0	0	0	0	0	0	0	0	0	0	0	0	0	0	0	0	0	0	0	0	0	0	0	0	0	0	0	0	0	0	0	0.0291	0	0	0	0	0
TARA_GCv2_002763097.[34]	Gammaproteobacteria	0	0	0	0	0	0	0	0	0	0	0	0	0	0	0.1313	0	0	0	0	0	0	0	0	0.0243	0	0	0	0	0	0	0	0	0	0	0.015	0.2865	0.0502	0	0	0	0	0.1433	0	0	0	0	0	0
TARA_GCv2_002512510.[34]	Gammaproteobacteria	0	0	0	0	0	0	0	0.1438	0	0	0.0239	0	0	0	0	0	0	0.0234	0	0	0	0	0	0	0	0	0	0	0	0	0	0	0	0	0	0	0.0081	0	0	0	0	0.0386	0	0	0.0343	0	0.1839	0
TARA_GCv2_024399727.[33]	Gammaproteobacteria	0	0	0	0	0.8608	0.4606	0	0	0	0	0	0	0	0	0	0	0	0.0228	0	0	0	0	0	0	0	0	0	0	0	0	0	0.1391	0	0	0	0	0	0	0	0	0	0	0	0.1515	0	0	0	0
TARA_GCv2_024425432.[33]	Gammaproteobacteria	0	0	0	0	0	0	0	0	0	0	0	0.0249	0	0	0.0496	0	0	0	0	0	0	0	0	0	0	0	0	0	0	0	0	0	0	0	0.0424	0.0198	0.0711	0	0	0	0	0.1805	0	0	0	0	0	0
TARA_GCv2_010880441.[33]	Alphaproteobacteria	0.0137	0	0	0	0.0125	0.0122	0	0	0	0	0	0	0	0	0.0302	0	0.0268	0	0	0	0.0146	0	0	0	0	0	0	0	0	0	0	0	0	0	0	0	0	0	0.3489	0	0	0	0	0	0	0	0	0
TARA_GCv2_001505362.[33]	Gammaproteobacteria	0	0	0	0	0.2619	0	0	0	0	0.1291	0	0	0	0	0	0	0	0.0132	0	0	0	0	0	0	0	0	0	0	0	0	0	0.0202	0	0	0	0	0	0	0	0.1129	0	0	0	0.0196	0	0	0	0
TARA_GCv2_009381922.[32]	Gammaproteobacteria	0	0	0	0	0	0	0	0	0	0	0	0.0141	0	0	0.0704	0	0	0	0	0	0	0	0	0	0	0	0	0	0	0	0	0	0	0	0.1203	0.2811	0.0404	0	0	0	0	0.0256	0	0	0	0	0	0
TARA_GCv2_011798335.[32]	Bacteria_unclassified	0	0	0	0	0	0	0	0	0	0.1264	0	0	0	0	0	0	0	0	0	0	0	0	0	0	0	0	0	0	0.2058	0	0	0	0	0	0	0	0.0599	0	0	0.0768	0	0	0	0.0213	0	0	0.0148	0
TARA_GCv2_001385964.[32]	Gammaproteobacteria	0	0	0	0	0	0	0	0	0	0	0	0.0282	0	0	0.0351	0	0	0.0129	0	0	0	0	0	0	0	0	0	0	0	0	0	0.0393	0	0	0	0	0	0	0	1.2161	0	0.0255	0	0.019	0	0	0	0
TARA_GCv2_024373507.[32]	Gammaproteobacteria	0	0	0	0	0	0	0	0.3	0	0	0.2094	0	0	0	0	0	0	0	0	0	0	0	0	0	0	0	0	0	0	0	0	0	0	0.1477	0	0	0	0	0	0.0243	0	0	0	0	0.06	0	0.1868	0
TARA_GCv2_001371643.[32]	Bacteria_unclassified	0	0	0	0	0	0	0	0.0113	0	0	0.0197	0	0	0	0	0	0	0	0	0	0	0	0	0	0	0	0	0	0	0	0	0.0196	0	0	0	0	0	0	0	0.0068	0	0	0	0	0.0225	0	0	0
TARA_GCv2_017114141.[32]	Gammaproteobacteria	0.0347	0.0202	0.0223	0	0.0794	0.0155	0	0	0	0	0	0.0386	0	0	0	0	0	0	0	0	0	0	0	0	0	0	0	0	0	0.101	0	0.1077	0	0	0	0	0	0	0	0.0188	0	0	0	0	0	0	0	0
TARA_GCv2_012784734.[31]	Bacteroidia	0.3401	0.0688	0.019	0	0	0.0264	0.0643	0	0	0	0	0	0	0	0.0164	0	0	0	0	0	0	0	0	0	0	0	0	0	0	0	0	0.0918	0	0	0.0279	0	0	0	0	0	0	0	0.0418	0	0	0	0	0
TARA_GCv2_029612931.[31]	Gammaproteobacteria	0	0	0	0	0	0	0	0.3048	0	0	0.0322	0	0	0	0	0	0	0	0	0	0	0	0	0	0	0	0	0	0	0	0	0	0	0.4774	0	0	0.0328	0	0	0	0	0.0313	0	0	0	0	0.1618	0
TARA_GCv2_001580033.[31]	Bacteria_unclassified	0	0	0	0	0	0	0	0.0531	0	0	0	0	0	0	0	0	0	0	0	0	0	0	0	0	0	0	0	0	0	0	0	0	0	0.0363	0	0	0	0	0	0	0	0.0067	0	0.144	0.0236	0	0.062	0
TARA_GCv2_008630817.[30]	Gammaproteobacteria	0	0	0	0	0	0	0	0	0	0	0	0	0	0.2161	0.6652	0	0	0.0125	0	0	0	0	0	0	0	0	0	0	0	0	0	0.0381	0	0	0	0	0	0	0	0	0	0.0741	0	0	0	0	0	0
TARA_GCv2_014148613.[30]	Bacteria_unclassified	0	0	0	0	0	0	0	0.1392	0	0	0	0	0	0	0	0	0	0.0158	0	0	0	0	0	0	0	0	0	0	0	0	0	0	0	0.0514	0	0	0	0	0	0.0676	0	0	0	0.0234	0.0696	0	0.0975	0
TARA_GCv2_003172967.[30]	Bacteria_unclassified	0	0	0	0	0	0	0	0.0814	0	0	0.0603	0	0	0	0	0	0	0	0	0	0	0	0	0	0	0	0	0	0	0	0	0	0	0.0091	0	0	0	0	0	0	0	0	0	0	0.1259	0	0.1988	0
TARA_GCv2_031794520.[30]	Gammaproteobacteria	0	0	0	0	0	0	0	0	0	0	0	0	0	0	0.0806	0	0	0	0	0	0	0	0	0	0	0	0	0	0	0	0	0	0	0	0.1376	0.5789	0.3849	0	0	0	0	0.3664	0	0	0	0	0	0
TARA_GCv2_017857036.[30]	Bacteria_unclassified	0	0	0	0	0	0	0	0.2225	0	0	0.037	0	0	0	0	0	0	0	0	0	0	0	0	0	0	0	0	0	0	0	0	0	0	0.1565	0	0	0	0	0	0	0	0	0	0	0.2226	0	0.1114	0
TARA_GCv2_001869971.[30]	Gammaproteobacteria	0.0349	0	0	0	0	0.0436	0	0	0	0	0	0.186	0	0.2124	0.0155	0	0	0	0	0	0	0	0	0	0	0	0	0	0	0	0	0	0	0	0	0	0	0	0	0.2799	0	0	0	0	0	0	0	0
TARA_GCv2_007594091.[30]	Gammaproteobacteria	0	0	0	0	0	0	0	0	0	0	0	0	0	0	0	0.0331	0	0	0	0	0	0	0	0	0	0	0	0	0	0	0	0	0	0	0	0.0922	1.0053	0	1.1017	0	0	0.035	0	0	0	0	0	0
TARA_GCv2_010321287.[30]	Actinomycetes	0	0	0	0	0	0	0	0	0.0281	0	0.0827	0	0	0.0425	0	0	0	0	0	0	0	0	0	0	0	0	0	0.0717	0	0	0	0	0	0	0.0251	0	0	0.0681	0	0	0	0	0	0.01	0.1185	0	0	0
TARA_GCv2_030161356.[30]	Gammaproteobacteria	0.0968	0.1126	0.249	0	0	0	0	0	0	0	0	0	0	0	0	0	0	0	0	0	0	0	0	0.033	0.2211	0	0.3055	0	0	0	0	0	0	0	0.0609	0.4273	0	0	0	0	0	0	0	0	0	0	0	0
TARA_GCv2_001536334.[30]	Bacteria_unclassified	0	0	0	0	0	0	0	0.0351	0	0	0.0681	0	0	0	0	0	0	0	0	0	0	0	0	0	0	0	0	0	0	0	0	0	0	0.2882	0	0	0	0	0	0	0	0	0	0	0.2869	0	0.3076	0
TARA_GCv2_007768515.[29]	Gammaproteobacteria	0	0	0	0	0	0	0	0	0	0	0	0	0	0	0	0	0	0	0	0	0	0	0.0484	0	0.023	0.317	0	0	0	0	0	0	0	0	0	0	0	0.0601	0	0	0	0.0118	0	0	0.0836	0	0	0
TARA_GCv2_003468355.[29]	Bacteria_unclassified	0	0	0	0	0	0	0	0	0	0	0.0266	0	0	0	0.0946	0	0	0	0	0	0	0	0	0	0	0	0	0	0	0	0	0	0	0	0	0	0.009	0	0	0.0556	0	0.0861	0	0.0385	0.0153	0	0	0
TARA_GCv2_005352893.[29]	Gammaproteobacteria	0.0202	0	0	0	0.0092	0.018	0	0	0	0	0	0.0895	0	0.2259	0	0	0	0	0	0	0	0	0	0	0	0	0	0	0	0	0	0.0313	0	0	0	0	0	0	0	0.2075	0	0	0	0	0	0	0	0
TARA_GCv2_001664036.[29]	Gammaproteobacteria	0	0	0	0	0	0	0	0	0	0.0334	0	0	0	0	0	0.1795	0	0	0	0	0.1658	0.0121	0	0	0	0	0	0.1454	0.0326	0	2.0487	0	0	0	0	0	0.0142	0	0	0	0	0	0	0	0	0	0	0
TARA_GCv2_021465574.[29]	Gammaproteobacteria	0	0	0	0	0	0	0	0.159	0	0	0.0205	0	0	0	0	0	0	0	0	0	0	0	0	0	0	0	0	0	0	0	0	0	0	0.3696	0	0	0	0	0	0	0	0	0	0	0.212	0	0.2062	0
TARA_GCv2_005273584.[29]	Gammaproteobacteria	0	0	0	0	0	0	0	0.0089	0	0	0.0208	0	0	0	0	0	0	0	0	0	0	0	0	0	0	0	0	0	0	0	0	0	0	0.099	0	0	0	0	0	0	0	0	0	0	0.0089	0	0.0313	0
TARA_GCv2_001432398.[29]	Bacteria_unclassified	0	0	0	0	0	0	0	0.0686	0	0	0.0067	0	0	0	0	0	0	0	0	0	0	0	0	0	0	0	0	0	0	0	0	0	0	0.3379	0	0	0	0	0	0	0	0	0	0	0.1602	0	0.4141	0
TARA_GCv2_016343155.[29]	Gammaproteobacteria	0.2709	0.0394	0	0	0	0	0	0	0.0179	0	0	0	0	0	0	0	0	0	0	0	0	0	0	0	0.1493	0	0	0	0	0	0	0	0	0	0	0.015	0	0	0	0	0	0	0	0	0	0	0	0
TARA_GCv2_014702415.[28]	Bacteria_unclassified	0	0	0	0	0	0	0	0.0427	0	0	0	0	0	0	0	0	0	0	0	0	0	0	0	0	0	0	0	0	0	0	0	0	0	0.2104	0	0	0	0	0	0	0	0	0	0	0.057	0	0.1497	0
TARA_GCv2_022526215.[28]	Alphaproteobacteria	0	0	0	0	0.0186	0.0182	0	0	0	0	0.0635	0	0	0	0.0677	0	0	0.0207	0	0	0	0	0	0	0	0	0	0	0	0	0	0	0	0.0896	0	0	0	0	0	0	0	0.0821	0	0	0.0364	0	0.1487	0
TARA_GCv2_009929409.[28]	Bacteria_unclassified	0	0	0	0	0	0	0	0	0	0	0.0271	0	0	0	0	0	0	0	0	0	0	0	0	0	0	0	0	0	0	0	0	0	0	0.287	0	0	0	0	0	0	0	0	0	0	0.0817	0	0.1634	0
TARA_GCv2_003048010.[28]	Alphaproteobacteria	0	0	0	0	0	0	0	0.0511	0	0	0.0255	0	0	0	0	0	0	0	0	0	0	0	0	0	0	0	0	0	0	0	0	0	0	0.1077	0	0	0.0086	0	0	0	0	0.0247	0	0	0.0365	0	0.443	0
TARA_GCv2_021313597.[28]	Bacteria_unclassified	0	0	0	0	0	0	0	0.439	0	0	0.1226	0	0	0	0	0	0	0	0	0	0	0	0	0	0	0	0	0	0	0	0	0	0	0.0648	0	0	0	0	0	0	0	0	0	0	0.0176	0	0	0
TARA_GCv2_007058106.[27]	Bacteria_unclassified	0	0	0	0	0	0	0	0.01	0	0	0	0	0	0	0	0	0	0.0114	0	0	0	0	0	0	0	0	0	0	0	0	0	0	0	0.4075	0	0	0	0	0	0	0	0	0	0	0.0703	0	0.0586	0
TARA_GCv2_001121779.[27]	Gammaproteobacteria	0	0	0	0	0	0	0	0	0	0.0176	0.1229	0	0	0	0	0	0.0116	0	0	0	0	0.0053	0	0	0.0058	0	0	0	0	0.0344	0	0	0	0	0	0	0	0	0	0	0	0	0	0	0	0	0	0
TARA_GCv2_026325209.[27]	Bacteria_unclassified	0	0	0	0	0	0	0	0.0447	0	0	0.0781	0	0	0	0	0	0	0	0	0	0	0	0	0	0	0	0	0	0	0	0	0	0	0.358	0	0	0	0	0	0	0	0	0	0	0.1119	0	0.1306	0
TARA_GCv2_001293704.[27]	Gammaproteobacteria	0	0	0	0	0	0	0	0	0	0	0	0.0138	0	0	0	0.0118	0	0.0126	0	0	0	0	0	0	0	0	0	0	0	0	0	0.0385	0	0	0	0	0	0	0	1.3439	0	0.0062	0	0.0093	0	0	0	0
TARA_GCv2_020984698.[27]	Gammaproteobacteria	0	0	0	0	0	0	0	0.0873	0	0	0.0203	0	0	0	0	0	0	0	0	0	0	0	0	0	0	0	0	0	0	0	0	0	0	0.0215	0	0	0	0	0	0	0	0	0	0	0.0524	0	0.1427	0
TARA_GCv2_011731283.[27]	Gammaproteobacteria	0	0.033	0.0547	0.049	0	0	0	0	0.1649	0	0	0	0	0	0	0.0135	0	0	0	0	0	0	0	0	0	0	0	0	0	0	0	0	0	0	0	0	0	0	0.0186	0	0	0	0	0	0	0	0	0
TARA_GCv2_012331549.[27]	Bacteria_unclassified	0	0	0	0	0	0	0	0	0	0	0.0302	0	0	0	0	0	0	0	0	0	0	0	0	0	0	0	0	0	0	0	0	0	0	0.4627	0	0	0	0	0	0	0	0	0	0	0.1037	0	0.333	0
TARA_GCv2_001570592.[26]	Alphaproteobacteria	0	0	0	0	0.7058	0	0	0	0	0	0	0	0	0	0	0	0	0	0	0	0	0	0	0	0	0	0	0	0	0	0	0	0	0	0	0	0	0	0	0	0	0	0	0	0	0	0	0
TARA_GCv2_025781080.[26]	Gammaproteobacteria	0	0	0	0	0	0	0	0	0	0	0	0	0	0.0387	0.3747	0	0	0.0246	0	0	0	0	0	0	0	0	0	0	0	0	0	0	0	0	0	0	0	0	0	0.1834	0	0.0974	0	0.0182	0	0	0.0252	0.0805
TARA_GCv2_016978491.[26]	Bacteria_unclassified	0	0	0	0	0	0	0	0.262	0	0	0.2331	0	0	0	0	0	0	0	0	0	0	0	0	0	0	0	0	0	0	0	0	0	0	0.0379	0	0	0	0	0	0	0	0	0	0	0.0771	0	0.1799	0
TARA_GCv2_032781851.[26]	Gammaproteobacteria	0	0	0	0	0.6477	0.0703	0.1712	0	0	0	0	0	0	0	0	0	0	0.2399	0	0	0	0	0	0	0	0	0	0	0	0	0	0.1222	0	0	0	0	0	0	0	0	0	0	0	0.0296	0	0	0	0
TARA_GCv2_022501530.[26]	Alphaproteobacteria	0.0612	0	0	0	0	0.0182	0.0887	0	0	0	0	0	0	0	0.0226	0	0	0.0414	0	0	0	0	0	0	0	0	0	0.5507	0	0	0	0.0633	0	0	0	0	0	0	0	0	0	0	0	0	0	0	0	0
TARA_GCv2_009287086.[26]	Bacteria_unclassified	0	0	0	0	0	0	0	0.0452	0	0	0.0132	0	0	0	0	0	0	0	0	0	0	0	0	0	0	0	0	0	0	0	0	0	0	0.3898	0	0	0	0	0	0	0	0	0	0	0.1358	0	0.2774	0
TARA_GCv2_001762642.[26]	Gammaproteobacteria	0	0	0	0	0	0	0	0	0	0	0	0	0	0	0	0	0	0	0	0	0	0	0	0	0	0	0	0	0	0	0	0	0	1.046	0	0	0	0	0	0	0	0	0	0	0.055	0	0.3784	0
TARA_GCv2_024400816.[25]	Gammaproteobacteria	0.0224	0	0	0	0.0205	0	0.0975	0	0	0	0	0.2738	0	0.1795	0.0248	0	0	0	0	0	0	0	0	0	0	0	0	0	0	0	0	0.0696	0	0	0	0	0	0	0	0.1215	0	0	0	0	0	0	0	0
TARA_GCv2_024151409.[25]	Gammaproteobacteria	0	0	0	0	0.263	0.0593	0	0	0.1405	0	0	0	0	0	0	0	0	0	0	0	0	0	0	0	0	0	0	0	0	0	0	0	0	0	0	0	0	0	0	0	0	0	0	0	0	0	0	0
TARA_GCv2_028989990.[25]	Gammaproteobacteria	0	0	0	0	0	0	0	0.1855	0	0	0	0	0	0	0	0	0	0	0	0	0	0	0	0	0	0	0	0	0	0	0	0	0	0.2935	0	0	0	0	0	0	0	0	0	0	0.106	0	0.2784	0
TARA_GCv2_015256669.[25]	Alphaproteobacteria	0	0	0	0	0	0	0	0.0436	0	0	0	0	0	0.0261	0.1261	0	0	0	0	0	0	0	0	0	0	0	0	0	0	0	0	0.0505	0	0	0	0	0.0344	0	0	0.0353	0	0.1147	0	0	0	0	0	0
TARA_GCv2_009525998.[25]	Gammaproteobacteria	0.0513	0.0448	0.0165	0	0	0	0	0	0	0	0	0	0	0	0	0	0	0	0	0	0	0	0	0	0	0	0	0	0	0.0746	0	0.0398	0	0	0	0	0	0	0	0.0556	0	0	0	0	0	0	0	0
TARA_GCv2_002506055.[25]	Bacteria_unclassified	0	0	0	0	0	0.0068	0	0	0	0	0	0	0	0.0123	0.1526	0	0	0.0233	0	0	0	0	0	0	0	0	0	0	0	0	0	0.0238	0	0	0	0	0	0	0	0.2988	0	0.0617	0	0.0345	0	0	0.008	0
TARA_GCv2_023035231.[25]	Bacteria_unclassified	0	0	0	0	0	0	0	0.0559	0	0	0.0651	0	0	0	0	0	0	0.0849	0	0	0	0	0	0	0	0	0	0	0	0	0	0	0	0.1377	0	0	0	0	0	0	0	0.021	0	0	0.0186	0	0.1742	0
TARA_GCv2_016128178.[24]	Bacteria_unclassified	0	0	0	0	0	0	0	0.7027	0	0	0.4349	0	0	0	0	0	0	0	0	0	0	0	0	0	0	0	0	0	0	0	0	0	0	0	0	0	0	0	0	0	0	0	0	0	0.015	0	0	0
TARA_GCv2_001305567.[24]	Gammaproteobacteria	0	0	0	0	0	0	0	0	0	0	0.1289	0	0	0	0	0	0	0	0	0	0	0	0	0	0	0	0	0	0	0	0	0	0	0	0	0	0	0	0	0	0	0	0	0	0	0	0.0259	0
TARA_GCv2_002276251.[24]	Gammaproteobacteria	0	0	0	0	0	0	0	0	0.0236	0	0	0	0	0	0	0.5303	0	0	0	0	0.0477	0	0	0	0	0	0	0	0	0	0	0	0	0	0	0	0.0236	0	0.1119	0	0	0.0075	0	0	0	0	0	0
TARA_GCv2_029375747.[24]	Bacteria_unclassified	0	0	0	0	0	0	0	0.0272	0	0	0	0	0	0	0	0	0	0	0	0	0	0	0	0	0	0	0	0	0	0	0	0	0	0.3684	0	0	0	0	0	0	0	0	0	0	0.0817	0	0.5401	0
TARA_GCv2_001657583.[24]	Gammaproteobacteria	0	0	0	0	0	0	0	0	0	0	0	0	0	0	0	0.0704	0	0	0	0	0	0	0	0	0	0	0	0	0.3253	0	0	0	0	0	0.3428	0.8605	0.0071	0	0	0	0	0.0135	0	0	0	0	0	0
TARA_GCv2_009783787.[24]	Gammaproteobacteria	0	0	0	0	0	0	0	0	0	0	0	0	0	0.0623	0.0574	0	0	0.0395	0	0	0	0	0	0	0	0	0	0	0	0	0	0.0403	0	0	0	0	0.0411	0	0	0.0422	0	0.0392	0	0	0	0	0	0
TARA_GCv2_001485358.[23]	Gammaproteobacteria	0	0	0	0	0	0	0	0	0	0	0	0	0	0	0	0.0247	0	0	0	0	0	0	0	0	0	0	0	0	0.0314	0	0	0	0	0	0.0245	0.0974	0.048	0	0	0	0	0.0588	0	0	0	0	0	0
TARA_GCv2_016128075.[23]	Bacteria_unclassified	0	0	0	0	0	0	0	0.7027	0	0	0.2261	0	0	0	0	0	0	0	0	0	0	0	0	0	0	0	0	0	0	0	0	0	0	0	0	0	0	0	0	0	0	0	0	0	0.0598	0	0.0175	0
TARA_GCv2_001324733.[23]	Gammaproteobacteria	0	0	0	0	0	0	0	0	0	0	0	0	0	0	0	0	0	0	0	0	0.0067	0	0	0	0	0	0	0	0.0303	0	0	0	0	0	0.2243	0.767	0	0	0	0	0	0	0	0	0	0	0	0
TARA_GCv2_023285234.[23]	Gammaproteobacteria	0	0	0	0	0	0	0	0	0	0	0	0	0	0	0.0703	0.0604	0	0.043	0	0	0	0	0	0	0	0	0	0	0	0	0	0.0657	0	0	0	0	0	0	0	0.0917	0	0.1917	0	0	0	0	0	0
TARA_GCv2_009521490.[23]	Bacteria_unclassified	0	0	0	0	0	0	0	0.0114	0	0	0	0	0	0	0	0	0	0	0	0	0	0	0	0	0	0	0	0	0	0	0	0	0	0.2253	0	0	0	0	0	0	0	0	0	0	0.0687	0	0.0802	0
TARA_GCv2_024453398.[23]	Bacteria_unclassified	0	0	0	0	0	0	0	0.0403	0	0	0.0703	0	0	0	0	0	0	0	0	0	0	0	0	0	0	0	0	0	0	0	0	0	0	0.0743	0	0	0	0	0	0	0	0	0	0	0.1813	0	0.4937	0
TARA_GCv2_017378553.[23]	Bacteria_unclassified	0	0	0	0	0	0	0	0.0469	0	0	0.0728	0	0	0	0	0	0	0	0	0	0	0	0	0	0	0	0	0	0	0	0	0	0	0.1156	0	0	0	0	0	0	0	0	0	0	0.2974	0	0.2558	0
TARA_GCv2_016041347.[23]	Bacteria_unclassified	0	0	0	0	0	0	0	0	0	0	0.0174	0	0	0	0	0	0	0	0	0	0	0	0	0	0	0	0	0	0	0	0	0	0	0.0736	0	0	0	0	0	0	0	0	0	0	0.1047	0	0.1048	0
TARA_GCv2_014029655.[23]	Betaproteobacteria	0	0	0	0	0	0	0	0	0	0	0.0322	0	0	0.0249	0	0	0	0	0	0	0	0	0	0	0.0304	0	0	0	0	0	0	0	0	0	0	0	0	0	0	0	0	0	0	0.0117	0.1247	0	0	0
TARA_GCv2_015850694.[23]	Gammaproteobacteria	0	0	0	0	0	0	0	0.2813	0	0	0	0	0	0	0	0	0	0.0337	0	0	0	0	0	0	0	0	0	0	0	0	0	0	0	0	0	0	0	0	0	0.0719	0	0.0167	0	0	0	0	0.0346	0
TARA_GCv2_016160167.[23]	Alphaproteobacteria	0	0	0	0	0	0	0	0	0.0178	0	0	0	0	0	0.0186	0	0	0	0	0	0	0	0	0	0	0	0	0	0	0	0	0	0	0	0	0	0	0	0.3201	0	0	0	0	0	0	0	0	0
TARA_GCv2_001251508.[23]	Gammaproteobacteria	0	0	0	0	0	0	0	0.0328	0	0	0	0.0068	0	0	0	0	0	0	0	0	0	0	0	0	0	0	0	0	0	0	0	0	0	0	0	0	0	0	0	0	0	0	0	0	0	0	0	0
TARA_GCv2_017456971.[23]	Gammaproteobacteria	0	0	0	0	0	0	0	0	0	0	0.0182	0	0	0	0	0	0	0	0	0	0	0	0	0	0	0	0	0	0	0	0	0	0	0	0	0	0	0	0	0	0	0	0	0	0	0	0.1096	0
TARA_GCv2_009642758.[23]	Gammaproteobacteria	0	0	0	0	0	0	0	0	0	0	0	0.0143	0	0	0	0	0.0506	0	0	0	0	0	0	0	0	0	0	0	0	0	0	0	0	0	0	0	0	0	0	0	0	0.013	0.0243	0.0097	0	0	0.0402	0
TARA_GCv2_031812495.[23]	Gammaproteobacteria	0	0	0	0	0	0	0	0	0	0	0	0	0	0.1749	0.4835	0	0	0	0	0	0	0	0	0	0	0	0	0	0	0	0	0	0	0	0	0	0	0	0	0.4734	0	0.2931	0	0	0	0	0	0
TARA_GCv2_022721662.[22]	Gammaproteobacteria	0	0	0	0	0	0	0	0.1098	0	0	0	0	0	0	0	0	0	0	0	0	0	0	0	0	0	0	0	0	0	0	0	0	0	0.0225	0	0	0	0	0	0.0222	0	0	0	0	0	0	0	0
TARA_GCv2_004681365.[22]	Alphaproteobacteria	0	0	0	0	0	0	0	0	0	0	0	0	0	0.0153	0.0741	0	0	0.0291	0	0	0	0	0	0	0	0	0	0	0	0	0	0	0	0	0	0.0084	0	0	0	0	0	0.0096	0	0	0	0	0	0
TARA_GCv2_008655835.[22]	Gammaproteobacteria	0	0	0	0	0	0	0	0	0	0	0	0	0	0	0.0543	0	0	0.0747	0	0	0	0	0	0	0	0	0	0	0	0	0	0	0	0	0	0	0	0	0	0.0399	0	0.0494	0	0.0092	0	0	0	0
TARA_GCv2_001655772.[21]	Gammaproteobacteria	0	0	0	0	0	0	0	0	0	0	0	0.0224	0	0	0	0	0	0.0068	0	0	0	0	0	0	0	0	0	0	0	0	0	0.1459	0	0	0	0	0	0	0	1.4704	0	0	0	0.005	0	0	0	0
TARA_GCv2_008397205.[21]	Gammaproteobacteria	0	0	0.0778	0	0.0442	0	0	0.0216	0.0256	0	0.0878	0	0	0	0	0	0	0	0.069	0	0	0	0	0	0	0	0.0573	0	0	0	0	0	0	0	0	0	0	0	0	0	0	0	0	0	0	0	0	0
TARA_GCv2_028220768.[21]	Gammaproteobacteria	0	0	0	0	0	0	0	0	0	0	0	0	0	0.4067	0.6557	0	0	0	0	0	0	0	0	0	0	0	0	0	0	0	0	0	0	0	0	0	0	0	0	0	0	0	0	0	0	0	0	0
TARA_GCv2_007965658.[20]	Bacteria_unclassified	0	0	0	0	0	0	0	0.0845	0	0	0	0	0	0	0	0	0	0	0	0	0	0	0	0	0	0	0	0	0	0	0	0	0	0	0	0	0	0	0	0	0	0	0	0	0.0106	0	0.0123	0
TARA_GCv2_006984269.[20]	Gammaproteobacteria	0	0	0	0	0	0	0	0	0	0	0	0	0	0	0	0	0	0	0	0	0	0	0	0	0	0	0	0	0	0	0	0	0	0.0123	0	0	0	0	0	0	0	0	0	0	0.01	0	0.0467	0
TARA_GCv2_003163787.[20]	Gammaproteobacteria	0	0	0	0	0	0	0	0	0	0	0	0	0	0	0	1.411	0	0	0	0	0.0709	0	0	0	0	0	0	0	0	0	0	0	0	0	0	0	0.2363	0	0	0	0	0.0167	0	0	0	0	0	0
TARA_GCv2_001493731.[20]	Alphaproteobacteria	0	0	0	0	0	0	0	0	0	0	0	0	0	0	0	0	0	0	0	0	0	0	0.0269	0	0.0064	0	0	0	0	0	0	0	0	0	0	0	0	0	0	0	0.0348	0	0	0	0	0	0	0
TARA_GCv2_015984127.[20]	Alphaproteobacteria	0	0	0	0	0	0	0	0	0	0	0	0	0	0	0	0	0	0	0	0	0	0	0	0	0	0	0	0	0	0	0	0	0	0.1648	0	0	0	0	0	0	0	0	0	0	0.1339	0	0.0695	0
TARA_GCv2_019955485.[20]	Bacteria_unclassified	0	0	0	0	0	0	0	0	0	0	0	0	0	0	0	0	0	0	0	0	0	0	0	0	0	0	0	0	0	0	0	0	0	0.0627	0	0	0	0	0	0	0	0	0	0	0.1697	0	0.0594	0
TARA_GCv2_028013000.[20]	Gammaproteobacteria	0	0	0	0	0	0	0	0	0	0	0	0	0	0	0.0614	0.0264	0	0	0	0	0	0	0	0	0	0	0	0	0	0	0	0	0	0	0.1049	0.1226	0	0	0	0	0	0	0	0	0	0	0	0
TARA_GCv2_002985087.[20]	Gammaproteobacteria	0	0	0	0	0	0	0	0	0	0	0	0	0	0	0	0	0	0	0	0	0	0	0	0	0	0	0	0	0	0	0	0	0.0436	0	0	0	0	0	0	0	6.0925	0	0.0153	0	0	0.0469	0	0
TARA_GCv2_001494801.[20]	Bacteria_unclassified	0	0	0	0	0	0	0	0.0232	0	0	0	0	0	0	0	0	0	0	0	0	0	0	0	0	0	0	0	0	0	0	0	0.0403	0	0	0	0	0	0	0	0.007	0	0	0	0	0	0	0	0
TARA_GCv2_011587252.[20]	Gammaproteobacteria	0	0	0	0.0486	0	0.138	0	0	0	0	0.0729	0	0	0	0	0	0	0	0	0	0	0	0	0	0	0	0	0	0	0	0	0	0	0	0	0.0124	0	0	0	0	0	0	0	0	0	0	0	0
TARA_GCv2_005612053.[20]	Gammaproteobacteria	0	0	0	0	0	0	0	0	0	0.0102	0	0.0114	0	0	0	0	0.0403	0	0	0	0	0	0	0	0	0	0	0	0	0	0	0	0	0	0	0	0	0	0	0	0	0	0	0	0	0	0.0321	0
TARA_GCv2_010564117.[20]	Gammaproteobacteria	0	0	0	0	0	0	0	0	0	0	0	0	0	0	0	0.0128	0	0	0	0	0	0	0	0	0	0	0	0	0	0	0	0	0	0	0	0	0.1989	0	0	0	0	0.2299	0	0	0	0	0	0
TARA_GCv2_004587001.[19]	Gammaproteobacteria	0	0	0	0	0	0	0	0	0	0	0	0	0	0	0	0.3522	0	0	0	0	0.0203	0.0171	0	0	0	0	0	0	0.0459	0	0.3189	0	0	0	0	0	0	0	0	0	0	0	0	0	0	0	0	0
TARA_GCv2_016297305.[19]	Bacteria_unclassified	0	0	0	0	0	0	0	0	0	0	0	0	0	0	0	0.1612	0	0	0	0	0	0	0	0	0	0	0	0	0	0	0	0	0	0	0	0.0449	0.2148	0	0	0	0	0.0682	0	0.0127	0	0	0	0
TARA_GCv2_002273373.[19]	Gammaproteobacteria	0	0	0	0	0.0068	0	0	0	0	0.8246	0	0	0	0	0	0.0212	0	0	0	0	0	0	0	0	0	0	0	0	0	0	0	0	0	0	0	0	0	0	0	0	0	0	0	0	0	0	0	0
TARA_GCv2_001276832.[19]	Deltaproteobacteria	0	0	0	0	0	0	0	0	0	0	0	0	0	0	0	0.0588	0	0	0	0	0.2382	0.0333	0	0	0	0	0	0	0	0	0.2515	0	0	0	0	0	0.0196	0	0	0	0	0	0	0	0	0	0	0
TARA_GCv2_024469058.[19]	Bacteria_unclassified	0	0	0	0	0	0	0	0.0604	0	0	0	0	0	0	0	0	0	0	0	0	0	0	0	0	0	0	0	0	0	0	0	0	0	0.0496	0	0	0	0	0	0	0	0	0	0	0.2216	0	0.3056	0
TARA_GCv2_001451181.[19]	Alphaproteobacteria	0	0	0	0	0	0	0	0	0	0	0	0	0	0	0.0071	0	0	0.0065	0	0	0.0069	0	0	0	0	0	0	0	0	0	0	0.02	0	0	0	0	0	0	0.0042	0	0	0	0	0	0	0	0	0
TARA_GCv2_022361886.[18]	Bacteria_unclassified	0	0	0	0	0	0	0	0	0	0	0	0	0	0	0.0673	0	0	0	0	0	0	0	0	0	0	0	0	0	0	0	0	0	0	0	0	0	0	0	0	0.1977	0	0.0204	0	0.0305	0	0	0	0
TARA_GCv2_021360584.[18]	Gammaproteobacteria	0	0	0	0	0	0	0	0	0	0	0	0	0	0	0	0	0	0	0	0	0	0	0	0	0	0	0	0	0	0	0	0	0	0.1087	0	0	0	0	0	0	0	0	0	0	0.0177	0	0.1444	0
TARA_GCv2_001332860.[18]	Bacteria_unclassified	0.0063	0	0	0	0	0	0	0	0	0	0	0	0	0.01	0	0	0	0.9978	0	0	0	0	0	0	0	0	0	0	0	0	0	0	0	0	0	0	0.0132	0	0	0	0	0	0	0	0	0	0.013	0
TARA_GCv2_001371912.[17]	Gammaproteobacteria	0	0	0	0	0	0	0	0	0	0	0	0	0	0	0	0.1263	0	0	0	0	0.4871	0	0	0	0	0	0	0	0	0	0	0	0	0.0069	0	0	0	0	0	0	0	0	0	0	0	0	0.0066	0
TARA_GCv2_010348433.[17]	Gammaproteobacteria	0	0	0	0	0	0.0357	0	0	0	0	0	0	0	0	0	0.0127	0	0	0	0	0	0	0	0	0	0	0	0	0	0	0	0.1241	0	0	0	0	0	0	0.0961	0	0	0	0	0	0	0	0	0
TARA_GCv2_030878451.[17]	Alphaproteobacteria	0	0	0	0	0	0	0	0.1208	0	0	0.1054	0	0	0	0	0	0	0	0	0	0	0	0	0	0	0	0	0	0	0	0	0.1051	0	0	0	0	0	0	0	0	0	0	0	0	0	0	0	0
TARA_GCv2_008875509.[17]	Gammaproteobacteria	0	0	0	0	0	0	0	0	0	0	0	0	0	0	0	0	0	0.0252	0	0	0	0	0	0	0	0	0	0	0	0	0	0	0	0	0	0	0	0	0	0	0	0.0874	0	0.0186	0	0	0	0
TARA_GCv2_007546243.[17]	Gammaproteobacteria	0	0	0.0446	0	0.0317	0	0	0	0	0	0.048	0	0	0.037	0	0	0	0	0	0	0	0	0	0	0	0	0.219	0	0	0	0	0	0	0	0	0	0	0	0	0	0	0	0	0	0	0	0	0
TARA_GCv2_002883227.[17]	Bacteria_unclassified	0.0401	0	0	0	0	0	0	0	0	0	0	0	0	0	0	0	0	0	0	0	0	0	0	0	0	0	0	0	0	0	0	0	0	0.0088	0	0	0	0	0	0.1739	0	0	0	0	0	0	0	0
TARA_GCv2_020089010.[17]	Bacteria_unclassified	0	0	0	0	0	0	0	0.017	0	0	0.0197	0	0	0	0	0	0	0	0	0	0	0	0	0	0	0	0	0	0	0	0	0	0	0.0209	0	0	0	0	0	0	0	0.0191	0	0	0.017	0	0.0198	0
TARA_GCv2_016822583.[16]	Bacteria_unclassified	0	0	0	0	0	0	0	0	0	0	0	0	0	0	0.0951	0	0	0.0175	0	0	0	0	0	0	0	0	0	0	0	0	0	0	0	0	0	0	0.0182	0	0	0	0	0.1038	0	0	0	0	0	0
TARA_GCv2_001748318.[16]	Gammaproteobacteria	0	0	0	0	0	0	0	0	0	0	0	0	0	0	0	1.1333	0	0	0	0	0.2857	0.3875	0	0	0	0	0	0	0	0	2.1302	0	0	0.0075	0	0	0	0	0	0	0	0	0	0	0	0	0	0
TARA_GCv2_029281060.[16]	Bacteria_unclassified	0	0	0	0	0	0	0	0	0	0	0	0	0	0	0	0.2879	0	0	0	0	0	0	0	0	0	0	0	0	0	0	0	0	0	0	0	0.0534	0.2557	0	0	0	0	0	0	0	0	0	0	0
TARA_GCv2_016069709.[16]	Bacteria_unclassified	0	0	0	0	0	0	0	0	0	0	0	0.0186	0	0	0.0371	0	0	0	0	0	0	0	0	0	0	0	0	0	0	0	0	0	0	0	0	0	0	0	0	0.5085	0	0.0169	0	0	0	0	0	0
TARA_GCv2_019586667.[16]	Bacteria_unclassified	0	0	0	0	0	0	0	0	0	0	0	0	0	0	0	0	0	0	0	0	0.2417	0	0	0	0	0	0	0	0	0	0	0	0	0	0	0	0	0	0	0	0	0.0189	0	0	0	0	0	0
TARA_GCv2_020843253.[16]	Gammaproteobacteria	0	0	0	0	0	0	0	0	0	0	0	0	0	0	0	0	0	0	0	0	0	0	0	0	0	0	0	0	0.0942	0	0	0	0	0	0	0	0.1852	0	0	0	0	0.3525	0	0	0	0	0	0
TARA_GCv2_001930444.[16]	Bacteria_unclassified	0	0	0	0	0	0	0	0.1258	0	0	0	0	0	0	0	0	0	0	0	0	0	0	0	0	0	0	0	0	0	0	0	0	0	0	0	0	0	0	0	0	0	0	0	0	0	0	0.0073	0
TARA_GCv2_014400132.[16]	Gammaproteobacteria	0	0	0	0	0.0144	0	0	0	0	0	0	0	0	0	0	0	0	0	0	0	0	0	0	0	0	0	0	0	0	0	0	0	0	0	0	0	0	0	0	0.0683	0	0	0	0.0946	0	0	0	0
TARA_GCv2_001340962.[16]	Bacteria_unclassified	0	0	0	0	0	0	0	0.0224	0	0	0	0	0	0	0	0	0	0	0	0	0	0	0	0	0	0	0	0	0	0	0	0	0	0	0	0	0	0	0	0	0	0	0	0	0	0	0	0
TARA_GCv2_001077209.[16]	Deltaproteobacteria	0	0	0	0	0	0	0	0	0	0	0	0	0	0	0	0.2728	0	0	0	0	0.0752	0.0263	0	0	0	0	0	0	0	0	0.1086	0	0	0	0	0	0	0	0	0	0	0	0	0	0	0	0	0
TARA_GCv2_013880877.[16]	Bacteria_unclassified	0	0	0	0	0	0	0	0.0138	0	0	0.1605	0	0	0	0	0	0	0	0	0	0	0	0	0	0	0	0	0	0	0	0	0	0	0	0	0	0	0	0	0.4691	0	0	0	0	0.0414	0	0	0
TARA_GCv2_001067893.[16]	Gammaproteobacteria	0	0	0	0	0	0	0	0.0052	0	0	0	0	0	0.0187	0	0	0	0	0	0	0	0	0	0	0	0	0	0	0	0	0	0	0	0	0	0.0051	0	0	0	0	0	0	0	0	0	0	0	0
TARA_GCv2_019312955.[16]	Gammaproteobacteria	0	0	0	0	0	0	0	0	0	0	0	0	0	0	0	0	0	0	0	0	0	0	0	0	0	0	0	0	0.2703	0	0	0	0	0	0	0	0.1967	0	0	0	0	0.2996	0	0	0	0	0	0
TARA_GCv2_005878990.[16]	Bacteria_unclassified	0	0	0	0	0.0191	0.0467	0	0	0	0	0	0	0	0	0	0	0	0.0106	0	0	0	0	0	0	0	0	0	0	0	0	0	0	0	0	0	0	0	0	0	0.0679	0	0	0	0	0	0	0	0
TARA_GCv2_022813587.[16]	Gammaproteobacteria	0	0	0	0	0	0	0	0	0	0.1024	0	0	0	0	0	0	0	0	0	0	0	0	0	0	0	0	0	0	0	0	0	0	0	0	0	0	0.0218	0	0	0	0	0	0	0.031	0	0	0	0
TARA_GCv2_001326310.[16]	Bacteria_unclassified	0	0	0	0	0	0	0	0	0	0	0	0	0	0	0.0207	0	0	0	0	0	0	0	0	0	0	0	0	0	0	0	0	0	0	0.0069	0	0	0	0	0	0	0	0	0	0	0	0	0.013	0
TARA_GCv2_007320607.[16]	Bacteria_unclassified	0	0	0	0	0	0	0	0	0	0	0.0237	0	0	0	0	0	0	0	0	0	0	0	0	0	0	0	0	0	0	0	0	0	0	0	0	0	0	0	0	0	0	0	0	0	0	0	0.0119	0
TARA_GCv2_001662235.[15]	Gammaproteobacteria	0	0	0	0.0931	0	0	0	0	0.0071	0	0	0	0	0	0	0	0	0	0	0	0	0	0	0	0	0	0	0	0	0	0	0	0	0	0	0.0119	0	0	0.6528	0	0	0	0	0	0	0	0	0
TARA_GCv2_007984731.[15]	Gammaproteobacteria	0	0	0	0	0	0	0	0	0	0.7513	0	0	0	0	0	0	0	0	0	0	0	0	0	0	0	0	0	0	0	0	0.0105	0	0	0	0	0	0	0	0	0	0	0	0	0	0	0	0	0
TARA_GCv2_023141016.[15]	Gammaproteobacteria	0.021	0	0	0	0	0.0188	0	0	0	0	0	0.1167	0	0.0674	0	0	0	0	0	0	0	0	0	0	0	0	0	0	0	0	0	0	0	0	0	0	0	0	0	0.1595	0	0	0	0	0	0	0	0
TARA_GCv2_012541514.[15]	Gammaproteobacteria	0	0	0	0	0	0	0	0	0	0	0.0152	0	0	0	0	0	0	0	0	0	0	0	0	0	0	0	0	0	0	0	0	0	1.4952	0	0	0	0	0	0	0	0.1571	0	0	0	0	2.7935	0	0
TARA_GCv2_012261546.[15]	Bacteria_unclassified	0	0	0	0	0	0	0	0.2323	0	0	0	0	0	0	0	0	0	0	0	0	0	0	0	0	0	0	0	0	0	0	0	0	0	0	0	0	0	0	0	0	0	0	0	0	0	0	0.0151	0
TARA_GCv2_014041796.[15]	Bacteria_unclassified	0	0	0	0	0	0	0	0.6373	0	0	0.1934	0	0	0	0	0	0	0	0	0	0	0	0	0	0	0	0	0	0	0	0	0	0	0	0	0	0	0	0	0	0	0	0	0	0	0	0	0
TARA_GCv2_003666398.[15]	Gammaproteobacteria	0	0	0	0	0	0	0	0	0	0	0	0	0	0	0.0097	0	0	0	0	0	0	0	0	0	0	0	0	0	0	0	0	0	0	0	0	0.1696	0.0277	0	0	0	0	0.0351	0	0	0	0	0	0
TARA_GCv2_009226823.[14]	Alphaproteobacteria	0	0	0	0	0	0	0	0	0	0	0	0	0	0	0	0	0	0	0	0	0	0	0	0	0	0	0	0	0	0	0	0	0	0	0	0	0	0	0	0	0	0	0	0	0	0.073	0	0
TARA_GCv2_028801765.[14]	Gammaproteobacteria	0	0	0	0	0.0267	0	0	0	0	0	0	0	0	0	0	0	0	0.0296	0	0	0	0	0	0	0	0	0	0	0	0	0	0.0906	0	0	0	0	0	0	0	0.1581	0	0	0	0.1754	0	0	0	0
TARA_GCv2_001050452.[14]	Gammaproteobacteria	0	0.0405	0	0	0	0	0	0	0	0	0	0	0	0	0	0	0	0	0	0	0	0	0	0	0	0	0	0	0	0	0	0	0	0	0	0	0	0	0	0	0	0	0	0	0.0052	0	0	0
TARA_GCv2_016611132.[14]	Gammaproteobacteria	0	0	0	0	0	0	0	0	0	0	0	0	0	0.356	0.4353	0	0	0	0	0	0	0	0	0	0	0	0	0	0	0	0	0.0531	0	0	0	0	0.0362	0	0	0	0	0.0688	0	0	0	0	0	0
TARA_GCv2_001549884.[14]	Gammaproteobacteria	0	0	0	0	0	0	0	0.0469	0	0	0	0	0	0	0	0	0	0	0	0	0	0	0	0	0	0	0	0	0	0	0	0.0408	0	0	0	0	0	0	0	0	0	0	0	0	0	0	0	0
TARA_GCv2_014014889.[14]	Bacteria_unclassified	0	0	0	0	0	0	0	0.097	0	0	0	0	0	0	0	0	0	0	0	0	0	0	0	0	0	0	0	0	0	0	0	0	0	0.0341	0	0	0	0	0	0	0	0	0	0	0.0139	0	0.0324	0
TARA_GCv2_023152451.[14]	Alphaproteobacteria	0	0	0	0	0.0192	0	0	0	0	0	0	0	0	0.0337	0.0465	0	0	0.0427	0	0	0	0	0	0	0	0	0	0	0	0	0	0	0	0	0	0	0	0	0	0	0	0.0212	0	0	0	0	0	0
TARA_GCv2_017291255.[14]	Bacteria_unclassified	0	0	0	0	0	0	0	0	0	0	0	0	0	0	0	0	0	0	0	0	0	0	0	0	0	0	0	0	0	0	0	0	0	0.0192	0	0	0	0	0	0	0	0	0	0	0	0	0	0
TARA_GCv2_031693962.[13]	Alphaproteobacteria	0	0	0	0	0	0	0	0	0	0	0	0	0	0	0	0	0	0	0	0	0	0	0	0	0	0	0	0	0	0	0	0	0	0	0	0.0955	0	0	0	0	0	0	0	0	0	0	0	0
TARA_GCv2_015717929.[13]	Betaproteobacteria	0	0	0	0	0	0	0	0	0	0	0	0	0	0	0	0	0	0	0.0942	0	0.0177	0	0	0	0	0	0	0	0	0	0	0	0	0	0	0	0	0	0	0	0	0	0	0	0	0	0	0
TARA_GCv2_037354654.[13]	Gammaproteobacteria	0	0.0716	0	0	0	0	0	0	0	0	0	0	0	0.1972	0	0	0	0.125	0	0	0	0	0	0	0	0	0	0	0	0	0	0.191	0	0	0	0	0	0	0	0	0	0	0.058	0	0	0	0	0
TARA_GCv2_007057624.[13]	Gammaproteobacteria	0	0	0	0	0	0	0	0	0	0	0	0	0	0	0	0.5248	0	0	0	0	0.0482	0	0	0	0	0	0	0	0	0	0	0	0	0	0	0	0.0595	0	0	0	0	0	0	0	0	0	0	0
TARA_GCv2_016000965.[13]	Betaproteobacteria	0	0	0	0	0	0	0	0	0	0	0	0	0	0	0	0	0	0	0.1903	0	0	0	0	0	0	0	0	0	0	0	0	0	0	0	0	0	0	0	0	0	0	0	0	0	0	0	0	0
TARA_GCv2_014599473.[13]	Gammaproteobacteria	0	0	0	0	0	0	0	0	0	0	0	0	0	0	0	0	0.0625	0	0	0	0.017	0	0	0	0	0	0	0	0	0	0	0	0	0	0	0	0	0	0	0	0	0	0	0	0	0	0	0
TARA_GCv2_027787213.[13]	Actinomycetes	0	0	0	0	0.025	0.0488	0	0	0	0	0	0	0	0	0	0	0	0	0	0	0	0	0	0	0	0	0	0	0	0.1588	0	0	0	0	0	0	0	0	0	0.0296	0	0	0	0	0	0	0	0
TARA_GCv2_018401259.[13]	Betaproteobacteria	0	0	0	0	0	0	0	0	0	0	0	0	0	0	0.02	0	0	0	0	0	0	0	0	0	0.0355	0	0	0	0	0.1053	0	0	0	0	0	0	0	0	0	0	0	0	0	0	0.0162	0	0	0
TARA_GCv2_001226204.[12]	Alphaproteobacteria	0	0	0	0	0	0	0	0	0	0	0	0	0	0	0	0.0116	0	0	0	0	0	0	0	0	0	0	0	0	0	0	0	0	0	0	0	0	0	0	0	0	0	0	0	0	0	0	0	0
TARA_GCv2_005819671.[12]	Bacteria_unclassified	0	0	0	0	0	0	0	0	0	0	0	0	0	0	0	0	0	0.0106	0	0	0	0	0	0	0	0	0	0	0	0	0	0	0	0	0	0	0	0	0	0.745	0	0.0105	0	0.0078	0	0	0	0
TARA_GCv2_001925263.[12]	Gammaproteobacteria	0	0	0	0	0	0	0	0	0	0	0	0	0	0	0	0.0269	0	0	0	0	0	0.3108	0	0	0	0	0	0	0	0	0	0	0	0.0077	0	0	0	0	0	0	0	0	0	0	0	0	0	0
TARA_GCv2_006983328.[12]	Alphaproteobacteria	0	0	0	0	0	0	0	0	0	0	0	0	0	0	0	0	0.022	0	0.064	0	0	0	0	0	0	0	0	0	0	0	0	0	0	0.0123	0	0	0	0	0	0	0	0	0	0	0	0	0	0
TARA_GCv2_008845252.[12]	Gammaproteobacteria	0	0	0	0.0429	0	0	0	0	0.0262	0	0	0	0	0	0	0	0	0	0	0	0	0	0	0	0	0	0	0	0	0	0	0	0	0	0	0	0	0	0	0	0	0	0	0	0	0	0	0
TARA_GCv2_006025048.[12]	Betaproteobacteria	0	0	0	0	0	0	0	0	0	0	0	0	0	0	0	0	0	0	0.0602	0	0.0113	0	0	0	0	0	0	0	0	0	0	0	0	0	0	0	0	0	0	0	0	0	0	0	0	0	0	0
TARA_GCv2_013325461.[12]	Bacteria_unclassified	0	0	0	0	0	0	0	0	0	0	0	0	0	0.0242	0.1004	0	0	0	0	0	0	0	0	0	0	0	0	0	0	0	0	0	0	0	0	0	0	0	0	0	0	0.1826	0	0	0	0	0	0
TARA_GCv2_023779714.[12]	Gammaproteobacteria	0	0	0	0	0.0198	0.0194	0	0	0	0	0	0	0	0	0	0	0	0	0	0	0	0	0	0	0	0	0	0	0	0.1262	0	0	0	0	0	0	0	0	0	0	0	0	0	0.0163	0	0	0	0
TARA_GCv2_022676467.[12]	Gammaproteobacteria	0	0	0	0	0	0	0	0	0	0	0	0	0	0	0	0	0	0	0	0	0	0	0	0	0	0	0	0	0	0	0	0	0	0	0	0	0	0	0	0	0.5499	0	0	0	0	0	0	0
TARA_GCv2_034678667.[12]	Bacteria_unclassified	0.0464	0	0	0	0	0	0	0	0	0	0	0	0	0	0	0	0	0.0471	0	0	0	0	0	0	0	0	0	0	0	0	0	0	0	0	0	0	0	0	0	0	0	0	0	0	0	0	0	0
TARA_GCv2_010031930.[12]	Bacteria_unclassified	0	0	0	0	0	0	0	0	0	0	0	0	0	0	0	0	0	0	0	0	0	0	0	0	0	0	0	0	0	0	0	0	0	0	0	0	0	0	0	0.4408	0	0	0	0	0.0117	0	0	0
TARA_GCv2_001123824.[12]	Gammaproteobacteria	0	0	0	0	0	0	0	0	0	0	0	0	0	0	0	0	0	0	0	0	0	0	0	0	0	0	0	0	0	0	0	0	9.4869	0	0.0112	0	0	0	0	0	0	0	0	0	0	0	0.0062	0
TARA_GCv2_002527396.[11]	Gammaproteobacteria	0	0	0	0	0	0	0	0	0	0.0228	0.008	0	0	0	0	0	0	0	0	0	0	0	0	0	0	0	0	0	0	0	0	0	0	0	0	0	0	0	0	0	0	0	0	0	0	0	0	0
TARA_GCv2_024899448.[11]	Bacteria_unclassified	0	0	0	0	0	0	0	0	0	0	0	0	0	0	0.0255	0	0	0	0	0	0	0	0	0	0	0	0	0	0	0	0	0	0	0	0	0	0	0	0	0	0	0	0	0	0	0	0	0
TARA_GCv2_029460503.[11]	Gammaproteobacteria	0	0	0	0	0	0	0	0	0.2259	0	0	0	0	0	0	0	0	0	0	0	0	0	0	0	0	0	0	0	0	0	0	0	0	0	0	0	0	0	0.02	0	0	0	0	0	0	0	0	0
TARA_GCv2_012159906.[11]	Gammaproteobacteria	0	0	0	0	0	0	0	0	0	0	0	0	0	0	0	0.0274	0	0	0	0	0	0.013	0	0	0	0	0	0	0	0	0.0127	0	0	0.0158	0	0	0.0457	0	0	0	0	0	0	0	0	0	0	0
TARA_GCv2_003062004.[11]	Gammaproteobacteria	0	0	0	0	0	0	0	0	0	0	0	0	0	0	0	0.0234	0	0	0	0	0	0	0	0	0	0	0	0	0	0	0.123	0	0	0	0	0	0	0	0	0	0	0	0	0	0	0	0	0
TARA_GCv2_014088798.[11]	Bacteroidia	0	0	0	0	0	0	0	0	0	0	0	0	0	0	0	0	0	0	0	0	0	0	0	0	0	0	0	0	0	0	0	0	0	0	0	0	0	0	0	0	0	0	0	0	0.1949	0	0.0813	0
TARA_GCv2_004349094.[11]	Gammaproteobacteria	0	0.0108	0	0	0	0	0	0	0	0	0	0	0	0	0	0	0	0	0	0	0	0	0	0	0.0091	0	0	0	0	0	0	0	0	0	0	0	0	0	0	0	0	0	0	0	0	0.4835	0	0
TARA_GCv2_005101765.[11]	Gammaproteobacteria	0	0	0	0	0	0	0	0	0	0	0	0	0	0	0	0	0	0	0	0	0	0	0	0	0	0	0	0	0	0	0	0	0	0	0	0	0	0	0	0	0	0	0	0	0	0	0	0
TARA_GCv2_016824074.[11]	Gammaproteobacteria	0	0	0	0	0	0	0	0	0	0	0	0	0	0	0	1.0474	0	0	0	0	0.0552	0	0	0	0	0	0	0	0	0	0.0152	0	0	0	0	0	0.1817	0	0	0	0	0	0	0	0	0	0	0
TARA_GCv2_001626700.[10]	Alphaproteobacteria	0	0	0	0	0	0	0	0	0	0	0	0	0	0	0	0	0	0	0	0	0	0	0	0	0	0	0	0	0	0	0	0	0	0.0073	0	0	0	0	0	0	0	0	0	0	0	0	0	0
TARA_GCv2_025605154.[10]	Gammaproteobacteria	0	0	0	0	0	0	0	0	0	0	0	0	0	0	0	0	0.0944	0	0	0	0	0	0	0	0	0	0	0	0	0	0	0	0	0	0	0	0	0	0	0	0	0	0	0	0	0	0	0
TARA_GCv2_015140518.[10]	Gammaproteobacteria	0	0	0	0	0	0	0	0	0	0.1928	0	0	0	0	0	0	0	0	0	0	0	0	0	0	0	0	0	0	0	0	0	0	0	0	0	0	0	0	0	0	0	0	0	0	0	0	0	0
TARA_GCv2_004434185.[10]	Bacteria_unclassified	0	0	0	0	0	0	0	0	0	0	0	0	0	0	0	0	0	0	0	0	0	0.0084	0	0	0	0	0	0	0	0	0	0	0	0	0	0	0	0	0	0	0	0	0	0	0	0	0	0
TARA_GCv2_005601082.[10]	Bacteria_unclassified	0	0	0	0	0	0	0	0.238	0	0	0	0	0	0	0	0	0	0	0	0	0	0	0	0	0	0	0	0	0	0	0	0	0	0	0	0	0	0	0	0	0	0	0	0	0	0	0	0
TARA_GCv2_015418050.[10]	Gammaproteobacteria	0	0	0	0	0	0	0	0	0	0	0	0	0	0	0	0	0	0	0	0	0	0	0	0	0	0	0	0	0	0	0	0	0	0	0	0	0	0	0	0.0709	0	0	0	0.1965	0	0	0	0
TARA_GCv2_013972361.[10]	Gammaproteobacteria	0	0	0	0	0	0	0	0	0.0164	0	0	0	0	0	0	0	0	0	0	0	0	0	0	0	0	0	0	0	0	0	0	0	0	0	0	0	0.0493	0	0.0204	0	0	0	0	0	0	0	0	0
TARA_GCv2_001323220.[10]	Alphaproteobacteria	0	0	0	0	0	0	0	0	0	0	0.0065	0.0069	0	0	0	0	0	0.0063	0	0	0	0	0	0	0	0	0	0	0	0	0	0	0	0	0	0	0	0	0	0	0	0	0	0	0	0	0	0
TARA_GCv2_023154344.[10]	Gammaproteobacteria	0	0	0	0	0	0	0	0.0375	0	0	0	0	0	0	0	0	0	0	0	0	0	0	0	0	0	0	0	0	0	0	0	0	0	0.3463	0	0	0	0	0	0	0	0	0	0	0	0	0	0
TARA_GCv2_024652713.[10]	Gammaproteobacteria	0	0	0	0	0.0208	0	0	0	0	0	0	0	0	0	0	0	0	0	0	0	0	0	0	0	0	0	0	0	0	0	0	0	0	0	0	0	0	0	0	0.1231	0	0	0	0.1195	0	0	0	0
TARA_GCv2_032913223.[10]	Actinomycetes	0	0	0	0	0	0	0	0	0	0	0	0	0	0	0	0.2276	0	0	0	0	0	0	0	0	0	0	0	0	0	0	0	0	0	0	0	0	0.2106	0	0	0	0	0	0	0	0	0	0	0
TARA_GCv2_001273424.[10]	Verrucomicrobiia	0	0	0	0	0	0	0	0	0	0	0.1024	0	0	0	0	0	0	0	0	0	0	0	0	0	0	0	0	0	0	0	0	0	0	0	0	0	0	0	0	0	0	0	0	0	0	0	0	0
TARA_GCv2_021526495.[10]	Alphaproteobacteria	0	0	0	0	0	0	0	0	0	0.0589	0	0	0	0	0	0	0	0	0	0	0	0	0	0	0	0	0	0	0	0	0	0	0	0	0	0	0	0	0	0	0	0	0	0	0	0	0	0
TARA_GCv2_001370671.[10]	Alphaproteobacteria	0	0	0	0	0	0	0	0	0	0	0	0	0	0	0	0	0	0	0	0	0	0	0	0	0	0	0	0	0	0	0	0	0	0	0	0	0	0	0	0	0	0	0	0	0	0	0	0
TARA_GCv2_001667050.[9]	Gammaproteobacteria	0	0	0	0	0	0	0	0.012	0	0	0	0	0	0	0	0	0	0	0	0	0	0	0	0	0	0	0	0	0	0	0	0.0627	0	0	0	0	0	0	0	0	0	0	0	0	0	0	0	0
TARA_GCv2_001785380.[9]	Gammaproteobacteria	0	0	0	0	0	0	0	0.0061	0	0	0	0	0	0	0	0	0	0	0	0	0	0	0	0	0	0	0	0	0	0	0	0.0214	0	0	0	0	0	0	0	0	0	0	0	0	0	0	0	0
TARA_GCv2_027629524.[9]	Gammaproteobacteria	0	0	0	0	0	0	0	0	0	0	0	0	0	0	0.03	0	0	0	0	0	0	0	0	0	0	0	0	0	0	0	0	0	0	0	0	0.1196	0	0	0	0	0	0	0	0	0	0	0	0
TARA_GCv2_001589077.[9]	Betaproteobacteria	0	0	0	0	0	0	0	0	0	0	0	0	0	0	0	0	0	0	0	0	0	0	0	0	0	0	0	0	0	0	0	0	0	0	0	0	0	0	0	0	0	0	0	0	0.0059	0	0	0
TARA_GCv2_003453723.[9]	Gammaproteobacteria	0	0	0	0	0	0	0	0	0	0	0	0	0	0	0	0.0163	0	0	0	0	0	0.7381	0	0	0	0	0	0	0	0	0	0	0	0	0	0	0	0	0	0	0	0	0	0	0	0	0	0
TARA_GCv2_019111395.[8]	Bacteria_unclassified	0	0	0	0	0	0	0	0	0	0	0	0	0	0	0	0	0	0	0	0	0	0	0	0	0	0	0	0	0	0	0	0	0	0	0	0	0	0	0	0.3809	0	0	0	0	0	0	0	0
TARA_GCv2_001311855.[8]	Gammaproteobacteria	0	0	0	0	0	0	0	0	0	0	0	0	0	0	0	0	0	0	0	0	0	0.2798	0	0	0	0.0421	0	0	0	0	0	0	0	0	0	0	0	0	0	0	0	0	0	0	0	0	0	0
TARA_GCv2_019406668.[8]	Gammaproteobacteria	0	0	0	0	0	0	0	0	0	0	0	0	0	0	0	0	0	0	0	0	0	0.0168	0	0	0	0	0	0	0	0	0	0	0	0.1232	0	0	0	0	0	0	0	0	0	0	0	0	0.039	0
TARA_GCv2_001209164.[8]	Alphaproteobacteria	0	0	0	0	0	0	0	0	0	0	0	0	0.0684	0	0	0	0.0119	0	0	0	0	0	0.3761	0	0	0	0	0	0	0	0	0	0	0	0	0	0	0	0	0	0	0	0	0	0	0	0	0
TARA_GCv2_001473444.[8]	Gammaproteobacteria	0	0	0	0	0	0	0	0	0	0	0	0	0	0	0	0	0	0	0	0	0	0	0	0	0	0	0	0	0	0	0	0	0	0	0	0	0	0	0	0	0	0	0	0	0	0	0	0
TARA_GCv2_021813928.[8]	Gammaproteobacteria	0	0	0	0	0	0	0	0	0	0	0	0	0	0	0	0	0	0	0	0	0	0	0	0	0	0	0	0	0	0	0	0	1.2907	0	0	0	0	0	0	0	0	0	0	0	0	1.967	0	0
TARA_GCv2_020374503.[8]	Gammaproteobacteria	0	0	0	0.0665	0	0	0	0	0	0	0	0	0	0	0	0	0	0	0	0	0	0	0	0	0	0	0	0	0	0	0	0	0	0	0	0	0	0	0	0	0	0	0	0	0	0	0	0
TARA_GCv2_028276636.[7]	Gammaproteobacteria	0	0	0	0	0	0	0	0	0	0.8394	0	0	0	0	0	0	0	0	0	0	0	0	0	0	0	0	0	0	0	0	0	0	0	0	0	0	0	0	0	0	0	0	0	0	0	0	0	0
TARA_GCv2_007461390.[7]	Gammaproteobacteria	0	0	0	0	0	0	0	0	0	0	0	0	0	0	0	0	0	0	0	0	0	0	0	0	0	0	0	0	0	0	0	0	0	0	0	0	0	0	0	0	0	0	0	0	0	0	0	0
TARA_GCv2_020843252.[7]	Gammaproteobacteria	0	0	0	0	0	0	0	0	0	0	0	0	0	0	0	0	0	0	0	0	0	0	0	0	0	0	0	0	0	0	0	0	0	0.0214	0	0	0	0	0	0	0	0	0	0	0	0	0	0
TARA_GCv2_020815652.[7]	Vicinamibacteria	0	0	0	0	0	0	0	0	0	0	0	0	0	0	0	0	0	0	0	0	0	0	0	0	0	0	0	0	0	0	0	0	0	0	0	0	0	0	0	1.0121	0	0	0	0	0	0	0	0
TARA_GCv2_031979865.[7]	Alphaproteobacteria	0	0	0	0	0	0	0	0	0	0	0	0	0	0.1179	0	0	0	0	0.2099	0	0	0	0	0	0	0	0	0	0	0	0	0	0	0	0	0	0	0	0	0	0	0	0	0	0.197	0	0	0
TARA_GCv2_004686443.[7]	Betaproteobacteria	0	0	0	0	0	0	0	0	0	0	0	0	0	0	0	0	0	0	0	0	0	0	0	0	0	0	0	0	0	0	0	0	0	0	0	0	0	0	0	0.0104	0	0	0	0	0	0	0	0
TARA_GCv2_018694820.[7]	Gammaproteobacteria	0	0	0	0	0	0	0	0	0	0	0	0	0	0	0	0.1394	0	0	0	0	0	0.6912	0	0	0	0	0	0	0	0	0	0	0	0	0	0	0	0	0	0	0	0	0	0	0	0	0	0
TARA_GCv2_013648552.[7]	Bacteria_unclassified	0	0	0	0	0	0	0	0	0	0	0	0	0	0	0	0	0	0	0	0	0	0	0	0	0	0	0	0	0	0	0	0	0	0	0	0	0	0	0	0.5644	0	0	0	0	0	0	0	0
TARA_GCv2_023881507.[7]	Gammaproteobacteria	0	0	0	0	0	0	0	0	0	0	0	0	0	0	0	0	0	0	0	0	0	0	0	0	0	0	0	0	0	0	0	0	0	0	0	0	0	0	0	0	0	0	0	0	0	0	0	0
TARA_GCv2_001741147.[7]	Gammaproteobacteria	0	0	0	0	0	0	0	0.0061	0	0	0	0	0	0	0	0	0	0	0	0	0	0	0	0	0	0	0	0	0	0	0	0	0	0	0	0	0	0	0	0	0	0	0	0	0	0	0	0
TARA_GCv2_003850072.[7]	Gammaproteobacteria	0	0	0	0	0	0	0	0	0	0	0	0	0	0	0	0	0	0	0	0	0	0	0	0	0	0	0	0	0	0	0	0	0	0	0	0	0	0	0	0	0	0	0	0	0	0	0	0
TARA_GCv2_007429868.[7]	Gammaproteobacteria	0	0	0	0	0	0	0	0	0	0.0341	0	0	0	0	0	0	0	0	0	0	0	0	0	0	0	0	0	0	0	0	0	0	0	0	0	0	0	0	0	0	0	0.0116	0	0	0	0	0	0
TARA_GCv2_001548387.[7]	Alphaproteobacteria	0	0	0	0	0	0	0	0	0	0	0	0	0	0	0	0	0.0646	0	0	0	0	0	0	0	0	0	0	0	0	0	0	0	0	0	0	0	0	0	0	0	0	0	0	0	0	0	0	0
TARA_GCv2_033190394.[7]	Bacteria_unclassified	0	0	0	0	0	0	0	0.0364	0	0	0	0	0	0	0	0	0	0	0	0	0	0	0	0	0	0	0	0	0	0	0	0	0	0	0	0	0	0	0	0	0	0	0	0	0	0	0	0
TARA_GCv2_020281709.[7]	Bacteria_unclassified	0	0	0	0	0	0	0	0	0	0	0	0	0	0	0	0	0	0	0	0	0	0	0	0	0	0	0	0	0	0	0	0	0	0	0	0	0	0	0	0.2487	0	0	0	0	0	0	0	0
TARA_GCv2_001992830.[7]	Gammaproteobacteria	0	0	0	0	0	0	0	0	0	0	0	0	0	0	0	0	0	0	0	0	0	0	0	0	0	0	0	0	0	0	0	0	0	0	0	0	0	0	0	0	0	0	0	0	0	0	0	0
TARA_GCv2_001737595.[6]	Gammaproteobacteria	0	0	0	0	0	0	0	0	0	0	0	0	0	0	0	0	0	0	0	0	0	0	0	0	0	0	0	0	0	0	0	0	8.246	0	0	0	0	0	0	0	0	0	0	0	0	0	0	0
TARA_GCv2_026420181.[6]	Gammaproteobacteria	0	0	0	0	0	0	0	0	0.0531	0	0	0	0	0	0	0	0	0	0	0	0	0	0	0	0	0	0	0	0	0	0	0	0	0	0	0	0	0	0	0	0	0	0	0	0	0	0	0
TARA_GCv2_012332553.[6]	Gammaproteobacteria	0	0	0	0	0	0	0	0	0	0	0	0	0	0	0	0	0	0	0	0	0	0	0	0	0	0	0	0	0	0	0.3857	0	0	0	0	0	0	0	0	0	0	0	0	0	0	0	0	0
TARA_GCv2_018542391.[6]	Gammaproteobacteria	0	0	0	0	0	0	0	0	0	0	0	0	0	0	0	0	0	0	0	0	0	0.0164	0	0	0	0	0	0	0	0	0.1611	0	0	0	0	0	0	0	0	0	0	0	0	0	0	0	0	0
TARA_GCv2_002339594.[6]	Gammaproteobacteria	0	0	0	0	0	0	0	0	0	0	0	0	0	0	0	0	0	0	0	0	0	0	0	0	0	0	0	0	0	0	0	0	0	0	0	0	0	0	0	0	0	0	0	0	0	0	0	0
TARA_GCv2_005346649.[6]	Gammaproteobacteria	0	0	0	0	0	0	0	0	0	0	0	0	0	0	0	0	0	0	0	0	0	0	0	0	0	0	0	0	0	0	0	0	0	0	0	0	0	0	0	0	0	0	0	0	0	0	0	0
TARA_GCv2_001665269.[6]	Gammaproteobacteria	0	0	0	0	0	0	0	0	0	0	0	0	0	0	0	0	0	0	0	0	0	0	0	0	0	0	0	0	0	0	0	0	0	0	0	0	0	0	0	0	0	0	0	0	0	0	0	0
TARA_GCv2_001079242.[6]	Gammaproteobacteria	0	0	0	0	0	0	0	0	0	0	0	0	0	0	0	0	0	0	0	0	0	0	0	0	0	0	0	0	0	0	0	0	0	0	0	0	0	0	0	0	0	0	0	0	0	0	0	0
TARA_GCv2_001995393.[6]	Alphaproteobacteria	0.9268	0	0	0	0	0	0	0	0	0	0	0	0	0	0	0	0	0	0	0	0	0	0	0	0	0	0	0	0	0	0	0	0	0	0	0	0	0	0	0	0	0	0	0	0	0	0	0
TARA_GCv2_001521772.[6]	Gammaproteobacteria	0	0	0	0	0	0	0	0	0	0	0	0	0	0	0	0	0	0	0	0	0	0	0	0	0	0	0	0	0	0	0	0.0203	0	0	0	0	0	0	0	0	0	0	0	0	0	0	0	0
TARA_GCv2_029017103.[6]	Alphaproteobacteria	0	0	0	0	0	0	0	0	0	0	0	0	0	0	0	0	0	0	0	0	0	0	0	0	0	0	0	0	0	0	0	0	0	0	0	0	0	0	0	0.9977	0	0	0	0.0223	0	0	0	0
TARA_GCv2_020038743.[6]	Gammaproteobacteria	0	0	0	0	0	0	0	0	0	0	0	0	0	0	0	0	0	0	0	0	0	0	0	0	0.0373	0	0	0	0	0	0	0	0	0	0	0	0	0	0	0	0	0	0	0	0	0.1099	0	0
TARA_GCv2_028567322.[6]	Alphaproteobacteria	0	0	0	0	0	0	0	0	0	0	0	0	0	0.046	0	0	0	0	0	0	0	0	0	0	0	0	0	0	0	0	0	0	0	0	0	0	0	0	0	0	0	0	0	0	0.0256	0	0	0
TARA_GCv2_021864411.[6]	Actinomycetes	0	0	0	0	0	0	0	0	0	0	0	0	0	0	0	0	0	0	0	0	0	0	0	0	0	0	0	0	0	0	0	0	0	0	0	0	0	0	0	0.0434	0	0	0	0	0	0	0	0
TARA_GCv2_005221923.[6]	Gammaproteobacteria	0	0	0	0	0	0	0	0.0089	0	0	0	0	0	0	0	0	0	0	0	0	0	0	0	0	0	0	0	0	0	0	0	0	0	0	0	0	0	0	0	0	0	0	0	0	0	0	0	0
TARA_GCv2_024632809.[6]	Gammaproteobacteria	0	0	0	0	0	0	0	0.0203	0	0	0	0	0	0	0	0	0	0	0	0	0	0	0	0	0	0	0	0	0	0	0	0	0	0	0	0	0	0	0	0	0	0	0	0	0	0	0	0
TARA_GCv2_012163162.[5]	Bacteria_unclassified	0	0	0	0	0	0	0	0	0	0	0	0	0	0	0	0	0	0	0	0	0	0	0	0	0	0	0	0	0	0	0	0	0	0	0	0	0	0	0	0	0	0	0	0	0	0	0	0
TARA_GCv2_028466795.[5]	Gammaproteobacteria	0	0	0	0	0	0	0	0	0	0	0	0	0	0	0	0	0	0	0	0	0	0.3096	0	0	0	0	0	0	0	0	0	0	0	0	0	0	0	0	0	0	0	0	0	0	0	0	0	0
TARA_GCv2_001385678.[5]	Alphaproteobacteria	0	0	0	0	0	0	0	0	0	0	0	0	0	0	0	0	0	0	0	0	0	0	0	0	0	0	0	0	0	0	0	0	0	0	0	0	0	0	0	0	0	0	0	0	0	0	0	0
TARA_GCv2_003202235.[5]	Gammaproteobacteria	0	0	0	0	0	0	0	0	0	0	0	0	0	0	0	0	0	0	0	0	0	0	0	0	0	0	0	0	0	0	0	0	0	0	0	0	0	0	0	0	0	0	0	0	0	0	0	0
TARA_GCv2_005604128.[5]	Gammaproteobacteria	0	0	0	0	0	0	0	0	0	0	0	0	0	0	0	0	0	0	0	0	0	0	0	0	0	0	0	0	0	0	0	0	0	0	0	0	0	0	0	0	0	0	0	0	0	0	0	0
TARA_GCv2_012116151.[5]	Gammaproteobacteria	0	0	0	0	0	0	0	0	0	0	0	0	0	0	0	0	0	0	0	0	0	0.583	0	0	0	0	0	0	0	0	0	0	0	0	0	0	0	0	0	0	0	0	0	0	0	0	0	0
TARA_GCv2_015047652.[4]	Gammaproteobacteria	0	0	0	0	0	0	0	0	0	0	0	0	0	0	0	0	0	0	0	0	0	0	0	0	0	0	0	0	0	0	0	0	0	0	0	0	0	0	0	0	0	0	0	0	0	0	0.0168	0
TARA_GCv2_001503861.[4]	Gammaproteobacteria	0	0	0	0	0	0	0	0	0	0	0	0	0	0	0	0	0	0	0	0	0	0	0	0	0	0	0	0	0	0	0	0	0	0	0	0	0	0	0	0	0	0	0	0	0	0	0	0
TARA_GCv2_001504194.[4]	Gammaproteobacteria	0	0	0	0	0	0	0	0	0	0.1098	0	0	0	0	0	0	0	0	0	0	0	0	0	0	0	0	0	0	0	0	0	0	0	0	0	0	0	0	0	0	0	0	0	0	0	0	0	0
TARA_GCv2_008507756.[4]	Gammaproteobacteria	0	0	0	0	0	0	0	0	0	0	0	0	0	0	0	0	0	0	0	0	0	0	0	0	0	0	0	0	0	0	0	0	0	0	0	0	0	0	0	0	0	0	0	0	0	0	0	0
TARA_GCv2_034286083.[4]	Gammaproteobacteria	0	0	0	0	0	0	0	0	0	0	0	0	0	0	0	0	0	0	0	0	0	0	0	0	0	0	0	0	0	0	0	0	0	0	0	0	0	0	0.6804	0	0	0	0	0	0	0	0	0
TARA_GCv2_008320525.[4]	Alphaproteobacteria	0	0	0	0	0	0	0	0	0	0	0	0	0	0	0	0.3442	0	0	0	0	0	0	0	0	0	0	0	0	0	0	0	0	0	0	0	0	0	0	0	0	0	0	0	0	0	0	0	0
TARA_GCv2_013225082.[4]	Alphaproteobacteria	0	0	0	0	0	0	0	0	0	0	0	0	0	0	0	0.2866	0	0	0	0	0	0	0	0	0	0	0	0	0	0	0.0133	0	0	0	0	0	0	0	0	0	0	0	0	0	0	0	0	0
TARA_GCv2_012269746.[4]	Betaproteobacteria	0	0	0	0	0	0	0	0	0	0	0	0	0	0	0	0	0	0	0	0	0	0	0	0	0.0142	0	0	0	0	0	0	0	0	0	0	0	0	0	0	0	0	0	0	0	0	0	0	0
TARA_GCv2_006035253.[4]	Gammaproteobacteria	0	0	0	0	0	0	0	0	0	0	0	0	0	0	0	0	0	0	0	0	0	0	0	0	0	0	0	0	0	0	0	0	0	0	0	0	0	0	0	0	0	0	0	0	0	0	0	0
TARA_GCv2_018564727.[4]	Gammaproteobacteria	0	0	0	0	0	0	0	0	0	0	0	0	0	0	0	0	0	0	0	0	0	0	0	0	0	0	0	0	0	0	0	0	0	0	0	0	0	0	0	0	0	0	0	0	0	0	0	0
TARA_GCv2_022336085.[4]	Actinomycetes	0	0	0	0	0	0	0	0	0	0	0	0	0	0	0	0	0	0	0	0	0	0	0	0	0	0	0	0	0	0	0	0	0	0.0445	0	0	0	0	0	0	0	0	0	0	0	0	0	0
TARA_GCv2_001106142.[4]	Alphaproteobacteria	0	0	0	0	0	0	0	0	0	0	0	0	0	0	0	0	0	0	0	0	0	0	0	0	0	0	0	0	0	0	0	0	0	0	0	0	0	0	0	0	0	0	0	0	0	0	0	0
TARA_GCv2_035254922.[4]	Gammaproteobacteria	0	0	0	0	0	0	0	0	0	0	0	0	0	0	0	0	0	0	0	0	0	0.0883	0	0	0	0	0	0	0	0	0	0	0	0	0	0	0.0519	0	0	0	0	0	0	0	0	0	0	0
TARA_GCv2_025858906.[4]	Gammaproteobacteria	0	0	0	0	0	0	0	0	0	0	0	0	0	0	0	0	0	0	0	0	0	0	0	0	0	0	0	0	0	0	0	0	0	0	0	0	0	0	0	0	0	0	0	0	0	0	0	0
TARA_GCv2_027769636.[4]	Actinomycetes	0	0	0	0	0	0	0	0	0	0	0	0	0	0	0	0	0	0	0	0	0	0	0	0	0	0	0	0	0	0	0	0	0	0	0	0	0	0	0	0	0	0	0	0	0	0	0	0
TARA_GCv2_030498237.[4]	Bacteria_unclassified	0	0	0	0	0	0	0	0	0	0.0652	0	0	0	0	0	0	0	0	0	0	0	0	0	0	0	0	0	0	0	0	0	0	0	0	0	0	0	0	0	0	0	0	0	0	0	0	0	0
TARA_GCv2_001232845.[4]	Alphaproteobacteria	0	0	0	0	0	0	0	0	0	0	0	0	0	0	0	0	0	0	0	0	0	0	0	0	0	0	0	0	0	0	0	0	0	0	0	0	0	0	0	0	0	0	0	0	0	0	0	0
TARA_GCv2_007570867.[3]	Gammaproteobacteria	0	0	0	0	0	0	0	0	0	0	0	0	0	0	0	0	0	0	0	0	0	0.5109	0	0	0	0	0	0	0	0	0	0	0	0	0	0	0	0	0	0	0	0	0	0	0	0	0	0
TARA_GCv2_001517382.[3]	Gammaproteobacteria	0	0	0	0	0	0	0	0	0	0	0	0	0	0	0	0	0	0	0	0	0	0	0	0	0	0	0	0	0	0	0	0	0	0	0	0	0	0	0	0	0	0	0	0	0	0	0	0
TARA_GCv2_028766067.[3]	Alphaproteobacteria	0	0	0	0	0	0	0	0	0	0	0	0	0	0	0	0	0	0	0	0	0	0	0	0	0	0	0	0	0	0	0	0	0	0	0	0	0	0	0	0	0	0	0	0	0	0	0	0
TARA_GCv2_021868181.[3]	Gammaproteobacteria	0	0	0	0	0	0	0	0	0	0	0	0	0	0	0	0	0	0	0	0	0	0	0	0	0	0	0	0	0	0	0	0	0	0	0	0	0	0	0	0	0	0	0	0	0	0	0	0
TARA_GCv2_001397703.[3]	Gammaproteobacteria	0	0	0	0	0	0.0057	0	0	0	0	0	0	0	0	0	0	0	0	0	0	0	0	0	0	0	0	0	0	0	0	0	0	0	0	0	0	0	0	0	0	0	0	0	0	0	0	0	0
TARA_GCv2_014686878.[3]	Gammaproteobacteria	0	0	0	0	0	0	0	0	0	0	0	0	0	0	0	0	0	0	0	0	0	0	0	0	0	0	0	0	0	0	0	0	0	0	0	0	0	0	0	0	0	0	0	0	0	0	0	0
TARA_GCv2_001962301.[3]	Alphaproteobacteria	0	0	0	0	0	0	0	0	0	0	0	0	0	0	0	0	0	0	0	0	0	0	0	0	0	0	0	0	0	0	0	0	0	0	0	0	0	0	0	0	0	0	0	0	0	0	0	0
TARA_GCv2_001102517.[3]	Actinomycetes	0	0	0	0	0	0	0	0	0	0	0	0	0	0	0	0	0	0	0	0	0	0	0	0	0.0923	0	0	0	0	0	0	0	0	0	0	0	0	0	0	0	0	0	0	0	0	0	0	0
TARA_GCv2_034196175.[3]	Gammaproteobacteria	0	0	0	0	0	0	0	0	0	0	0	0.0989	0	0	0	0	0	0	0	0	0	0	0	0	0	0	0	0	0	0	0	0	0	0	0	0	0	0	0	0	0	0	0	0	0	0	0	0
TARA_GCv2_027431271.[3]	Alphaproteobacteria	0	0	0	0	0	0	0	0	0	0	0	0	0	0	0	0	0	0	0	0	0	0	0	0	0	0	0	0	0	0	0	0	0	0	0	0	0	0	0	0	0	0	0	0	0	0	0	0
TARA_GCv2_001138177.[2]	Betaproteobacteria	0	0	0	0	0	0	0	0	0	0	0	0	0	0	0	0.0057	0	0	0	0	0	0	0	0	0	0	0	0	0	0	0	0	0	0	0	0	0	0	0	0	0	0	0	0	0	0	0	0
TARA_GCv2_033054208.[2]	Betaproteobacteria	0	0	0	0	0	0	0	0	0	0	0	0	0	0	0	0	0	0	0	0	0	0	0	0	0	0	0	0	0	0	0	0	0	0.0443	0	0	0	0	0	0	0	0	0	0	0	0	0	0
TARA_GCv2_001199009.[2]	Alphaproteobacteria	0	0	0	0	0	0	0	0	0	0	0	0	0	0	0	0	0	0	0	0	0	0	0	0	0	0	0	0	0	0	0	0	0	0	0	0	0	0	0	0	0	0	0	0	0	0	0	0
TARA_GCv2_024012800.[2]	Gammaproteobacteria	0	0	0	0	0	0	0	0	0	0	0	0	0	0	0	0	0	0	0	0	0	0	0	0	0	0	0	0	0	0	0	0	0	0	0	0	0	0	0	0	0	0	0	0	0	0	0	0
TARA_GCv2_001079265.[2]	Gammaproteobacteria	0	0	0	0	0	0	0	0	0	0	0	0	0	0	0	0	0	0	0	0	0	0	0	0	0	0	0	0	0	0	0	0	0	0	0	0	0	0	0	0	0	0	0	0	0	0	0	0
TARA_GCv2_001119776.[2]	Betaproteobacteria	0	0	0	0	0	0	0	0	0	0	0	0	0	0	0	0	0	0	0	0	0	0	0	0	0	0	0	0	0	0	0	0	0	0	0	0	0	0	0	0	0	0	0	0	0	0	0	0
TARA_GCv2_021647211.[2]	Alphaproteobacteria	0	0	0	0	0	0	0	0	0	0	0	0	0	0	0	0	0	0	0	0	0	0	0	0	0	0	0	0	0	0	0	0	0	0	0	0	0	0	0	0.3021	0	0	0	0	0	0	0	0
TARA_GCv2_038009819.[1]	Alphaproteobacteria	0	0	0	0	0	0	0	0	0	0	0	0	0	0.1084	0	0	0	0	0	0	0	0	0	0	0	0	0	0	0	0	0	0	0	0	0	0	0	0	0	0	0	0	0	0	0	0	0	0
TARA_GCv2_001091245.[1]	Gammaproteobacteria	0	0	0	0	0	0	0	0	0	0	0	0	0	0	0	0	0	0	0	0	0	0	0	0	0	0.3176	0	0	0	0	0	0	0	0	0	0	0	0	0	0	0	0	0	0	0	0	0	0
TARA_GCv2_009222655.[1]	Gammaproteobacteria	0	0	0	0	0	0	0	0	0	0	0	0	0	0	0	0	0	0	0	0	0	0	0	0	0	0	0	0	0	0	0	0	0	0	0	0	0	0	0	0	0	0	0	0	0	0	0	0
TARA_GCv2_037877888.[1]	Gammaproteobacteria	0	0	0	0	0	0	0	0	0	0	0	0	0	0	0	0	0	0	0	0	0	0	0	0	0	0	0	0	0	0	0	0	0	0	0	0	0	0	0	0	0	0	0	0	0	0.7668	0	0
TARA_GCv2_003911760.[1]	Betaproteobacteria	0	0	0	0	0	0	0	0	0	0	0	0	0	0	0	0	0	0	0	0	0	0	0	0	0	0	0	0	0	0	0	0	0	0	0	0	0	0	0	0	0	0	0	0	0	0	0	0
TARA_GCv2_024012904.[1]	Betaproteobacteria	0	0	0	0	0	0	0	0	0	0	0	0	0	0	0	0	0	0	0	0	0	0	0	0	0	0	0	0	0	0	0	0	0	0	0	0	0	0	0	0	0	0	0	0	0	0	0	0
TARA_GCv2_002401324.[1]	Betaproteobacteria	0	0	0	0	0	0	0	0	0	0	0	0	0	0	0	0	0	0	0	0	0	0	0	0	0	0	0	0	0	0	0	0	0	0	0	0	0	0	0	0	0	0	0	0	0	0	0	0
TARA_GCv2_028032965.[1]	Betaproteobacteria	0	0	0	0	0	0	0	0	0	0	0	0	0	0	0	0	0	0	0	0	0	0	0	0	0	0	0	0	0	0	0	0	0	0	0	0	0	0	0	0	0	0	0	0	0	0	0	0
[truncated: 193 more columns]

## Sheet: Data S5B_Malaspina Profile
Supplementary Data S5B. Malaspina Profile (MP) metagenomes containing MHETase gene variants. Taxonomy related to bacteria encoding such genes is also reported.
OMRGC_ID	Taxon	MP2043	MP0321	MP692	MP1523	MP464	MP1684	MP1413	MP1517	MP0780	MP2809	MP2231	MP0888	MP1681	MP1527	MP2654	MP1176	MP0844	MP1851	MP1417	MP1673-1675m	MP1154	MP1847	MP0322	MP0311	MP0530	MP1678	MP1104	MP1682	MP2815	MP1853	MP1421	MP2819	MP0313	MP2237	MP0538	MP1679	MP0843	MP2233bis	MP1521	MP1226	MP1411	MP1174	MP1814	MP1857	MP0323	MP0317	MP2657	MP0880
MPprodigalS80_003075728.[68]	Gammaproteobacteria	0	0	0	0.0287	0	0	0.0755	0.1330	2.0671	0.0521	0	0	0	0	0.2471	0.0196	0	0	0	0.0955	0.7932	0	0	0	1.0060	0	0.2078	0	0.0697	0	0	0.0199	0	0	0.0502	0.2058	0.1736	0.0215	0.0507	1.1980	0.4175	0	0.0442	0	0	0	1.6378	0.2479
MPprodigalS80_031641891.[67]	Unclassified_Other_unclassified	0.2869	0	0.2315	0.0283	0.2942	0.0186	0.0248	0.0187	0.1357	0	0	0.3790	0.1572	0	0.4624	0.1740	0	0	0	0.0706	0.2315	0	0.2527	0	0.3129	0.0257	0.1137	0.0239	0	0.0457	0	0	0	0	0.2721	0.0507	0	0.1485	0	0.2950	0.0771	0.4630	0	0	0	0	0	0.1221
MPprodigalS80_001461522.[61]	Gammaproteobacteria	0.0525	0	0.3363	0.0854	0.0269	0	0.1746	0	0.0273	0	0.0974	0	0	0.1207	0.1958	0	0	0.3923	0	0	0	0.0754	0	0	0	0.4129	0	0.2645	0.0230	0.0459	0	0	0	0	0	0	0	0.1494	0.0502	0.1187	0.1034	0	0.3062	0	0	0.1501	0	0.0614
MPprodigalS80_001015041.[60]	Alphaproteobacteria	0	0	0.2568	0.2542	0.6140	0	0.0743	0	0.4336	0.0512	0.0483	0	0	0.0399	0.1943	0	0	0.0260	0	0	0.4044	0.0499	0	0	0.4164	0.0768	0	0.1671	0.0457	0	0	0	0.4403	0.0366	0.0741	0	0	0.1906	0.1495	0.4122	0.3079	0	0.0868	0	0	0.4717	0	0.1524
MPprodigalS80_025715317.[60]	Bacteria_unclassified	0.0252	0	0.1987	0.0547	0.0258	0	0.0239	0	0.0262	0.0248	0.1169	0	0	0	0.0940	0	0	0.0753	0	0	0.0559	0.2172	0	0	0.0252	0.1239	0	0.1385	0.0442	0	0	0	0.1420	0.1416	0.0478	0	0	0.3688	0.1928	0.0855	0.0496	0	0.1680	0	0	0.2402	0	0.0884
MPprodigalS80_026956575.[59]	Gammaproteobacteria	0.0931	0	0.2448	0.2020	0.1590	0	0.0590	0	0	0.0305	0	0	0	0	0.1447	0	0.1328	0.0928	0	0	0	0	0	0	0.0620	0.1526	0	0.2275	0.0816	0.1086	0	0	0.0291	0.0218	0	0	0	0	0	0	0	0	0.0259	0	0	0.3254	0	0
MPprodigalS80_000723450.[58]	Bacteria_unclassified	0	0	0.0990	0	0.4117	0	0	0	0.1828	0.0247	0.0699	0	0	0	0.0703	0	0	0.0250	0	0	0.0278	0.0240	0	0	0.1254	0.0988	0	0.0460	0	0	0	0	0.1651	0	0.0476	0	0	0.0408	0.0240	0.1135	0.0742	0	0.0209	0	0	0.1197	0	0.0294
MPprodigalS80_004008389.[57]	Bacteria_unclassified	0.0807	0	0.1326	0.1751	0.3860	0	0.1278	0	0.1399	0	0.0499	0	0	0	0	0	0.0460	0.0268	0	0	0.2088	0	0	0	0.0538	0.0265	0	0	0	0.1882	0	0	0.0758	0	0.3316	0	0	0.0656	0.0257	0	0.0530	0	0.0673	0	0	0.1538	0	0
MPprodigalS80_001436324.[57]	Gammaproteobacteria	4.0543	0	0	0.3591	0	0	0.0262	0	0	0.8955	0	0	0	0	0.1802	0	3.1642	0.1650	0	0	0.0306	0.0529	0	0	0	0.0271	0	0.3793	0.2902	2.6068	0	0	0.0259	0	0.0262	0	0.0603	0.0897	0.0264	0	0	0	0	0	0	0	0.0388	0
MPprodigalS80_028229540.[55]	Bacteria_unclassified	0	0	0.2405	0.2058	0.8614	0	0.0773	0	0.2256	0	0.1258	0	0	0	0	0	0	0.0270	0	0	0.1804	0	0	0	0.4334	0.2933	0	0.0248	0.0713	0.0237	0	0	0.3310	0.0190	0.2056	0	0	0.0661	0.1037	0.2758	0.1335	0	0.2259	0	0	0.3617	0	0
MPprodigalS80_000982795.[55]	Gammaproteobacteria	0.0526	0	2.3847	0.4848	0.1347	0	2.0238	0	0	0	0.1464	0	0	0.0202	0.4904	0	0	1.2315	0	0	0	0.2770	0	0	0	0.9050	0	1.0601	0.0461	0.0460	0	0	0	0.0369	0	0	0	3.3134	0.1761	0.0297	0	0	0.9641	0	0	0.8520	0	0.0308
MPprodigalS80_001204521.[54]	Gammaproteobacteria	0.0276	0	2.8564	1.5263	0.0848	0	2.5173	0	0	0	0.0256	0	0	0	0.1029	0	0	1.6500	0	0	0	0.1322	0	0	0	1.7640	0	1.5677	0.0967	0.0241	0	0	0	0.0582	0	0.0536	0	2.1313	0.0792	0	0.0272	0	0.8968	0.0184	0	1.4991	0	0
MPprodigalS80_000716162.[53]	Bacteria_unclassified	0	0	0.1263	0.1042	0.3283	0	0	0	0.2999	0.0315	0.1783	0	0	0.1473	0.0598	0	0	0	0	0	0.1066	0.0307	0	0	0.3521	0.0945	0	0	0.0562	0	0	0	0.4212	0.1125	0.0304	0	0	0.0260	0.0919	0.1449	0.1578	0	0.1068	0	0	0.0611	0	0
MPprodigalS80_032655726.[52]	Bacteria_unclassified	0	0	0.1313	0.2890	0.7919	0	0.1266	0	0.1940	0	0.1236	0	0	0	0.0249	0	0	0	0	0	0.0295	0.0766	0	0	0.0799	0.1310	0	0.1221	0	0.0466	0	0	0.0751	0	0.1010	0	0	0.0433	0.0255	0.1506	0	0	0.1554	0	0	0.1016	0	0.0312
MPprodigalS80_029513596.[52]	Alphaproteobacteria	0.0293	0	0	0.0635	0	0	0.1669	0.1050	0	0.0288	0.2444	0	0.4116	0.0449	0.2184	0	0	0	0	0.5014	0.1299	0	0	0	0	0.1152	0	0	0	0.0512	0.0193	0	0	0	0	0.2275	0.1279	0	0.1120	0.0993	0.0865	0.0236	0.1952	0.0587	0	0	0.7815	0.1027
MPprodigalS80_015935601.[51]	Alphaproteobacteria	0.0733	0	0	0.0265	0	0.0174	0.9060	0.0351	0.0254	0	0.0227	0	0.0491	0.2249	0.0228	0	0	0.0731	0	0.9475	0.2169	0.2342	0	0	0.0244	0	0	0.1120	0	0	0	0	0	0	0	0.1900	0	0	0.0935	0.3317	0.4575	0	0.0407	0	0	0	0.0344	0.0858
MPprodigalS80_019813679.[51]	Alphaproteobacteria	0.1782	0	0	0.0967	0.0305	0	0	0	0	0.1461	0	0	0	0	0.2217	0	0.0509	0.0592	0	0	0.0329	0.1138	0	0	0.1781	0	0	0	0.0260	0.0780	0	0	0.1674	0.3340	0	0	0	0	0	0.0336	0	0	0.1238	0	0	0.1133	0	0.0348
MPprodigalS80_007073143.[51]	Bacteria_unclassified	0.0261	0	0.0773	0.1985	0.4555	0	0.0994	0	0	0.0514	0	0	0	0	0.0488	0	0.0671	0	0	0	0	0.0250	0	0	0	0.1543	0	0.0240	0.0687	0.1143	0	0	0	0	0.6444	0	0	0.1063	0	0.0296	0	0	0.0654	0	0	0.0498	0	0.0612
MPprodigalS80_027190699.[50]	Bacteria_unclassified	0.0755	0	0.1117	0.2457	0.6580	0	0.1435	0	0	0.1857	0	0	0	0.0289	0.1057	0	0	0.0753	0	0	0.0838	0	0	0	0	0.1486	0	0	0.1986	0.1321	0	0	0	0	0.2506	0	0	0.0307	0.0361	0.0427	0	0	0.0944	0	0	0.2160	0	0
MPprodigalS80_027936024.[50]	Bacteria_unclassified	0	0	0.0855	0	0.0296	0	0.0275	0	0	0.0569	0.4023	0	0	0	0.0809	0	0	0.0576	0	0	0.1282	0.0277	0	0	0.0289	0.0284	0	0	0	0	0	0	0.0543	0.0203	0	0	0	0.5171	0.3042	0.1634	0.0854	0	0.0241	0	0	0	0	0.2368
MPprodigalS80_000577222.[50]	Bacteria_unclassified	0	0	0.1567	0	0	0	0.1511	0	0	0.0261	0.4424	0	0	0	0.1730	0	0	0.0264	0	0	0.3232	0.2030	0	0	0.3177	0.0521	0	0	0.0232	0.0232	0	0	0.6469	0	0.0251	0	0	0.3877	0.1521	0.5092	0.1566	0	0.0442	0	0	0.1010	0	0.4029
MPprodigalS80_007096079.[49]	Gammaproteobacteria	0.0530	0	0.0261	0.1437	0.6516	0	0	0	0	0.0521	0	0	0	0	0.0494	0	0.1814	0.0264	0	0	0	0	0	0	0	0.2084	0	0.0243	0.1858	0.0695	0	0	0	0	0.4019	0	0	0.0215	0.0253	0	0	0	0.1104	0	0	0.1010	0	0
MPprodigalS80_027667037.[49]	Bacteria_unclassified	0.1319	0	0.7025	0.0286	0.3787	0	0.2508	0	0	0	0.0245	0	0	0	0.0246	0	0	0.1052	0	0	0	0.0506	0	0	0	0.0779	0	0	0	0.1385	0	0	0	0	0.3253	0	0	0.0215	0.1010	0.0298	0.0260	0	0.0880	0	0	0.3270	0	0.0309
MPprodigalS80_013509430.[49]	Bacteria_unclassified	0.1612	0	0.0954	0.1749	0.0331	0	0.0307	0	0	0.1269	0	0	0	0.0989	0.0903	0	0.1932	0	0	0	0	0	0	0	0	0.0952	0	0.0296	0.0848	0.0564	0	0	0	0	0.0612	0	0	0	0	0	0	0	0.0269	0	0	0.0307	0	0
MPprodigalS80_000964166.[48]	Gammaproteobacteria	0.0507	0	1.4764	0.6607	0.1041	0	1.0613	0	0	0	0.0471	0	0	0	0.4735	0	0	0.6324	0	0	0	0.0972	0	0	0	0.8737	0	0.7908	0.0667	0.0666	0	0	0	0.0713	0	0.0493	0	1.3001	0.0728	0	0	0	0.5711	0	0	0.7499	0	0.0297
MPprodigalS80_004007916.[47]	Bacteria_unclassified	0.0497	0	0.0491	0.0540	0.5866	0	0	0	0.0518	0.0245	0	0	0	0	0	0	0.2342	0.0248	0	0	0	0.0477	0	0	0.0995	0	0	0	0.0654	0.0653	0	0	0.0234	0	0.8493	0	0	0	0	0	0	0	0	0	0	0	0	0
MPprodigalS80_015588133.[46]	Alphaproteobacteria	0	0	0	0	0	0.1065	0	0	0.0311	0.0882	0.2774	0	0.5406	0.0688	0	0	0	0.2980	0	0.8625	0	1.3462	0	0	0	0.0294	0	0.2466	0	0.0785	0	0	0	0	0	3.0205	0	0.0243	0.0286	0	0.1473	0	0.9220	0.2398	0	0	0.0420	0
MPprodigalS80_031265089.[46]	Alphaproteobacteria	0	0	0	0	0	0	0	0	0	0.2968	0.2567	0	0	0.0193	0.0235	0	0	0	0.0178	0.2494	0.1395	0.2650	0	0	0	0.0495	0.0219	0	0	0.0660	0	0	0	0	0	0.0977	0.0549	0	0.1684	0.0284	0.0991	0	0.0210	0	0	0	0.3181	0
MPprodigalS80_031467277.[46]	Bacteria_unclassified	0.0262	0	0.0259	0.0569	0	0	0.0998	0	0.0546	0	0.5843	0	0	0	0	0	0.0449	0	0	0	0.2037	0.0251	0	0	0	0.0258	0	0.0721	0	0	0	0	0.1232	0	0	0	0	0.1280	0.0753	0.1483	0.2585	0	0.0437	0	0	0.0750	0	0.3070
MPprodigalS80_030539635.[45]	Gammaproteobacteria	0	0	0	0	0	0	0.0461	0.0348	0	0	0	0	0	0	0	0	0	0	0	0.2188	0.2692	0.0233	0	0	0.3396	0.0478	0	0.0222	0.0213	0	0	0	0.1824	0	0.0690	0	0.0530	0	0	0.1647	0.0239	0	0.0202	0	0	0	0	0.0284
MPprodigalS80_003200307.[43]	Bacteria_unclassified	0	0	0.1300	0	0.1352	0	0.0835	0	0.2744	0	0.2039	0	0	0	0.0410	0	0	0	0	0	0	0.0421	0	0	0.8785	0.0432	0	0	0	0.1154	0	0	0.5367	0	0.2084	0	0	0	0.1682	0.0994	0	0	0.0366	0	0	0.2095	0	0
MPprodigalS80_028876881.[43]	Alphaproteobacteria	0	0	0	0.1089	0	0	0.0477	0	0.0261	0.0741	0.0233	0	0.0504	0.0577	0.0703	0	0.0430	0.1001	0.0177	0.1358	0.3620	0.2164	0	0	0	0.0247	0.0219	0.0230	0	0	0	0	0	0	0	0	0	0	0	0.2839	0.0247	0	0	0	0	0	0	0.0587
MPprodigalS80_016679071.[43]	Alphaproteobacteria	0	0	0	0.0672	0	0	0.2943	0	0	0.0609	0.0575	0	0	0	0.1155	0	0.1060	0.0617	0	0	0.0687	0	0	0	0	0.1218	0	0.2270	0	0.1083	0	0	0	0.0435	0.0587	0	0	0.3021	0	0	0.0610	0	0.1032	0	0	0.2951	0	0.2174
MPprodigalS80_007075961.[42]	Bacteria_unclassified	0.0772	0	0.0762	0.1397	0.6336	0	0	0	0	0.0507	0	0	0	0	0	0	0.0441	0.0257	0	0	0	0	0	0	0	0.1013	0	0.0708	0.0677	0.1352	0	0	0	0	0.8058	0	0	0	0	0	0	0	0	0	0	0	0	0
MPprodigalS80_007093929.[42]	Alphaproteobacteria	0.0263	0	0.0260	0	0.4320	0	0.0250	0	0.0548	0.1295	0	0	0	0.4644	0	0	0.0902	0.0263	0	0	0	0	0	0	0	0	0	0	0	0.1152	0	0	0	0	0.3746	0	0	0	0	0.0298	0	0	0	0	0	0.0251	0	0
MPprodigalS80_028748741.[41]	Bacteria_unclassified	0	0	0.2204	0	0.4582	0	0.2833	0	0.0775	0	0.0691	0	0	0	0	0	0	0	0	0	0	0	0	0	0.0745	0.0733	0	0.0683	0.0653	0	0	0	0.2100	0	0.3532	0	0	0.0606	0	0	0.1468	0	0	0	0	0.2131	0	0
MPprodigalS80_004010546.[40]	Gammaproteobacteria	0.0796	0	0	0.1727	0.4353	0	0.0252	0	0	0.1044	0	0	0	0.0407	0	0	0.1136	0.0265	0	0	0	0.0254	0	0	0	0	0	0.0730	0.0931	0.1393	0	0	0	0	1.0820	0.0516	0	0	0	0	0	0	0.0221	0	0	0	0	0
MPprodigalS80_026048968.[40]	Bacteria_unclassified	0	0	0.0276	0	0	0	0.0266	0	0	0	0	0	0	0	0.0262	0	0	0.0279	0	0	0.0311	0.0269	0	0	0	0.1103	0	0.1028	0.0492	0.0245	0	0	0.0263	0.0788	0	0	0	0	0.0268	0	0	0	0.1636	0	0	0.4008	0	0
MPprodigalS80_007070664.[40]	Bacteria_unclassified	0.0790	0	0.0260	0.0286	0.2700	0	0.0501	0	0	0.1813	0	0	0	0.0202	0	0	0.2705	0	0	0	0	0	0	0	0	0	0	0.0241	0	0.1843	0	0	0	0	0.7742	0	0	0	0	0	0	0	0.0220	0	0	0.0251	0.0370	0
MPprodigalS80_031077597.[40]	Bacteria_unclassified	0	0	0	0	0.1552	0	0.0720	0	0.1970	0	0.5621	0	0	0	0	0	0	0	0	0	0	0.0725	0	0	0.1892	0.2979	0	0.1041	0	0	0	0	0.2489	0	0	0	0	0.1539	0	0.1284	0.1119	0	0.2524	0	0	0.1805	0	0.0886
MPprodigalS80_030902909.[39]	Bacteria_unclassified	0	0	0.0755	0.1107	0.5755	0	0.0728	0	0	0	0	0	0	0	0.0714	0	0	0.0509	0	0	0.0283	0.1467	0	0	0	0.3012	0	0.0702	0.0447	0	0	0	0	0	0	0	0	0.1245	0.0488	0.0289	0.0251	0	0.2978	0	0	0.1216	0	0
MPprodigalS80_028822380.[39]	Alphaproteobacteria	0	0	0	0.1578	0	0	0.0276	0.0209	0	0.0572	0	0	0	0.0892	0.1357	0	0	0	0	0.2884	0.3871	0.0836	0	0	0	0	0	0	0.0255	0	0	0	0	0	0	0.0565	0	0	0.3061	0.4276	0.5445	0	0.0242	0	0	0	0.0409	0
MPprodigalS80_003795863.[39]	Bacteria_unclassified	0	0	0.0278	0.0306	0.1156	0	0.1876	0	0	0	0.2617	0	0	0	0	0	0	0	0	0	0.0313	0	0	0	0.1127	0.0555	0	0	0.0247	0	0	0	0.0795	0	0	0	0	0.0459	0	0.0319	0.0556	0	0	0	0	0.0269	0	0.0660
MPprodigalS80_003999356.[39]	Bacteria_unclassified	0.0777	0	0	0.0281	0.1062	0	0.0492	0	0	0.0255	0	0	0	0	0.0242	0	0.0887	0.0258	0	0	0	0	0	0	0	0.0255	0	0.1424	0	0.0680	0	0	0	0	0.2947	0	0	0	0	0	0	0	0.0863	0	0	0	0	0
MPprodigalS80_007107991.[38]	Bacteria_unclassified	0.1076	0	0.0530	0.0292	0.5514	0	0	0	0.0280	0.3175	0	0	0	1.1341	0	0	0.2993	0	0	0	0	0	0	0	0	0	0	0	0.0236	0.2588	0	0	0	0	0.3826	0	0.0588	0	0	0.0304	0.0265	0	0	0	0	0.0513	0	0
MPprodigalS80_031164388.[38]	Bacteria_unclassified	0	0	0	0.0553	0.0261	0	0	0	0.1855	0	0.4490	0	0	0	0.0238	0	0	0	0	0	0	0	0	0	0.1527	0.3006	0	0.0233	0	0	0	0	0.0718	0.0358	0	0	0	0.0621	0	0.0864	0.0251	0	0.1911	0	0	0.3399	0.0358	0.0894
MPprodigalS80_006310408.[36]	Gammaproteobacteria	1.8536	0	0	0.1149	0.0272	0	0	0	0	0.2084	0	0	0	0	0	0	1.1789	0.1584	0	0	0	0	0	0	0	0.0782	0	0.1457	0.1393	1.2513	0	0	0	0	0.1005	0	0	0	0	0	0.0261	0	0	0	0	0	0	0
MPprodigalS80_018090321.[36]	Gammaproteobacteria	0	0	0.7932	0.6283	0.1319	0	0.7340	0	0	0	0	0	0	0	0.0300	0	0	0.5452	0	0	0	0.0617	0	0	0	0.1266	0	0.1769	0	0	0	0	0	0	0	0	0	0.1570	0	0	0	0	0.0536	0	0	0.2454	0	0.0376
MPprodigalS80_027350798.[36]	Bacteria_unclassified	0	0	0.0515	0.1134	0.1340	0	0.1242	0	0.1632	0	0.1213	0	0	0	0.0244	0	0	0	0	0	0.0290	0	0	0	0.0261	0.2057	0	0.1917	0	0	0	0	0	0	0.0248	0	0	0.0850	0	0	0	0	0.0218	0	0	0.1993	0	0
MPprodigalS80_026790579.[36]	Gammaproteobacteria	0.5412	0	0.0281	0.0309	0	0	0	0	0	0.3083	0	0	0	0.1529	0	0	0.3658	0.0284	0	0	0	0	0	0	0	0	0	0	0.0250	0.5484	0	0	0	0	0.0810	0	0	0	0	0	0	0	0	0	0	0	0	0
MPprodigalS80_005071114.[36]	Gammaproteobacteria	0	0	0	0.0273	0	0	0	0	1.8318	0.0247	0	0	0	0.0193	0.0235	0	0	0	0	0.2040	0	0.0964	0.0812	0	0.8797	0	0	0.0461	0	0	0	0	0	0	0.0238	0.1954	0	0	0.0722	0	0	0	0	0	0	0	0	0.0589
MPprodigalS80_003116366.[35]	Bacteria_unclassified	0	0	0	0	0	0	0.0247	0	0.1623	0.0256	0	0	0	0	0	0	0	0	0	0	0.3748	0.4482	0	0	0.4936	0	0	0	0.0228	0	0	0	0.1221	0	0	0	0	0.0845	0.2736	0.7054	0.3841	0	0	0	0	0	0	0.2433
MPprodigalS80_029292402.[34]	Bacteria_unclassified	0	0	0.0260	0	0	0	0	0	0.1918	0	0.5865	0	0	0	0	0	0	0.0263	0	0	0.1168	0	0	0	0.7897	0	0	0	0	0.0230	0	0	0.5690	0	0	0	0	0.1499	0.0252	0.0893	0.1038	0	0	0	0	0	0.0740	0
MPprodigalS80_030096226.[34]	Bacteria_unclassified	0	0	0	0.0550	0	0	0	0	0	0	0.1410	0	0	0	0	0	0	0.1262	0	0	0.0843	0.1941	0	0	0.1266	0.0249	0	0	0	0	0	0	0.0714	0	0	0	0	0.1442	0.0727	0.1146	0.0250	0	0.0633	0	0	0.0966	0	0.0296
MPprodigalS80_025093426.[34]	Bacteria_unclassified	0	0	0	0.2015	0.1428	0	0	0	0.0966	0.0457	0	0	0	0	0	0	0	0	0	0	0	0.1780	0	0	0	0	0	0	0.0407	0	0	0	0	0	0.0881	0	0	0.0378	0.1777	0.1050	0.1373	0	0.0774	0	0	0.1771	0	0
MPprodigalS80_018088039.[34]	Gammaproteobacteria	0.0410	0	1.1313	0.5334	0.0840	0	0.4674	0	0	0	0	0	0	0	0	0	0	0.8578	0	0	0	0	0	0	0	1.1689	0	0.7136	0.0359	0	0	0	0	0	0	0	0	0.0666	0	0	0	0	1.0246	0	0	0.8203	0	0
MPprodigalS80_005563172.[34]	Verrucomicrobiia	2.8414	0	0	0.1927	0	0	0.0482	0	0	0.1747	0	0	0	0	0	0	2.4762	0.1518	0	0	0	0	0	0	0	0	0	0.2559	0.0890	1.6874	0	0	0	0	0.0241	0	0	0	0	0	0.0250	0	0	0	0	0	0	0
MPprodigalS80_007069029.[33]	Bacteria_unclassified	0.0794	0	0	0.2299	0.1901	0	0	0	0	0	0	0	0	0	0	0	0	0.1056	0	0	0	0	0	0.0181	0	0.0521	0	0.0728	0.0232	0.0232	0	0	0	0	0.4019	0	0	0	0	0	0	0	0.0442	0	0	0.0252	0	0
MPprodigalS80_007119973.[33]	Alphaproteobacteria	0.1559	0	0.0256	0.1128	0.2398	0	0	0	0	0.0256	0	0	0	0	0.0727	0	0	0.0518	0	0	0	0	0	0	0	0	0	0	0.0912	0	0	0	0	0	0.2711	0	0	0	0	0	0	0	0.0650	0	0	0	0	0
MPprodigalS80_026513320.[33]	Bacteria_unclassified	0	0	0	0	0	0	0	0	0.3390	0.0246	0.0233	0	0	0	0.0935	0	0	0	0	0	0.0834	0.0960	0	0	0.5510	0.0246	0	0	0.0439	0	0	0	0.2118	0	0	0	0	0.0408	0	0.0567	0.0741	0	0.0418	0	0	0.0478	0	0.1173
MPprodigalS80_001083161.[33]	Bacteria_unclassified	0	0	0	0.1234	0.1166	0	0	0	0.0592	0.1119	0.0528	0	0	0	0.0530	0	0	0	0	0	0.2523	0.0545	0	0	0.2842	0.1119	0	0	0	0	0	0	0.1068	0	0	0	0	0.0462	0.1632	0.1286	0.0560	0	0.1896	0	0	0.1084	0	0.1331
MPprodigalS80_026942574.[33]	Bacteria_unclassified	0	0	0	0.1120	0.0529	0	0	0	0.1074	0	0	0	0	0	0	0	0	0	0	0	0	0.0494	0	0	0	0.1523	0	0.0473	0	0	0	0	0	0	0	0	0	0	0	0.1167	0.0508	0	0.0860	0	0	0.1476	0	0
MPprodigalS80_032452796.[32]	Gemmatimonadota	0.0262	0	0.0259	0	0.2959	0	0	0	0	0.0774	0	0	0	0.0402	0	0	0	0.0262	0	0	0	0	0	0	0	0	0	0	0	0.0230	0	0	0.0246	0	0.5473	0	0	0	0	0	0	0	0	0	0	0	0	0
MPprodigalS80_004008239.[32]	Bacteria_unclassified	0.2653	0	0.0785	0.2591	0.5441	0	0	0	0	0.1566	0	0	0	0.1017	0	0	0.2726	0	0	0	0	0	0	0	0	0.0522	0	0.1216	0	0.1161	0	0	0	0	1.0317	0	0	0	0	0	0	0	0	0	0	0	0	0
MPprodigalS80_003153172.[32]	Bacteria_unclassified	0	0	0	0	0	0	0	0	0	0	0	0	0	0	0	0	0	0	0	0	0.0290	0.0751	0	0	0.6009	0.0257	0	0	0	0	0	0	0.2946	0	0	0	0	0	0.0750	0.2069	0.0773	0	0	0	0	0.0249	0.0367	0.0306
MPprodigalS80_020182179.[32]	Bacteroidia	0	0	0	0	0.1147	0	0	0	0.0291	0	0.4153	0	0	0	0.0783	0	0	0	0	0	0.0931	0.1608	0	0	0	0.0275	0	0	0	0	0	0	0.0263	0	0	0	0	0.7508	0.1606	0	0.2756	0	0	0	0	0.0267	0	0.0327
MPprodigalS80_030578509.[32]	Bacteria_unclassified	0	0	0	0	0.0533	0	0	0	0	0.0256	0	0	0	0	0	0	0.0445	0.0259	0	0	0	0	0	0	0	0.0511	0	0.0238	0.0228	0.0455	0	0	0	0	0.0493	0.0505	0	0	0	0	0	0	0	0	0	0.0248	0	0
MPprodigalS80_011180751.[32]	Bacteria_unclassified	0.0266	0	0.0524	0.0288	0.1363	0	0	0	0	0	0.0247	0	0	0	0	0	0.0910	0	0	0	0	0	0	0	0	0.0523	0	0	0	0.2559	0	0	0	0.0187	0.2773	0	0	0	0	0.0301	0	0	0	0	0	0	0	0
MPprodigalS80_012447964.[31]	Bacteria_unclassified	0.0758	0	0.0249	0	0.0778	0	0.0240	0	0	0.0995	0	0	0	0.9886	0	0	0.1948	0	0	0	0	0	0	0	0	0	0	0	0.0443	0.1106	0	0	0	0	0.5275	0	0.0552	0	0	0	0	0	0	0	0	0	0	0
MPprodigalS80_007062926.[31]	Bacteria_unclassified	0.0762	0	0.0752	0	0.1564	0	0	0	0	0.1000	0	0	0	0.0585	0	0	0.1088	0.0253	0	0	0	0	0	0	0	0	0	0	0.0223	0.1335	0	0	0	0	0.1446	0	0	0	0	0	0	0	0	0	0	0	0	0
MPprodigalS80_013796183.[31]	Bacteria_unclassified	0	0	0.1035	0	0.1076	0	0.0249	0	0	0.1807	0	0	0	1.1667	0	0	0.2695	0	0	0	0.0582	0	0	0	0	0	0	0	0	0.0230	0	0	0	0	0.3483	0	0	0	0	0	0	0	0.0219	0	0	0	0	0
MPprodigalS80_013769931.[31]	Bacteria_unclassified	0	0	0	0.0801	0.1009	0	0	0	0.0256	0.1937	0	0	0	1.3776	0	0	0.0632	0	0	0	0	0	0	0	0	0	0	0	0.0863	0.1507	0	0	0	0	0.1634	0	0	0	0	0	0	0	0	0	0	0.0235	0.0346	0
MPprodigalS80_031426301.[30]	Bacteria_unclassified	0	0	0	0	0	0	0	0	0.0552	0.0261	0.1724	0	0	0	0	0	0	0	0	0	0.4121	0.2034	0	0	0.9018	0	0	0	0	0	0	0	0.2742	0.2051	0	0	0	0.0216	0.0762	0.0900	0.2353	0	0	0	0	0	0	0
MPprodigalS80_013078708.[30]	Bacteria_unclassified	0	0	0	0	0	0	0	0	0.1381	0	0.0308	0	0	0	0.0309	0	0	0	0	0	0.0368	0.3496	0	0	0.0332	0	0	0	0	0	0	0	0	0	0	0	0	0.1079	0.3174	0.4126	0.3595	0	0	0	0	0.0316	0	0.4658
MPprodigalS80_010544271.[30]	Gammaproteobacteria	0.0274	0	0.5128	0.0891	0.0561	0	0.6764	0	0	0	0	0	0	0	0	0	0	0.1910	0	0	0	0	0	0	0	0.0269	0	0.0502	0	0	0	0	0	0	0.0260	0.0532	0	0	0	0	0	0	0.0684	0	0	0	0	0
MPprodigalS80_011163823.[29]	Gammaproteobacteria	0.1692	0	0.8621	0.0918	0.0867	0	0.5361	0	0	0	0	0	0	0	0	0	0	0	0	0	0	0	0	0	0	0	0	0	0.0247	0.0493	0	0	0	0	0	0	0	0	0	0	0.0278	0	0	0	0	0	0	0
MPprodigalS80_003230414.[29]	Alphaproteobacteria	0	0	0	0	0	0	0	0	0.4190	0	0.0747	0	0	0	0	0	0	0	0	0	0.1786	0	0	0	0.1610	0.0792	0	0.0738	0	0	0	0	0.3026	0	0	0	0	0	0.1541	0.0911	0.0793	0	0	0	0	0	0	0.0942
MPprodigalS80_020051419.[29]	Bacteria_unclassified	0	0	0	0	0	0	0	0	0.2061	0.0649	0.2451	0	0	0	0	0	0	0	0	0	0.1099	0.0316	0	0	0.0990	0.0325	0	0	0	0	0	0	0.2171	0	0	0	0	0.0268	0.1579	0.2613	0.1626	0	0	0	0	0.0315	0	0.1159
MPprodigalS80_000877004.[28]	Bacteria_unclassified	0.0761	0	0	0	0	0	0.0724	0	0.1584	0.0749	0.1413	0	0	0	0	0	0	0	0	0	0	0	0	0	0.5326	0	0	0	0	0	0	0	1.0012	0	0	0	0	0	0.2185	0.1722	0.1500	0	0	0	0	0	0	0.0891
MPprodigalS80_006794105.[28]	Gammaproteobacteria	0	0	0	0	0	0	0.0253	0	0.1386	0	4.0538	0	0	0	0	0	0	0	0	0	0.9159	0.0510	0	0	0.0266	0	0	0	0	0	0	0	0.3503	0	0	0	0	1.4297	0.4843	0.8133	2.4670	0	0	0	0	0	0	2.6807
MPprodigalS80_000744522.[28]	Bacteria_unclassified	0.0761	0	0.4504	0	0.2341	0	0.2894	0	0.3169	0	0.1413	0	0	0	0	0	0	0	0	0	0	0	0	0	0.6087	0.0749	0	0	0	0	0	0	0.7152	0	0	0	0	0.1238	0	0.1722	0	0	0	0	0	0	0	0.0891
MPprodigalS80_005060479.[27]	Gammaproteobacteria	0.0257	0	0	0	0	0	0	0	0.9896	0.0253	0	0	0	0	0	0	0	0	0	0.1390	0	0	0	0	0.7964	0.0253	0	0	0	0.0225	0	0	0	0	0	0.0999	0	0	0.0246	0.0291	0.0253	0	0.0214	0	0.0198	0	0.0361	0
MPprodigalS80_013763227.[27]	Bacteria_unclassified	0	0	0	0.0286	0.2164	0	0	0	0	0.0519	0	0	0	1.1531	0	0	0.0226	0	0	0	0	0	0	0	0	0	0	0	0.0463	0.0231	0	0	0	0	0.3003	0	0	0	0	0	0	0	0	0	0	0	0	0
MPprodigalS80_004561217.[27]	Gammaproteobacteria	0	0.0596	0	0	0	0.2864	0	0	0	0	0	0.2209	0	0	0	0.0426	0	0	0.3653	0	0	0	0.0927	0.0589	0	0	1.0520	0	0.0504	0	1.8575	0.1294	0	0	0	0	0	0	0	0	0.0849	0.5792	0	0	0	0	0	0
MPprodigalS80_027753287.[26]	Bacteria_unclassified	0	0	0	0	0	0	0	0	0	0.0248	0.0703	0	0	0	0.0235	0	0	0	0	0	0.0560	0	0	0	0.3027	0	0	0	0	0	0	0	0.4742	0.0177	0	0	0	0.0616	0.0241	0.0856	0.0995	0	0	0	0	0	0	0.0591
MPprodigalS80_013748324.[26]	Bacteria_unclassified	0.0796	0	0	0	0	0	0	0	0	0.1566	0	0	0	1.5869	0	0	0.2271	0	0	0	0	0	0	0	0	0	0	0	0.0931	0.1625	0	0	0	0	0.1761	0	0	0	0	0	0	0	0	0	0.0204	0	0	0
MPprodigalS80_024989181.[26]	Bacteria_unclassified	0.5280	0	0	0.0273	0	0	0	0	0	0.4205	0	0	0	0	0	0	0.3013	0	0	0	0	0	0	0.0172	0	0	0	0	0.0441	0.1980	0	0	0	0	0.1431	0	0.0549	0	0	0	0	0	0	0	0	0	0	0
MPprodigalS80_030446956.[26]	Gammaproteobacteria	0	0	0.0261	0	0	0	0	0	0	0	0.8095	0	0	0	0	0	0	0	0	0	0.1173	0.0760	0	0	0.1057	0	0	0	0	0	0	0	0.1987	0	0	0	0	0.1075	0.0506	0.2690	0.1302	0	0	0	0	0	0	0.5877
MPprodigalS80_020143743.[26]	Bacteria_unclassified	0	0	0.0928	0	0	0	0	0	0	0	0.3494	0	0	0	0	0	0	0	0	0	0.3132	0.1804	0	0	0	0	0	0	0	0	0	0	0	0.1985	0	0	0	0.4593	0.5404	0	0	0	0	0	0	0.0897	0	0.1101
MPprodigalS80_001590895.[26]	Bacteria_unclassified	0	0	0.0922	0.1014	0	0	0	0	0.0973	0	0	0	0	0	0	0	0	0	0	0	0	0.0896	0	0	0.0935	0	0	0	0	0	0	0	0.2635	0	0.0887	0	0	0	0	0	0	0	0	0	0	0.2674	0	0
MPprodigalS80_032859240.[26]	Bacteria_unclassified	0	0	0.5387	0.0741	0.2100	0	0.1298	0	0	0	0	0	0	0	0	0	0	0.1362	0	0	0	0.1309	0	0	0	0.1344	0	0.0626	0	0	0	0	0	0	0	0	0	0.1111	0	0	0	0	0	0	0	0.0651	0	0
MPprodigalS80_025023298.[25]	Bacteria_unclassified	0	0	0	0	0.0857	0	0	0	0.1450	0	0.0259	0	0.0560	0	0	0	0	0	0	0	0.0309	0	0	0	0.3620	0	0	0	0	0	0	0	0.3141	0	0	0.0541	0	0	0	0	0	0	0	0	0	0	0.1566	0
MPprodigalS80_031831429.[25]	Gammaproteobacteria	0	0	0	0	0	0	0	0	0	0	0.1668	0	0	0	0.1258	0	0	0	0	0	0	0.0431	0	0	0	0.0442	0	0	0	0	0	0	0.0422	0	0	0	0	0.3289	0.0430	0	0	0	0	0	0	0.0857	0	0.2103
MPprodigalS80_005479967.[25]	Bacteria_unclassified	0.0636	0	0	0.1380	0	0	0.1814	0	0	0	0.0590	0	0	0	0	0	0	0.1902	0	0	0	0	0	0	0	0	0	0.1166	0.0558	0	0	0	0.0598	0	0	0	0	0.1035	0.1826	0.0719	0.0627	0	0	0	0	0.1213	0	0
MPprodigalS80_029320246.[25]	Bacteria_unclassified	0	0	0	0.0281	0.0798	0	0	0	0	0.0255	0	0	0	0.6365	0	0	0.0222	0	0	0	0	0	0	0	0	0	0	0	0.0455	0.0681	0	0	0	0	0.0246	0	0	0	0	0	0	0	0	0	0	0	0	0
MPprodigalS80_027717675.[25]	Bacteria_unclassified	0.1055	0	0	0.0382	0	0	0	0	0	0	0	0	0	0	0	0	0	0.0701	0	0	0	0	0	0	0	0.2076	0	0.1935	0	0.0308	0	0	0	0.0247	0.1001	0	0	0	0	0	0	0	0.0880	0	0	0	0	0
MPprodigalS80_028224346.[24]	Alphaproteobacteria	0	0	0	0.0274	0	0	0.0240	0	0	0.1490	0	0	0.2535	0	0	0	0	0.1761	0	0.0228	0	0	0	0	0	0.1986	0	0.0694	0	0	0	0	0	0.0177	0	0.1471	0	0	0.1932	0	0.0249	0	0	0	0	0	0.0355	0
MPprodigalS80_007098218.[24]	Bacteria_unclassified	0	0	0	0.1080	0.1360	0	0	0	0	0	0	0	0	0	0.0309	0	0	0	0	0	0	0	0	0	0	0	0	0	0.0291	0.1451	0	0	0	0	0.0629	0	0	0	0	0	0	0	0.0829	0	0	0.0949	0	0
MPprodigalS80_026960159.[24]	Bacteria_unclassified	0	0	0	0.1214	0.5736	0	0.1064	0	0	0	0	0	0	0	0	0	0	0	0	0	0.1241	0	0	0	0	0.0550	0	0.0513	0	0	0	0	0	0	0.0531	0	0	0.1365	0.0535	0	0	0	0	0	0	0	0	0
MPprodigalS80_007245657.[24]	Bacteria_unclassified	0	0	0.1501	0	0.2341	0	0.0724	0	0	0	0	0	0	0	0.0710	0	0	0	0	0	0	0	0	0	0	0	0	0	0	0	0	0	0	0	0.2888	0	0	0.0619	0	0	0	0	0	0	0	0	0	0
MPprodigalS80_029340742.[24]	Alphaproteobacteria	0	0	0	0	0	0	0	0.0402	0	0	0.1301	0	0.0563	0	0	0	0	0	0	0.0505	0.2176	0	0	0	0	0	0	0	0	0	0.0185	0	0	0	0.0266	0	0.0613	0.0228	0.0268	0	0	0	0	0	0	0	0	0.0656
MPprodigalS80_024948949.[23]	Bacteria_unclassified	0.3239	0	0	0	0	0	0	0	0	0.1594	0	0	0	0	0	0	0.1849	0	0	0	0	0	0	0	0.0540	0	0	0	0	0.2362	0	0	0.1015	0	0	0	0	0	0	0	0	0	0.0450	0	0	0	0	0
MPprodigalS80_017620221.[23]	Gammaproteobacteria	0	0	0	0	0	0	0	0.0190	0	0.0521	0	0	0	0	0.0247	0	0	0	0	0.0239	0.0294	3.8317	0	0	0	0	0	0	0.0464	0	0	0	0	0	0	0.1544	0	0.0215	0.0760	0	0.0261	0	0.0883	0	0	0	0.0372	0
MPprodigalS80_012714032.[23]	Gammaproteobacteria	0	1.1282	0	0	0	0	0	0.9517	0	0	0	0.0236	0	0	0	0.3686	0.0473	0	0	0	0	0	0	1.2844	0	0	0.1687	0	0.3635	0	0	1.2035	0	0	0	0	0	0.0225	0	0	0	0.1115	0	1.0347	0	0	0	0
MPprodigalS80_013798281.[23]	Bacteria_unclassified	0	0	0	0	0.0273	0	0	0	0.0277	0.0523	0	0	0	1.5696	0	0	0.0228	0	0	0	0	0	0	0	0	0.0262	0	0	0	0.0465	0	0	0	0	0.0504	0	0	0	0	0	0	0	0	0	0	0	0	0
MPprodigalS80_016202726.[23]	Gammaproteobacteria	0.1763	0	0.0869	0	0	0	0.0419	0	0	0	0	0	0	0	0	0	0	0.3955	0	0	0	0	0	0	0	0.6939	0	0.6870	0	0.0386	0	0	0	0	0	0	0	0	0	0	0	0	0.4410	0	0	0.2101	0	0
MPprodigalS80_027033201.[23]	Alphaproteobacteria	0	0	0	0.1963	0.0618	0	0	0	0	0	0	0	0	0	0	0	0	0	0	0	0.0669	0.1156	0	0	0	0	0	0	0.1058	0	0	0	0.0567	0	0	0	0	0	0.1154	0.0682	0	0	0	0	0	0.1150	0	0
MPprodigalS80_028434254.[23]	Alphaproteobacteria	0	0	0	0	0	0	0	0	0	0.0426	0	0	0	0.1327	0	0	0	0.0431	0	0.0390	0	0	0	0	0	0	0	0	0	0	0	0	0	0	0	0.2522	0	0.0352	0.0414	0	0.3410	0	0.0361	0	0	0	0	0
MPprodigalS80_030925102.[22]	Alphaproteobacteria	0	0	0	0	0	0	0	0	0	0.0273	0	0	0.3345	0	0	0	0	0.2766	0	0.1001	0	0	0	0	0	0.1092	0	0.0509	0	0	0	0	0	0	0	0.2157	0	0	0.2655	0	0	0	0	0	0	0	0.0390	0
MPprodigalS80_013798996.[22]	Bacteria_unclassified	0.0265	0	0	0	0.0272	0	0	0	0	0.1042	0	0	0	1.3808	0	0	0.0453	0	0	0	0	0	0	0	0	0	0	0	0	0.2086	0	0	0	0	0.1005	0	0	0	0	0	0	0	0	0	0	0	0	0
MPprodigalS80_007087310.[22]	Bacteria_unclassified	0	0	0	0	0.0518	0	0	0	0	0	0	0	0	0	0	0	0.0216	0	0	0	0	0	0	0	0	0	0	0	0	0	0	0	0	0	0.2398	0	0	0	0	0	0	0	0	0	0	0.0241	0	0
MPprodigalS80_029035626.[22]	Alphaproteobacteria	0	0	0	0	0	0	0	0.0169	0.0244	0.0231	0	0	0	0	0	0	0	0	0	0	0	0	0	0	0	0	0	0	0	0	0	0	0.0441	0	0	0	0	0	0.0225	0.0266	0.0463	0	0	0	0	0	0	0.0275
MPprodigalS80_029015314.[21]	Bacteria_unclassified	0.0583	0	0	0	0	0	0	0	0	0	0	0	0	0	0	0	0	0.0581	0	0	0	0	0	0	0	0.0573	0	0.5343	0	0	0	0	0	0	0	0	0	0	0	0	0	0	0.4373	0	0	0.1667	0	0
MPprodigalS80_013394415.[21]	Bacteria_unclassified	0.0922	0	0	0.9008	0.0946	0	0	0	0	0	0	0	0	0	0.0861	0	0.0790	0	0	0	0	0	0	0	0	0.0908	0	0	0	0.4843	0	0	0	0	0.1750	0	0	0	0	0	0	0	0	0	0	0	0	0
MPprodigalS80_010278496.[21]	Bacteria_unclassified	0	0	0	0	0	0	0	0	0	0.0926	0.3494	0	0	0	0	0	0	0	0	0	0.4176	0.3607	0	0	0	0	0	0.1726	0	0	0	0	0	0	0	0	0	0.4593	0.0901	0	0.2782	0	0.0785	0	0	0	0	0.2203
MPprodigalS80_007080739.[21]	Bacteria_unclassified	0	0	0.0263	0.0289	0	0	0	0	0	0.0262	0	0	0	0	0	0	0	0	0	0	0	0	0	0	0	0	0	0	0.0467	0.0233	0	0	0	0	0.5810	0	0	0	0	0	0	0	0	0	0	0	0.0374	0
MPprodigalS80_011486628.[20]	Bacteria_unclassified	0	0	0	0	0	0	0	0.0999	0	0	0	0.0953	0	0	0	0.0206	0	0	1.5944	0	0	0	0	0	0	0	0.0243	0	0.0489	0	0.1471	0.2301	0	0	0	0	0	0	0	0	0	0.0225	0	0.0559	0.0215	0	0	0
MPprodigalS80_027447040.[20]	Alphaproteobacteria	0	0	0	0.0771	0	0	0	0	0	0.0699	0	0	0	0	0	0	0	0	0	0	0	0	0	0	0	0	0	0	0.1870	0.0622	0	0	0.0668	0	0	0	0	0	0	0	0	0	0.0592	0	0	0.1355	0	0
MPprodigalS80_027483588.[20]	Bacteria_unclassified	0	0	0	0	0	0	0	0	0	0.1213	0	0	0	0	0	0	0	0	0	0	0	0	0	0	0.3286	0	0	0	0.0360	0	0	0	0.5405	0.1155	0	0	0	0	0	0.0929	0.0405	0	0.0343	0	0	0	0	0
MPprodigalS80_005566121.[19]	Gammaproteobacteria	0.4960	0	0	0	0	0	0	0	0	0	0	0	0	0	0	0	0.1415	0	0	0	0	0	0	0	0	0	0	0.0379	0	0.0723	0	0	0	0	0	0	0	0	0	0	0	0	0	0	0	0	0	0
MPprodigalS80_025558343.[19]	Gammaproteobacteria	0	0	0	0.2562	0	0	0.2244	0	0	0	0	0	0	0	0	0	0.1011	0	0	0	0	0	0	0	0	0	0	0.3246	0	0.2066	0	0	0	0	0	0	0	0	0	0	0	0	0.0984	0	0	0.1126	0	0
MPprodigalS80_013765775.[19]	Bacteria_unclassified	0	0	0.0251	0	0.1042	0	0	0	0	0.1000	0	0	0	1.6762	0	0	0.0435	0	0	0	0	0	0	0	0	0	0	0	0	0.0667	0	0	0	0	0.0241	0	0	0	0	0	0	0	0	0	0	0	0	0
MPprodigalS80_009292967.[19]	Bacteria_unclassified	0.0496	0	0	0.0538	0	0	0	0	0	0.0975	0	0	0	0	0	0	0	0	0	0	0	0	0	0	0	0	0	0.0454	0	0.0868	0	0	0	0	0	0	0	0	0	0	0	0	0	0	0	0	0	0
MPprodigalS80_025197140.[19]	Alphaproteobacteria	0.0614	0	0	0	0	0	0	0	0	0	0	0	0	0	0	0	0.1051	0	0	0	0	0.0588	0	0	0.0613	0	0	0	0	0	0	0	0.0577	0.0431	0.0582	0	0	0	0	0	0	0	0	0	0	0.0585	0	0
MPprodigalS80_007826679.[19]	Gammaproteobacteria	0	0	0	0	0	0	0	0	0.0273	0	0.8764	0	0	0	0	0	0	0	0	0	0.1746	0	0	0	0.0787	0	0	0	0	0	0	0	0.1479	0	0	0	0	0.1920	0.1506	0.2373	0.4653	0	0	0	0	0	0	0.3991
MPprodigalS80_016297633.[19]	Gammaproteobacteria	0	0	0	0	0.1013	0	0	0	0	0	0	0	0	0	0	0	0	0	0	0	0	0.0947	0	0	0	0.2916	0	0.0906	0	0	0	0	0.0928	0	0	0	0	0.0804	0.0945	0	0	0	0	0	0	0.0942	0	0
MPprodigalS80_027793219.[18]	Bacteria_unclassified	0	0	0	0	0	0	0	0	0.1584	0	0.7771	0	0	0	0	0	0	0	0	0	0.3378	0.2188	0	0	0.0761	0	0	0	0	0	0	0	0	0	0	0	0	0	0.2185	0.3443	0.3000	0	0	0	0	0	0	0.0891
MPprodigalS80_003344269.[18]	Alphaproteobacteria	0	0	0	0	0	0	0	0	0.0343	0	0	0	0	0	0.0307	0	0	0	0	0	0	0	0	0	0	0	0	0	0	0	0	0	0.1856	0	0	0	0.0720	0	0	0	0.0324	0	0	0	0.0254	0.0314	0	0.0385
MPprodigalS80_002811142.[18]	Gammaproteobacteria	0	0	0	0	0	0	0	0	0.0918	0	0	0	0	0	0	0	0	0	0	0	0.0489	0	0	0	0	0	0	0	0	0	0	0	0	0	0	0	0	0	0	0.0499	0	0	0.0367	0	0	0	0.0620	0
MPprodigalS80_027567039.[18]	Bacteria_unclassified	0	0	0	0	0.0327	0	0	0	0	0.0627	0	0	0	0	0	0	0.0273	0	0	0	0	0	0	0	0	0	0	0.0292	0	0.0279	0	0	0	0	0.0907	0	0	0	0	0	0	0	0	0	0	0	0	0
MPprodigalS80_030895996.[17]	Bacteria_unclassified	0.0941	0	0	0	0	0	0	0	0	0	0	0	0	0	0	0	0.2417	0	0	0	0	0	0	0	0	0	0	0	0	0.3294	0	0	0	0	0.0893	0	0	0	0	0	0	0	0	0	0	0	0	0
MPprodigalS80_030148795.[17]	Bacteria_unclassified	0	0	0	0	0	0	0	0	0	0	0	0	0	0	0	0	0.0259	0	0	0	0	0	0	0	0	0	0	0	0.0797	0.0265	0	0	0	0	0.0574	0	0	0	0	0.0342	0	0	0	0	0	0	0	0
MPprodigalS80_013465030.[17]	Alphaproteobacteria	0	0	0	0	0	0	0	0	0	0.1025	0	0	0	0.1398	0	0	0.1560	0	0	0	0	0	0	0	0	0	0	0	0.0228	0.1823	0	0	0	0	0	0	0	0	0	0	0	0	0	0	0	0	0	0
MPprodigalS80_030628910.[17]	Bacteria_unclassified	0	0	0	0.0703	0	0	0	0	0	0	0	0	0	0	0	0	0	0.1292	0	0	0	0	0	0	0	0.1912	0	0.3564	0	0	0	0	0	0	0	0	0	0	0	0	0	0	0.2701	0	0	0.2471	0	0
MPprodigalS80_014619966.[16]	Gammaproteobacteria	0	0	0	0	0	0	0	0	0	1.2766	0	0	0	0.0203	0	0	0.1134	0	0	0	0	0	0	0	0	0	0	0	0.1858	0	0	0	0	0	0	0	0.0579	0	0	0	0	0	0	0	0	0	0	0
MPprodigalS80_030900785.[16]	Bacteria_unclassified	0	0	0	0	0	0	0.0296	0	0	0	0	0	0	0	0.6092	0	0	0	0	0	0	0.0298	0	0	0	0	0	0	0.0818	0	0	0	0.0876	0	0	0	0	0	0	0	0	0	0	0	0	0	0.0437	0
MPprodigalS80_016748863.[16]	Bacteria_unclassified	0.0787	0	0	0	0	0	0	0	0	0	0	0	0	0	0	0	0	0.1569	0	0	0	0	0	0	0	0.4646	0	0.2886	0	0	0	0	0	0	0	0	0	0	0	0	0	0	0.0656	0	0	0	0	0
MPprodigalS80_003644351.[16]	Bacteria_unclassified	0	0	0	0	0	0	0	0	0	0	0.1006	0	0	0	0	0	0	0	0	0	0.0601	0	0	0	0.4334	0	0	0	0	0	0	0	0.4583	0	0	0	0	0.0441	0	0.1226	0	0	0	0	0	0	0	0.1903
MPprodigalS80_001164309.[16]	Gemmatimonadota	0	0	0	0.2888	0.9097	0	0	0	0	0	0	0	0	0	0.2483	0	0	0	0	0	0	0.1700	0	0	0	0	0	0	0	0	0	0	0	0	0	0	0	0	0	0	0	0	0	0	0	0.3384	0	0
MPprodigalS80_013808881.[16]	Bacteria_unclassified	0	0	0	0	0	0	0	0	0	0.0808	0	0	0	0.2098	0	0	0.0469	0	0	0	0	0	0	0	0	0	0	0	0	0.0718	0	0	0	0	0	0	0	0	0	0	0	0	0	0	0	0	0	0
MPprodigalS80_005621697.[16]	Gammaproteobacteria	0.0733	0	0.3615	0.0795	0	0	0.1394	0	0	0	0	0	0	0	0	0	0	0.0731	0	0	0	0	0	0	0	0	0	0	0	0	0	0	0	0	0	0	0	0	0	0	0	0	0	0	0	0	0	0
MPprodigalS80_032380429.[16]	Alphaproteobacteria	0	0	0	0	0	0	0	0	0	0.0412	0	0	0	0.0321	0	0	0.1432	0	0	0	0	0	0	0	0	0	0	0.0383	0.0734	0	0	0	0	0	0.0793	0	0	0	0	0	0	0	0	0	0	0	0	0
MPprodigalS80_014960238.[16]	Gammaproteobacteria	0	0	0	0	0	0	0.0628	0	0	0	0	0	0	0	0	0	0	0.2633	0	0	0	0	0	0	0	0.0650	0	0.5447	0	0	0	0	0	0	0	0	0	0	0	0	0	0	0	0	0	0	0.0928	0
MPprodigalS80_017655179.[16]	Gammaproteobacteria	0	0	0	0	0	0	0	0	0	0.0370	0.0349	0	0.0756	0	0	0	0	0.3003	0	0	0	0.2886	0	0	0	0	0	0	0	0.0988	0	0	0	0	0	0	0	0	0	0	0	0	0	0	0	0	0.7938	0
MPprodigalS80_012474625.[16]	Bacteria_unclassified	0	0	0	0	0	0	0	0	0	0.2646	0	0	0	0.0619	0	0	0.1151	0	0	0	0	0	0	0	0	0	0	0	0	0.1412	0	0	0	0	0	0	0	0	0	0	0	0	0	0	0	0	0	0
MPprodigalS80_031110187.[16]	Bacteria_unclassified	0	0	0.1426	0.1046	0.1977	0	0	0	0	0	0	0	0	0	0	0	0	0	0	0	0	0	0	0	0	0	0	0	0	0	0	0	0.0453	0	0.1371	0	0	0	0	0	0	0	0	0	0	0	0	0
MPprodigalS80_016498378.[15]	Gammaproteobacteria	0	0	0	0	0	0	0	0	0	0	0	0	0	0	0.0660	0	0	0	0	0	0	0	0	0	0	0.1391	0	0	0.0620	0	0	0	0	0	0	0	0	0	0	0	0	0	0	0	0	0.0674	0	0
MPprodigalS80_005574680.[15]	Alphaproteobacteria	0.0260	0	0	0	0.1068	0	0	0	0	0	0	0	0	0	0	0	0	0	0	0	0	0	0	0	0	0	0	0	0	0.0683	0	0	0	0	0.0494	0	0	0	0	0	0	0	0	0	0	0	0	0
MPprodigalS80_027911814.[15]	Bacteria_unclassified	0	0	0	0	0	0	0	0	0	0	0.4824	0	0	0	0	0	0	0	0	0	0	0.1494	0	0	0.0520	0	0	0	0	0	0	0	0	0.1096	0	0	0	0.2536	0	0	0	0	0	0	0	0	0	0
MPprodigalS80_013799294.[15]	Gammaproteobacteria	0	0	0	0.0401	0	0	0	0	0	0	0	0.0316	0	1.4449	0	0	0.0316	0	0.1305	0	0	0	0	0	0	0	0	0	0.1296	0	0	0.1387	0	0	0	0	0	0	0	0	0.0364	0.0596	0	0	0.0285	0	0	0
MPprodigalS80_014280924.[15]	Gammaproteobacteria	0	0.0393	0	0	0	0.5467	0	0.0612	0	0	0	0.6804	0	0	0	0	0	0	0	0	0	0	0	0	0	0	0	0	0.0997	0.0249	0	0.6830	0	0	0	0	0	0.0231	0	0	0	0	0	0	0.5037	0	0	0
MPprodigalS80_009735923.[15]	Gammaproteobacteria	0	0.0521	0	0	0	0.0358	0	0.0360	0	0	0	0	0	0	0	0.7997	0	0	0	0	0	0	0	0.1715	0	0	0	0	0.1761	0	0	0.2261	0	0	0	0	0	0	0	0	0	0.0202	0	0.1174	0	0	0	0
MPprodigalS80_005580453.[15]	Bacteria_unclassified	0	0	0	0	0	0	0	0	0	0	0	0	0	0	0	0	0	0	0	0	0	0	0	0	0	0	0	0	0	0.0328	0	0	0	0	0.1421	0	0	0	0	0	0	0	0	0	0	0	0	0
MPprodigalS80_024912187.[15]	Bacteria_unclassified	0	0	0	0	0	0	0	0	0	0.1443	0	0	0	0.1124	0	0	0	0	0	0	0	0	0	0	0	0	0	0	0.0643	0	0	0.0550	0	0	0	0	0	0	0	0	0	0	0	0	0.1694	0	0	0
MPprodigalS80_003532817.[15]	Bacteria_unclassified	0	0	0	0	0	0	0.1051	0	0	0	0.1026	0	0	0	0	0	0	0.1102	0	0	0	0	0	0	0	0	0	0	0	0	0	0	0	0	0.2097	0	0	0	0	0	0	0	0	0	0	0.1054	0	0
MPprodigalS80_005410155.[15]	Gammaproteobacteria	0	0	0.4641	0.1021	0	0	0.6263	0	0	0	0	0	0	0	0	0	0	0.0938	0	0	0	0	0	0	0	0.0926	0	0	0	0	0	0	0	0	0	0	0	0.0766	0	0	0	0	0	0	0	0.3590	0	0
MPprodigalS80_001079591.[14]	Gammaproteobacteria	0	0	0	0	0	0	0	0	0	0	0	0	0	0	0.0616	0	0	0	0	0	0	0	0	0	0	0	0	0	0	0	0	0	0	0.0464	0	0	0	0.2148	0	0	0	0	0	0	0	0	0	0
MPprodigalS80_014007035.[14]	Gammaproteobacteria	0.0416	0	0	0	0	0	0	0	0	0.1227	0	0	0	1.3391	0	0	0	0	0	0	0	0	0	0	0	0	0	0	0.0365	0.1455	0	0	0	0	0	0	0	0	0	0	0	0	0	0	0.0320	0	0	0
MPprodigalS80_007134925.[14]	Gammaproteobacteria	0	0	0	0.0703	0.0996	0	0	0	0	0.0956	0	0	0	0	0.0302	0	0	0	0	0	0	0	0	0	0	0.0319	0	0	0	0	0	0	0	0	0.1536	0	0	0	0	0	0	0	0	0	0	0	0	0
MPprodigalS80_032494121.[14]	Bacteria_unclassified	0	0	0	0	0	0	0	0	0	0.1575	0	0	0	0	0	0	0	0	0	0	0.0888	0.0767	0	0	0.0800	0	0	0	0	0	0	0	0.2256	0	0	0	0	0	0	0.1811	0.3155	0	0	0	0	0	0	0.0937
MPprodigalS80_007157467.[14]	Bacteria_unclassified	0	0	0	0	0.1077	0	0	0	0	0	0	0	0	0	0	0	0	0	0	0	0	0	0	0	0	0	0	0	0.0307	0	0	0	0	0	0.1660	0	0	0	0	0	0	0	0	0	0	0	0	0
MPprodigalS80_015249981.[14]	Gammaproteobacteria	0	0	0	0	0	2.4806	0	0	0	0	0	0	0	0	0	0.0410	0	0	0	0	0	0	0	0.0189	0	0	0.0964	0	0.0242	0.0242	0	0.0830	0	0	0	0	0	0	0	0	0	0.0223	0	0	0	0	0	0
MPprodigalS80_011766217.[14]	Gammaproteobacteria	0.0260	0	0	0	0	0	0	0	0	0	0	0	0	0.0200	0	0	0	0	1.1774	0	0	0	0	0	0	0	0	0	0	0	0	0	0	0	0	0	0	0	0	0	0.0513	0	0	0	0.0201	0	0	0
MPprodigalS80_007222437.[14]	Gammaproteobacteria	0	0	0	0	0	0	0.0665	0	0	0	0	0	0	0	0	0	0	0.1396	0	0	0	0	0	0	0	0	0	0	0	0	0	0	0	0	0	0	0	0	0	0.0792	0	0	0	0	0	0	0	0
MPprodigalS80_009298228.[13]	Gammaproteobacteria	0	0	0.0947	0	0	0	0.1370	0	0	0	0	0	0	0	0	0	0	0.0479	0	0	0	0	0	0	0	0	0	0	0	0.0420	0	0	0	0	0	0	0	0	0	0	0	0	0	0	0	0	0	0
MPprodigalS80_017190189.[13]	Gammaproteobacteria	0	0	0	0	0	0.7216	0	0	0	0	0	0.9381	0	0	0	0	0	0	0.0895	0	0	0	0	0	0	0	0.1841	0	0.0370	0	0	0.0317	0	0	0	0	0	0	0	0	0	0.1362	0	0	0.1626	0	0	0
MPprodigalS80_007073555.[13]	Alphaproteobacteria	0	0	0	0	0	0	0	0	0	0	0	0	0	0	0	0	0	0	0	0	0	0	0	0	0	0	0	0	0	0.0288	0	0	0	0	0.0625	0	0	0	0	0	0	0	0	0	0	0	0	0
MPprodigalS80_004050650.[13]	Bacteria_unclassified	0	0	0.0592	0.0651	0.1231	0	0	0	0	0.0591	0	0	0	0	0	0	0.0514	0	0	0	0	0	0	0	0	0	0	0	0	0	0	0	0	0	0.5125	0	0	0	0	0	0	0	0	0	0	0	0	0
MPprodigalS80_029818436.[13]	Gammaproteobacteria	0	0	0	0	0	0	0	0	0	0	0	0	0	0	0	0	0.2293	0	0	0	0	0	0	0	0	0	0	0	0	0.1172	0	0	0	0	0	0	0	0	0	0	0	0	0	0	0	0	0	0
MPprodigalS80_019963228.[13]	Gammaproteobacteria	0	0	0	0	0	0	0.0895	0	0	0	0	0	0	0.1443	0	0	0	0	0	0	0	0	0	0	0	0	0	0	0	0	0	0	0	0.3969	0	0	0	0	0	0	0	0	0.0785	0	0	0	0	0
MPprodigalS80_032530351.[13]	Bacteria_unclassified	0	0	0	0	0	0	0	0	0	0	0.4367	0	0	0	0	0	0	0	0	0	0	0	0	0	0.6586	0	0	0	0	0	0	0	0.2653	0	0	0	0	0	0	0	0	0	0	0	0	0	0	0
MPprodigalS80_020333541.[13]	Verrucomicrobiia	0	0	0	0	0	0	0.0241	0	0	0	0	0	0	0	0	0	0	0.0506	0	0	0	0.0486	0	0	0	0.0250	0	0	0	0	0	0	0	0.1783	0	0	0	0.3715	0	0	0	0	0.1058	0	0	0	0	0
MPprodigalS80_029193936.[13]	Bacteria_unclassified	0	0	0	0	0	0	0	0	0	0.0474	0	0	0	0	0	0	0	0	0	0	0	0	0	0	0	0	0	0	0	0	0	0	0	0	0.0457	0	0	0	0	0	0	0	0	0	0	0	0	0
MPprodigalS80_011350482.[13]	Gammaproteobacteria	0	0	0	0	0	0	0	0	0	0	0	0	0	0	0	0	0.0435	0	1.1135	0	0	0	0	0	0	0	0	0	0	0	0	0	0	0	0	0	0	0	0	0	0.0751	0	0	0	0	0	0	0
MPprodigalS80_018508432.[13]	Gammaproteobacteria	0	0.2882	0	0.0502	0	0.2637	0	0	0	0	0	0.0791	0	0	0	0	0	0	0	0	0	0	0	0.0316	0	0	0.0807	0	0.0406	0	0	0.1042	0	0	0	0	0	0	0	0	0	0.0747	0	0.0309	0	0	0	0
MPprodigalS80_008546689.[13]	Gammaproteobacteria	0	0	0	0	0	0	0	0	0	0	0	0.4393	0	0	0	0	0	0	0.4969	0	0	0	0	0	0	0	0.9199	0	0	0	0.0535	0.0812	0	0	0	0	0	0	0	0	0	0.3928	0	0	0.0417	0	0	0
MPprodigalS80_027837202.[13]	Gammaproteobacteria	0.0506	0	0	0	0	0	0	0	0	0	0	0	0	0	0	0	0	0	0	0	0	0	0	0	0	0	0.0442	0	0	0.1995	0	0	0	0	0	0	0	0	0	0	0	0	0	0	0.0195	0	0	0
MPprodigalS80_026744893.[13]	Bacteria_unclassified	0	0	0	0.3686	0.1742	0	0.1615	0	0	0	0	0	0	0	0.1585	0	0	0	0	0	0	0	0	0	0	0.5014	0	0	0	0	0	0	0.3192	0	0.1611	0	0	0	0	0	0	0	0	0	0	0	0	0
MPprodigalS80_030260902.[13]	Bacteria_unclassified	0	0	0	0	0	0	0	0	0	0	0.0450	0	0	0	0	0	0	0	0	0	0.1615	0	0	0	0.2911	0	0	0	0	0	0	0	0.1368	0	0	0	0	0	0	0.1647	0	0	0	0	0	0	0	0
MPprodigalS80_018809918.[13]	Bacteria_unclassified	0	0.2231	0	0	0	0	0	0.9715	0	0	0	0.4961	0	0	0	0.2389	0	0	0	0	0	0	0	0.1322	0	0	0	0	0.4524	0	0	0.5810	0	0	0	0	0	0	0	0	0	0	0	1.0347	0	0	0	0
MPprodigalS80_003260160.[12]	Alphaproteobacteria	0	0	0	0	0	0	0	0	0	0	0	0	0	0	0	0	0	0	0	0	0	0	0	0	0.1443	0	0	0	0	0.0632	0	0	0.0678	0	0	0	0	0	0	0	0	0	0	0	0	0	0	0
MPprodigalS80_003160458.[12]	Alphaproteobacteria	0	0	0	0.0807	0	0	0	0	0.8512	0	0	0	0	0	0	0	0	0	0	0.0894	0	0.0712	0	0	0.4212	0	0	0	0	0	0	0	0	0	0	0	0	0	0	0	0	0	0	0	0	0	0.0348	0
MPprodigalS80_013921494.[12]	Bacteria_unclassified	0	0	0	0	0	0	0	0	0	0.0349	0	0	0	1.1415	0	0	0.0303	0	0	0	0	0.0340	0	0	0	0	0	0	0.0311	0	0	0	0	0	0	0	0	0	0	0	0	0	0	0	0	0	0	0
MPprodigalS80_013617365.[12]	Gammaproteobacteria	0	0	0	0	0	0	0	0	0	0	0	0	0	0.5751	0	0	0	0	0	0	0	0	0	0	0	0	0	0	0	0.0938	0	0	0	0	0	0	0.2342	0	0	0	0	0	0	0	0	0	0	0
MPprodigalS80_007887647.[12]	Gammaproteobacteria	0	0	0	0	0	0	0	0	0	0	0.0989	0	0	0	0	0	0	0	0	0	0.0295	0	0	0	0.0532	0	0	0	0	0	0	0	0.1501	0	0	0	0	0	0	0.1506	0	0	0	0	0	0	0	0.0312
MPprodigalS80_007119883.[12]	Bacteria_unclassified	0	0	0	0	0.0855	0	0	0	0	0	0	0	0	0	0	0	0	0.0416	0	0	0	0	0	0	0	0.0410	0	0.0382	0.0366	0	0	0	0	0	0.0791	0	0	0	0	0	0	0	0	0	0	0	0	0
MPprodigalS80_010037603.[12]	Bacteria_unclassified	0	0	0	0	0.0433	0	0	0	0	0	0	0	0	0	0	0	0	0	0	0	0	0	0	0	0	0	0	0	0	0	0	0	0	0	0.0801	0	0	0	0	0	0	0	0	0	0	0	0	0
MPprodigalS80_027427330.[11]	Verrucomicrobiia	0	0	0	0	0	0	0	0	0	0	0.0323	0	0	0	0	0	0	0.0347	0	0	0	0.0667	0	0	0	0	0	0	0	0	0	0	0	0.0245	0	0	0	1.5295	0	0	0	0	0.0290	0	0	0	0	0
MPprodigalS80_016675379.[11]	Gammaproteobacteria	0	0	0	0	0	0	0	0	0	0	0	0	0	0	0	0	0	0.2096	0	0	0	0	0	0	0	0.3620	0	0.4337	0	0.0460	0	0	0	0	0	0	0	0	0	0	0	0	0.0438	0	0	0	0	0
MPprodigalS80_028688195.[11]	Bacteria_unclassified	0	0	0	0	0	0	0	0	0.1812	0	0.1616	0	0	0	0	0	0	0	0	0	0	0	0	0	0.3481	0.3426	0	0	0	0	0	0	0	0	0	0	0	0	0	0	0	0	0	0	0	0	0	0.2038
MPprodigalS80_012467965.[11]	Bacteria_unclassified	0	0	0	0	0	0	0	0	0	0	0	0	0	0.0481	0	0	0.0537	0	0	0	0	0	0	0	0	0	0	0	0	0.1098	0	0	0	0	0	0	0	0	0	0	0	0	0	0	0	0	0	0
MPprodigalS80_007547002.[11]	Gammaproteobacteria	0	0	0	0	0	0	0	0	0	0	0	0.9105	0	0	0	0	0	0	0.6368	0	0	0	0	0	0	0	0.3216	0	0.0359	0	0	0.1538	0	0	0	0	0	0	0	0	0	0.4297	0	0	0	0	0	0
MPprodigalS80_002387824.[11]	Bacteria_unclassified	0	0	0	0	0	0	0	0	0	0	0	0	0	0.1879	0	0	0	0	0	0	0	0	0.1319	0	0	0	0.2137	0	0	0.0715	0	0	0	0	0	0	0	0	0	0	0	0.1977	0	0	0.5350	0	0.0574	0
MPprodigalS80_010398608.[11]	Gammaproteobacteria	0	0	0	0	0	0	0.0628	0	0	0	0	0	0	0	0	0	0	0	0	0	0	0	0	0	0	0	0	0	0	0	0	0	0	0	0	0	0	0.1611	0	0	0	0	0	0	0	0.0629	0	0
MPprodigalS80_000393901.[11]	Gammaproteobacteria	0	0.0784	0	0	0	0	0	0.1354	0	0	0	0	0	0	0	0.0280	0	0	0	0	0	0	0	0.5418	0	0	0	0	0.0331	0	0	0	0	0	0	0	0.0825	0	0	0	0	0	0	0.1009	0	0	0	0
MPprodigalS80_013817821.[11]	Bacteria_unclassified	0	0	0	0	0	0	0	0	0	0.0974	0	0	0	2.4663	0	0	0	0	0	0	0	0.0237	0	0	0	0	0	0	0	0.0217	0	0	0	0	0	0	0	0	0	0	0	0	0	0	0	0	0	0
MPprodigalS80_031742523.[11]	Bacteria_unclassified	0	0	0	0	0	0	0	0	0	0	0	0	0	0	0	0	0	0	0	0	0	0.2592	0	0	0	0	0	0	0.1186	0	0	0	0	0	0	0	0	0.4400	0	0	0	0	0	0	0	0.1289	0	0
MPprodigalS80_013458113.[11]	Bacteria_unclassified	0.0247	0	0	0	0	0	0	0	0	0	0	0	0	0.0190	0	0	0.0212	0	0	0	0	0	0	0	0	0	0	0	0	0	0	0	0	0	0	0	0	0	0	0	0	0	0	0	0	0	0	0
MPprodigalS80_014371347.[11]	Gammaproteobacteria	0	0	0	0	0	0	0	0	0	0	0	0.3432	0	0.0237	0	0	0	0	0.0218	0	0	0	0	0	0	0	0.0269	0	0.0271	0	0	0.2783	0	0	0	0	0	0	0	0	0	0.1246	0	0	0.3569	0	0	0
MPprodigalS80_017052052.[11]	Gammaproteobacteria	0	0	0	0	0	1.2268	0	0	0	0	0	0.0433	0	0	0	0	0	0	0.0179	0	0	0	0	0	0	0	0.1546	0	0	0	0	0.1141	0	0	0	0	0	0	0	0	0	0.0204	0	0	0.1951	0	0	0
MPprodigalS80_029544943.[10]	Bacteria_unclassified	0	0	0.0928	0.1021	0.3860	0	0	0	0	0	0	0	0	0	0	0	0	0	0	0	0	0	0	0	0	0	0	0	0	0	0	0	0	0	0	0	0	0	0	0	0	0	0	0	0	0	0	0
MPprodigalS80_028611804.[10]	Bacteria_unclassified	0	0	0	0	0	0	0	0	0.1208	0	0	0	0	0	0	0	0	0	0	0	0	0	0	0	0.8123	0	0	0	0	0	0	0	0.2181	0	0	0	0	0	0	0.1313	0.1144	0	0.0968	0	0	0	0	0
MPprodigalS80_011398838.[10]	Gammaproteobacteria	0	0	0	0	0	0	0	0	0	0	0	0	0	0	0	0	0.0450	0	0.4085	0	0	0	0	0	0	0	0	0	0	0	0	0	0	0	0	0	0	0	0	0	0	0	0	0	0	0	0	0
MPprodigalS80_000701616.[10]	Betaproteobacteria	0	0	0	0	0.0245	0	0	0	0	0	0	0	0	0	0	0	0	0	0	0	0	0	2.2373	0	0	0	0	0	0	0	0	0	1.1673	0	0	0	0	0	0	0	0	0	0	0	0.0184	0.0228	0	0
MPprodigalS80_013628969.[10]	Gammaproteobacteria	0	0	0	0	0	0	0	0	0	0.1293	0	0	0	0.6550	0	0	0	0	0	0	0	0	0	0	0	0	0	0	0	0.0575	0	0	0	0	0	0	0	0	0	0	0	0	0	0	0	0	0	0
MPprodigalS80_013486727.[10]	Bacteria_unclassified	0	0	0	0	0	0	0	0	0	0.1062	0	0	0	0	0	0	0.0308	0	0	0	0	0	0	0	0	0	0	0	0	0.0630	0	0	0	0	0	0	0	0	0	0	0	0	0	0	0	0	0	0
MPprodigalS80_013395626.[10]	Alphaproteobacteria	0	0	0.0864	0.3802	0.0898	0	0	0	0	0	0	0	0	0	0.0817	0	0	0	0	0	0	0	0	0	0	0	0	0	0	0	0	0	0	0	0	0	0	0	0	0	0	0	0	0	0	0.1671	0	0
MPprodigalS80_003822575.[10]	Alphaproteobacteria	0	0	0	0.1145	0.7574	0	0.1003	0	0	0	0	0	0	0	0	0	0	0.0526	0	0	0	0	0	0	0	0	0	0	0	0	0	0	0	0	0	0	0	0	0	0	0	0	0	0	0	0	0	0
MPprodigalS80_004328995.[10]	Gammaproteobacteria	0	0	0	0	0	0	0	0	0	0	0	0.9248	0	0	0	0	0	0	0.0478	0	0	0	0	0	0	0	0	0	0.0593	0	0.0446	0.1523	0	0	0	0	0	0	0	0	0	0.2182	0	0	0	0	0	0
MPprodigalS80_013515104.[10]	Verrucomicrobiia	0	0	0	0	0	0	0	0	0	0.3759	0	0	0	0	0	0	0.0595	0	0	0	0	0	0	0	0	0	0	0	0	0.0304	0	0	0	0	0	0	0	0	0	0	0	0	0	0	0	0	0	0
MPprodigalS80_004009187.[10]	Bacteria_unclassified	0	0	0	0	0	0	0	0	0	0	0	0	0	0	0	0	0	0	0	0	0	0	0	0	0	0	0	0	0	0.0689	0	0	0	0	0.1493	0	0	0	0	0	0	0	0	0	0	0	0	0
MPprodigalS80_020218466.[10]	Gammaproteobacteria	0	0	0	0	0	0	0	0	0.1526	0	0.5443	0	0	0	0	0	0	0	0	0	0	0	0	0	0	0	0	0	0	0	0	0	0	0	0	0	0	0.8944	0	0.1658	0.5779	0	0	0	0	0	0	0.0858
MPprodigalS80_018516330.[10]	Actinomycetes	0	0	0	0	0	0	0	0.0701	0	0	0	0.0418	0	0	0	0	0	0	0	0	0	0	0	0	0	0	0.1279	0	0.0429	0	0	0.3303	0	0	0	0	0	0	0	0	0	0.0789	0	0	0.1506	0	0	0
MPprodigalS80_013788570.[10]	Bacteria_unclassified	0	0	0	0.0272	0.0257	0	0	0	0	0.1482	0	0	0	1.6359	0	0	0	0	0	0	0	0	0	0	0	0	0	0	0.0220	0.0220	0	0	0	0	0	0	0	0	0.0240	0	0	0	0	0	0	0	0	0
MPprodigalS80_016124364.[9]	Alphaproteobacteria	0	0	0	0	0	0	0	0	0	0	0	0	0	0.1578	0	0	0	0	0	0	0	0	0	0	0	0.4051	0	0	0	0	0	0	0	0	0	0	0	0	0	0	0	0	0	0	0	0	0	0
MPprodigalS80_027419683.[9]	Gammaproteobacteria	0	0.0548	0	0	0	0	0	0.1703	0	0	0	0	0	0	0	0.0586	0	0	0	0	0	0	0	0.1623	0	0	0	0	0	0	0	0	0	0	0	0	0	0	0	0	0	0	0	0.2645	0	0	0	0
MPprodigalS80_002461751.[9]	Gammaproteobacteria	0	0	0	0	0	0	0	0	0	0	0	0.2876	0	0.0516	0	0	0	0	0.3328	0	0	0	0	0	0	0	0.0587	0	0	0	0	0	0	0	0	0	0	0	0	0	0	0.2714	0	0	0.4666	0	0	0
MPprodigalS80_012469945.[9]	Alphaproteobacteria	0	0	0	0	0	0	0	0	0	0.1620	0	0	0	0.0253	0	0	0	0	0	0	0	0	0	0	0	0	0	0	0	0	0	0	0	0	0	0	0	0	0	0	0	0	0	0	0	0	0	0
MPprodigalS80_011375336.[9]	Gammaproteobacteria	0	0	0	0	0	0	0	0	0	0	0	0	0	0	0	0	0	0	0.5067	0	0	0	0	0	0	0	0.0481	0	0	0	0.0364	0.0414	0	0	0	0	0	0	0	0	0	0.0223	0	0	0.0212	0	0	0
MPprodigalS80_000276316.[9]	Gammaproteobacteria	0	0.3109	0	0	0	0	0	0.1934	0	0	0	0	0	0	0	0.1332	0	0	0	0	0	0	0	0.5528	0	0	0	0	0.0788	0	0	0.1349	0	0	0	0	0	0	0	0	0	0	0	0.3004	0	0	0	0
MPprodigalS80_017427377.[9]	Bacteria_unclassified	0	0	0	0	0	0	0	0	0	0	0	0	0	0.0320	0	0	0	0.0416	0	0	0	0	0	0	0	0	0	0	0	0	0	0	0	0	0	0	0	0	0	0	0	0	0.2781	0	0	0	0	0
MPprodigalS80_026758673.[9]	Bacteria_unclassified	0	0	0	0	0	0	0	0	0.0980	0	0.0873	0	0	0	0	0	0	0	0	0	0	0.0902	0	0	0.3763	0	0	0	0	0	0	0	0.9727	0	0	0	0	0	0	0	0.1855	0	0	0	0	0	0	0
MPprodigalS80_012203419.[9]	Gammaproteobacteria	0	0	0	0	0	0	0	0	0	0	0	0	0	0	0	0	0	0	1.6339	0	0	0	0	0	0	0	0	0	0	0.0723	0.9084	0	0	0	0	0	0	0	0	0	0	0	0	0	0.0424	0	0	0
MPprodigalS80_031293744.[9]	Alphaproteobacteria	0	0	0	0	0	0	0	0	0	0	0	0	0.2871	0	0	0	0	0	0	0	0	0	0	0	0	0	0	0.3274	0	0	0	0	0	0	0	0	0	0	0.1367	0	0	0	0	0	0	0	0	0
MPprodigalS80_012141862.[9]	Gammaproteobacteria	0	0	0	0	0	0.2134	0	0	0	0	0	0.1280	0	0	0	0	0	0	0.1058	0	0	0	0	0	0	0	0.1306	0	0	0	0.3460	0.1125	0	0	0	0	0	0	0	0	0	0.1812	0	0	0	0	0	0
MPprodigalS80_020288746.[9]	Bacteria_unclassified	0	0	0	0	0	0	0	0	0	0	0.1421	0	0	0	0	0	0	0.0763	0	0	0	0	0	0	0	0	0	0.0702	0	0	0	0	0	0	0	0	0	0.4358	0	0	0	0	0	0	0	0	0	0
MPprodigalS80_018454118.[9]	Gammaproteobacteria	0	0.6348	0	0	0	0	0	0	0	0	0	0	0	0	0	0	0	0	0	0	0	0	0	0.2850	0	0	0	0	0.2926	0	0	0.1879	0	0	0	0	0	0	0	0	0	0	0	0.0558	0	0	0	0
MPprodigalS80_026147853.[9]	Bacteria_unclassified	0.0757	0	0	0	0	0	0	0	0	0	0	0	0	0	0	0	0.0648	0	0	0	0	0	0	0	0	0	0	0	0	0.0662	0	0	0	0	0	0	0	0	0	0	0	0	0	0	0	0	0	0
MPprodigalS80_030028416.[9]	Bacteria_unclassified	0	0	0	0	0	0	0	0	0	0	1.1018	0	0	0	0	0	0	0	0	0	0	0	0	0	0	0	0	0	0	0	0	0	0	0	0	0	0	0.1287	0	0	0.0780	0	0	0	0	0	0	0.1853
MPprodigalS80_007160442.[8]	Alphaproteobacteria	0	0	0	0	0	0	0	0	0	0	0	0	0	0	0	0	0	0	0	0	0	0	0	0	0	0	0	0	0	0	0	0	0	0	0	0	0	0	0	0	0	0	0	0	0	0	0	0
MPprodigalS80_013766435.[8]	Bacteria_unclassified	0	0	0	0	0	0	0	0	0	0.0265	0	0	0	2.0001	0	0	0	0	0	0	0	0	0	0	0	0	0	0	0.0707	0	0	0	0	0	0	0	0	0	0	0	0	0	0	0	0	0	0	0
MPprodigalS80_006464894.[8]	Bacteria_unclassified	0	0	0	0	0	0	0	0	0	0.2303	0	0	0	0	0	0	0.1002	0	0	0	0	0	0	0	0	0	0	0	0	0	0	0	0	0	0	0	0	0	0	0	0	0	0	0	0	0	0	0
MPprodigalS80_031815344.[8]	Alphaproteobacteria	0	0	0	0	0	0	0	0	0	0	0	0	0	0	0	0	0	0	0	0	0	0.1103	0	0	0.6905	0	0	0	0	0	0	0	0.1082	0	0	0	0	0	0	0	0	0	0	0	0	0	0	0
MPprodigalS80_007561274.[8]	Gammaproteobacteria	0	0	0	0	0	0	0	0	0	0	0	1.0759	0	0	0	0	0	0	0.0593	0	0	0	0	0	0	0	0.8050	0	0	0	0	0.2520	0	0	0	0	0	0	0	0	0	0.1354	0	0	0	0	0	0
MPprodigalS80_011990079.[8]	Gammaproteobacteria	0	0	0	0	0	0	0	0	0	0	0	0	0	0	0	0	0.0755	0	0	0	0	0	0	0	0	0	0	0	0	0	0	0	0	0	0	0	0	0	0	0	0	0	0	0	0	0	0	0
MPprodigalS80_009796141.[8]	Gammaproteobacteria	0	0	0	0	0	0	0	0.0861	0	0	0	0	0	0	0	0.7564	0	0	0	0	0	0	0	0.0410	0	0	0	0	0	0	0	0.0451	0	0	0	0	0	0	0	0	0	0	0	0.0401	0	0	0	0
MPprodigalS80_013784261.[8]	Bacteria_unclassified	0	0	0	0	0	0	0	0	0	0	0	0	0	0.9459	0	0	0	0	0	0	0	0	0	0	0	0	0	0	0.0451	0	0	0	0	0	0.0244	0	0	0	0	0	0	0	0	0	0	0	0	0
MPprodigalS80_025602668.[8]	Alphaproteobacteria	0	0	0	0	0	0	0	0	0	0	0	0	0.2137	0	0	0	0	0	0	0	0	0	0	0	0	0	0	0	0	0	0	0	0	0	0	0.8265	0.2324	0	0	0	0	0	0	0	0	0	0.1495	0
MPprodigalS80_025520762.[8]	Gammaproteobacteria	0	0	0	0.2457	0	0	0	0	0	0	0	0	0	0	0	0	0	0	0	0	0	0	0	0	0	0	0	0	0	0	0	0	0	0	0.1074	0	0	0	0	0.1281	0	0	0.0944	0	0	0	0	0
MPprodigalS80_017055424.[8]	Gammaproteobacteria	0	0	0	0	0	1.2632	0	0.0205	0	0	0	0.0244	0	0	0	0	0	0	0	0	0	0	0	0	0	0	0	0	0	0	0	0	0	0	0	0	0	0	0	0	0	0	0	0	0.0220	0	0	0
MPprodigalS80_011569917.[7]	Actinomycetes	0	0	0	0	0	0	0	0	0	0	0	0	0	0	0	0	0	0	1.2857	0	0	0.0601	0	0	0	0	0	0	0	0	0.2485	0	0	0	0	0	0	0	0	0	0.0618	0	0	0	0	0	0	0
MPprodigalS80_007159043.[7]	Gemmatimonadota	0	0	0	0	0	0	0	0	0	0	0	0	0	0	0	0	0	0	0	0	0	0	0	0	0	0	0	0	0	0	0	0	0	0	0.1159	0	0	0	0	0	0	0	0	0	0	0	0	0
MPprodigalS80_000798020.[7]	Gammaproteobacteria	0	0	0	0	0	0	0	0	0	0	0.1129	0	0	0	0	0	0	0	0	0	0	0	0	0	0	0	0	0	0	0	0	0	0.2286	0	0	0	0	0	0	0	0	0	0	0	0	0	0	0
MPprodigalS80_031739492.[7]	Bacteria_unclassified	0	0	0	0	0	0	0	0	0	0	0.1086	0	0	0	0	0	0	0	0	0	0	0.2243	0	0	0.1170	0	0	0	0	0	0	0	0	0	0	0	0	0.3808	0	0	0.1153	0	0	0	0	0	0	0
MPprodigalS80_025103292.[7]	Alphaproteobacteria	0	0	0	0	0	0	0	0	0	0	0	0	1.1732	0	0	0	0	0	0	0	0	0	0	0	0	0	0	0	0	0	0	0	0	0	0	0.9725	0.9114	0	0	0	0	0	0	0	0	0	0.4690	0
MPprodigalS80_009202159.[7]	Gammaproteobacteria	0	0	0.1784	0	0.0927	0	0.0860	0	0	0	0	0	0	0	0	0	0	0	0	0	0	0	0	0	0	0	0	0	0	0	0	0	0	0	0	0	0	0	0	0	0	0	0	0	0	0	0	0
MPprodigalS80_009556328.[7]	Actinomycetes	0	0	0	0	0	0	0	0	0	0	0	0	0	0.0727	0	0	0	0	0	0	0	0	0	0	0	0	0.0826	0	0	0.0829	0	0	0	0	0	0	0	0	0	0	0	0.7644	0	0	0.2920	0	0	0
MPprodigalS80_013536312.[7]	Bacteria_unclassified	0	0	0	0	0	0	0	0	0	0.0368	0	0	0	0.1149	0	0	0	0	0	0	0	0	0	0	0	0	0	0	0	0	0	0	0	0	0	0	0	0	0	0	0	0	0	0	0	0	0	0
MPprodigalS80_026929741.[7]	Bacteria_unclassified	0	0	0	0	0	0	0	0	0	0	0	0	0	0	0	0	0	0	0	0	0	0	0	0	0	0	0	0	0	0	0	0	0	0	0	0	0	0	0	0	0	0	0	0	0	0	0	0
MPprodigalS80_002623663.[7]	Gammaproteobacteria	0	0	0	0	0	0	0	0	0	0	0	0	0	0	0	0	0	0	0.0856	0	0	0	0	0	0	0	0.2113	0	0	0	0	0	0	0	0	0	0	0	0	0	0	0.0977	0	0	0.9331	0	0	0
MPprodigalS80_012543208.[7]	Gammaproteobacteria	0	0	0	0	0	0	0	0	0	0	0	0	0	0	0	0	0	0	0.0920	0	0	0	0	0	0	0	0	0	0	0	0	0	0	0	0	0	0	0	0	0	0	0.0700	0	0	0	0	0	0
MPprodigalS80_004082110.[7]	Bacteria_unclassified	0	0	0	0.1219	0	0	0	0	0	0	0	0	0	0	0	0	0	0	0	0	0	0	0	0	0	0	0	0	0	0	0	0	0	0	0.3196	0	0	0	0	0	0	0	0	0	0	0	0	0
MPprodigalS80_013750400.[7]	Bacteria_unclassified	0	0	0	0	0	0	0	0	0	0	0	0	0	1.6676	0	0	0	0	0	0	0	0	0	0	0	0	0	0	0.0483	0	0	0	0	0	0	0	0	0	0	0	0	0	0	0	0	0	0	0
MPprodigalS80_032009892.[7]	Bacteria_unclassified	0	0	0.3195	0	0.1329	0	0	0	0	0	0	0	0	0	0	0	0	0	0	0	0	0	0	0	0	0	0	0	0	0	0	0	0	0	0	0	0	0	0	0	0	0	0	0	0	0	0	0
MPprodigalS80_020075598.[7]	Saprospiria	0	0	0	0	0	0	0	0	0	0	0.0438	0	0	0	0	0	0	0	0	0	0	0	0	0	0	0.0929	0	0	0	0	0	0	0	0	0	0	0	0	0.0904	0	0.0931	0	0	0	0	0.0450	0	0
MPprodigalS80_000558002.[7]	Gammaproteobacteria	0	0.2581	0	0	0	0	0	0	0	0	0	0	0	0	0	0	0	0	0	0	0	0	0	0.3400	0	0	0	0	0.1091	0	0	0.4669	0	0	0	0	0	0	0	0	0	0	0	0.1663	0	0	0	0
MPprodigalS80_018321075.[7]	Alphaproteobacteria	0	0	0	0	0	0	0	0	0	0	0	0	0	0	0	0	0.1601	0	0	0	0	0	0	0	0	0	0	0	0	0.8181	0	0	0	0	0.0887	0	0	0	0	0	0	0	0	0	0	0	0	0
MPprodigalS80_007213869.[7]	Bacteria_unclassified	0	0	0	0	0.1125	0	0	0	0	0	0	0	0	0	0	0	0	0	0	0	0	0	0	0	0	0	0	0	0	0	0	0	0	0	0	0	0	0	0	0	0	0	0	0	0	0	0	0
MPprodigalS80_011328528.[7]	Bacteria_unclassified	0	0	0	0	0	0	0	0	0	0	0	0	0	0	0	0	0	0	1.6237	0	0	0	0	0	0	0	0.1484	0	0	0	0.2621	0	0	0	0	0	0	0	0	0	0.0280	0.0458	0	0	0	0	0	0
MPprodigalS80_032607753.[7]	Gammaproteobacteria	0	0	0	0	0	0	0	0	0	0	0	0.5234	0	0	0	0	0	0	0.1082	0	0	0	0	0	0	0	0.6007	0	0	0	0.0505	0	0	0	0	0	0	0	0	0	0	0.3087	0	0	0	0	0	0
MPprodigalS80_027591390.[7]	Gammaproteobacteria	0	0	0	0	0	0	0	0	0	0	0	0	0	0	0	0	0	0	0	0	0	0	0	0	0	0	0	0	0	0.2925	0	0	0	0	0	0	0	0	0	0	0	0.0899	0	0	0.4292	0	0	0
MPprodigalS80_015669993.[6]	Alphaproteobacteria	0	0	0	0	0	0	0	0	0.1028	0	0	0	0	0	0	0	0	0	0	0.7126	0	0	0	0	0	0.1944	0	0	0	0	0	0	0	0	0	0	0	0	0	0	0	0	0	0	0	0	0	0.1156
MPprodigalS80_031157404.[6]	Bacteria_unclassified	0	0	0	0	0.3631	0	0	0	0	0	0	0	0	0	0.1101	0	0	0	0	0	0	0	0	0	0	0	0	0	0	0	0	0	0	0	0	0	0	0	0	0.1335	0	0	0	0	0	0	0	0
MPprodigalS80_007789915.[6]	Alphaproteobacteria	0	0.1071	0	0	0	0	0	0	0	0	0	0.3969	0	0	0	0	0	0	0	0	0	0	0	0	0	0	0.1350	0	0	0	0	0	0	0	0	0	0	0	0	0	0	0	0	0.1035	0.1192	0	0	0
MPprodigalS80_018477653.[6]	Bacteria_unclassified	0	0	0	0	0	0	0	0	0	0	0	0	0	0	0	0	0	0	0	0	0	0	0	0	0	0	0	0	0.1909	0	0	0.2451	0	0	0	0	0	0	0	0	0	0	0	0	0.0838	0	0	0
MPprodigalS80_009521884.[6]	Bacteria_unclassified	0	0	0	0	0	0	0	0	0	0	0	0	0	0	0	0	0	0	0.0984	0	0	0	0	0	0	0	0.1822	0	0	0	0	0	0	0	0	0	0	0	0	0	0	0.8428	0	0	0.0537	0	0	0
MPprodigalS80_008148477.[6]	Bacteria_unclassified	0	0	0	0	0	0	0	0	0	0	0	0	0	0	0	0	0	0	0	0	0	0	0	0	0.1882	0	0	0	0	0	0	0	0.0884	0	0	0	0	0	0	0	0	0	0	0	0	0	0.1323	0
MPprodigalS80_025120888.[6]	Bacteria_unclassified	0	0	0	0	0	0	0	0	0	0	0	0	0	0	0	0	0	0	0	0	0	0	0	0	0	0	0	0	0	0	0	0	0	0	0	0	0	0	0	0	0	0	0	0	0	0	0	0
MPprodigalS80_027608128.[6]	Gammaproteobacteria	0	0	0	0	0	0	0	0	0	0	0	0	0	0	0	0.1600	0	0	0	0	0	0	0	0	0	0	0.4708	0	0.5681	0	0	0.3243	0	0	0	0	0	0	0	0	0	0	0	0	0	0	0	0
MPprodigalS80_032171088.[6]	Gammaproteobacteria	0	0	0	0	0	0	0	0	0	0	0	0.0749	0	0	0	0	0	0	0	0	0	0	0	0	0	0	0	0	0.0384	0	0.0289	0	0	0	0	0	0	0	0	0	0	0.0353	0	0	0	0	0	0
MPprodigalS80_010312900.[6]	Bacteria_unclassified	0	0	0	0	0	0	0	0	0	0	0	0	0	0	0	0	0	0	0	0	0.0780	0	0	0	0	0	0	0	0	0	0	0	0	0	0	0	0	0	0	0.0796	0.0693	0	0	0	0	0	0	0
MPprodigalS80_028362235.[6]	Bacteria_unclassified	0	0	0	0	0	0	0	0	0	0	0	0	0	0	0	0	0	0.1462	0	0	0	0	0	0	0	0	0	0	0	0	0	0	0.1378	0	0	0	0	0	0	0	0	0	0.1222	0	0	0	0	0
MPprodigalS80_002495898.[6]	Gammaproteobacteria	0	0	0	0	0	0	0	0	0	0	0	0	0	0	0	0	0	0	0	0	0	0	0	0	0	0	0.3037	0	0	0	0	0.1307	0	0	0	0	0	0	0	0	0	0	0	0	0.2683	0	0	0
MPprodigalS80_019805117.[6]	Actinomycetes	0	0	0	0	0	0	0	0	0	0	0.1043	0	0	0.0861	0	0	0	0	0	0	0	0	0	0	0	0	0	0	0	0	0	0	0	1.4212	0	0	0	0	0	0	0	0	0	0	0	0	0	0
MPprodigalS80_007534632.[6]	Gammaproteobacteria	0	0	0	0	0	0	0	0	0	0	0	0.5474	0	0	0	0	0	0	0.0226	0	0	0	0	0	0	0	0	0	0	0	0.0211	0	0	0	0	0	0	0	0	0	0	0.0258	0	0	0	0	0	0
MPprodigalS80_011317462.[6]	Gammaproteobacteria	0	0	0	0	0	0	0	0	0	0	0	0	0	0	0	0	0	0	1.3421	0	0	0	0	0	0	0	0	0	0	0	0.5516	0	0	0.0178	0	0	0	0	0	0	0.0749	0	0	0	0	0	0	0
MPprodigalS80_011260586.[6]	Gammaproteobacteria	0	0	0.1272	0	0	0	0.4905	0	0	0	0	0	0	0	0	0	0	0	0	0	0	0	0	0	0	0	0	0	0	0	0	0	0	0	0	0	0	0	0	0	0	0	0	0	0	0	0	0
MPprodigalS80_011404309.[6]	Gammaproteobacteria	0	0	0	0	0	0	0	0	0	0	0	0	0	0	0	0	0	0	1.0828	0	0	0	0	0	0	0	0	0	0	0	0.3431	0	0	0	0	0	0	0	0	0	0.0539	0	0	0	0	0	0	0
MPprodigalS80_011840776.[6]	Gammaproteobacteria	0	0	0	0	0	0	0	0	0	0	0	0	0	0	0	0	0	0	0.6654	0	0	0	0	0	0	0	0	0	0	0	0	0	0	0	0	0	0	0	0	0	0	0	0	0	0	0	0	0
MPprodigalS80_014286807.[6]	Gammaproteobacteria	0	0	0	0	0	0	0	0	0	0	0	0	0	0	0	0	0	0	0	0	0	0	0	0	0	0	0	0	0	0	0	0	0	0	0	0	0	0	0	0	0	0	0	0.0294	0.0677	0	0	0
MPprodigalS80_009326387.[5]	Bacteria_unclassified	0.3142	0	0	0	0	0	0	0	0	0	0	0	0	0	0	0	0	0	0	0	0	0	0	0	0	0	0	0	0	0.1833	0	0	0	0	0	0	0	0	0	0	0	0	0	0	0	0	0	0
MPprodigalS80_011790375.[5]	Bacteria_unclassified	0	0	0	0	0	0	0	0	0	0	0	0	0	0	0	0	0	0	0	0	0	0	0	0	0	0	0	0	0	0	0	0	0	0	0	0	0	0	0	0	0	0	0	0	0	0	0	0
MPprodigalS80_019094129.[5]	Gammaproteobacteria	0.0947	0	0	0	0	0	0	0	0	0	0	0	0	0	0	0	0	0	0	0	0	0	0	0	0	0	0	0	0	0.2488	0	0	0	0	0	0	0	0	0	0	0	0	0	0	0	0	0	0
MPprodigalS80_007098500.[5]	Bacteria_unclassified	0	0	0	0	0	0	0	0	0	0	0	0	0	0	0	0	0	0.1335	0	0	0	0	0	0	0	0	0	0	0.1174	0	0	0	0	0	0	0	0	0	0	0	0	0	0	0	0	0	0	0
MPprodigalS80_032493048.[5]	Bacteria_unclassified	0	0	0	0	0	0	0	0	0	0	0.1486	0	0	0	0	0	0	0	0	0	0	0	0	0	0	0	0	0	0	0	0	0	0.3009	0	0	0	0	0	0	0	0	0	0	0	0	0	0	0
MPprodigalS80_013782019.[5]	Bacteria_unclassified	0	0	0	0	0	0	0	0	0	0	0	0	0	1.2187	0	0	0	0	0	0	0	0	0	0	0	0	0	0	0	0	0	0	0	0	0	0	0	0	0	0	0	0	0	0	0	0	0	0
MPprodigalS80_017950319.[5]	Gammaproteobacteria	0	0	0	0	0	0	0	0	0	0	0	0	0	0	0	0	0	0.0461	0	0	0	0	0	0	0	0	0	0.1273	0	0	0	0	0	0	0	0	0	0	0	0	0	0	0.0386	0	0	0	0	0
MPprodigalS80_029810879.[5]	Gammaproteobacteria	0	0	0	0	0	0	0	0	0	0	0	0	0	0	0	0.3392	0	0	0.0462	0	0	0	0	0	0	0	0	0	0	0	0.3884	0.0491	0	0	0	0	0	0	0	0	0	0	0	0	0	0	0	0
MPprodigalS80_006546031.[5]	Alphaproteobacteria	0	0	0	0	0	0	0	0	0	0.1096	0	0	0	0	0	0	0.0954	0	0	0	0	0	0	0	0	0	0	0	0	0.2925	0	0	0	0	0	0	0	0	0	0	0	0	0	0	0	0	0	0
MPprodigalS80_028367846.[5]	Bacteria_unclassified	0	0	0	0	0	0	0	0	0	0	0	0	0	0	0	0	0	0	0	0	0	0	0	0	0.1678	0	0	0	0	0	0	0	0	0	0	0	0	0	0	0	0	0	0	0	0	0	0	0
MPprodigalS80_014096256.[5]	Bacteria_unclassified	0	0	0	0	0	0	0	0	0	0.1948	0	0	0	1.1137	0	0	0	0	0	0	0	0	0	0	0	0	0	0	0.0579	0	0	0	0	0	0	0	0	0	0	0	0	0	0	0	0	0	0	0
MPprodigalS80_012359503.[5]	Gammaproteobacteria	0	0	0	0	0	0	0	0	0	0	0	0	0	0	0	0	0	0	0.2796	0	0	0	0	0	0	0	0.2071	0	0	0	0.4178	0	0	0	0	0	0	0	0	0	0	0.1915	0	0	0	0	0	0
MPprodigalS80_000869735.[5]	Bacteria_unclassified	0	0	0	0	0	0	0	0	0	0	0	0	0	0	0	0	0	0	0	0	0	0	0	0	0.3447	0	0	0	0	0	0	0	0.4535	0	0	0	0	0	0	0	0	0	0	0	0	0	0	0
MPprodigalS80_007614545.[5]	Actinomycetes	0	0	0	0	0	0	0	0.0746	0	0	0	0.3554	0	0	0	0	0	0	0	0	0	0	0	0	0	0	0	0	0	0	0	0.0780	0	0	0	0	0	0	0	0	0	0	0	0	0.1602	0	0	0
MPprodigalS80_003195199.[5]	Bacteria_unclassified	0	0	0	0	0	0	0	0	0	0	0.0308	0	0	0	0	0	0	0	0	0	0	0	0	0	0	0	0	0	0	0	0	0	0.0312	0	0	0	0	0	0	0.0375	0	0	0	0	0	0	0	0
MPprodigalS80_011816719.[5]	Gammaproteobacteria	0	0	0	0	0	0	0	0	0	0	0	0	0	0	0	0	0	0	0.3738	0	0	0	0	0	0	0	0	0	0	0	0	0	0	0	0	0	0	0	0	0	0	0	0	0	0	0	0	0
MPprodigalS80_025232328.[5]	Bacteria_unclassified	0	0	0	0.1717	0.3246	0	0.1505	0	0	0	0	0	0	0	0	0	0	0	0	0	0	0	0	0	0	0.1557	0	0	0	0	0	0	0	0	0	0	0	0	0	0	0	0	0	0	0	0	0	0
MPprodigalS80_028985354.[5]	Gammaproteobacteria	0	0	0	0	0	0.0800	0	0	0	0	0	0	0	0	0	0	0	0	0	0	0	0	0	0	0	0	0.5878	0	0	0	0.0741	0	0	0	0	0	0	0	0	0	0	0.0906	0	0	0	0	0	0
MPprodigalS80_025483312.[5]	Gammaproteobacteria	0	0	0	0	0	0	0	0	0	0	0	0	0	0	0	0	0	0	0.0417	0	0	0	0	0	0	0	0	0	0	0	0.1169	0	0	0	0	0	0	0	0	0	0	0.1905	0	0	0	0	0	0
MPprodigalS80_025150569.[5]	Bacteria_unclassified	0	0	0	0	0	0	0	0	0	0	0	0	0	0	0	0	0	0	0	0	0	0.1534	0	0	0	0.1575	0	0	0	0	0	0	0	0	0	0	0	0	0	0	0	0	0	0	0	0	0	0
MPprodigalS80_026705223.[5]	Bacteria_unclassified	0	0	0	0	0	0	0	0	0	0	0	0	0	0	0	0	0	0	0	0	0	0	0	0	0	0	0	0.0967	0	0.0462	0	0	0	0	0	0	0	0	0	0	0	0	0	0	0	0	0	0
MPprodigalS80_015270349.[5]	Gammaproteobacteria	0	0	0	0	0	1.7185	0	0	0	0	0	0	0	0	0	0	0	0	0.0203	0	0	0	0	0	0	0	0	0	0	0	0	0	0	0	0	0	0	0	0	0	0	0	0	0	0	0	0	0
MPprodigalS80_004102601.[5]	Bacteria_unclassified	0	0	0	0	0	0	0	0	0	0	0	0	0	0	0	0	0	0	0	0	0	0	0	0	0	0	0	0	0	0	0	0	0	0	0.1139	0	0	0	0	0	0	0	0	0	0	0	0	0
MPprodigalS80_007150805.[4]	Bacteria_unclassified	0	0	0	0	0	0	0	0	0	0	0	0	0	0	0	0	0	0	0	0	0	0	0	0	0	0	0	0	0	0.0705	0	0	0	0	0.0764	0	0	0	0	0	0	0	0	0	0	0	0	0
MPprodigalS80_011599700.[4]	Gammaproteobacteria	0	0	0	0	0	0	0	0	0	0	0	0	0	0	0	0	0	0	0.2540	0	0	0	0	0	0	0	0.0784	0	0	0	0	0	0	0	0	0	0	0	0	0	0	0.1450	0	0	0	0	0	0
MPprodigalS80_008844442.[4]	Bacteria_unclassified	0	0	0	0	0	0	0	0	0	0	0	0	0	0	0	0	0	0	0	0	0	0	0	0	0	0	0	0	0	0	0	0	0	0	0	0	0	0	0	0	0	0	0	0	0	0	0	0
MPprodigalS80_026819826.[4]	Bacteria_unclassified	0	0	0	0	0	0	0	0	0	0	0	0	0	0	0	0	0	0	0	0	0	0	0	0	0	0	0	0	0	0	0	0	0	0	0.0524	0	0	0	0	0	0	0	0	0	0	0	0	0
MPprodigalS80_009401378.[4]	Bacteria_unclassified	0	0	0	0	0	0	0	0	0	0	0	0	0	0	0	0	0	0	0	0	0	0	0	0	0	0	0	0	0	0	0	0	0	0	0.2696	0	0	0	0	0	0	0	0	0	0	0	0	0
MPprodigalS80_013754823.[4]	Gammaproteobacteria	0	0	0	0	0	0	0	0	0	0	0	0	0	0.4945	0	0	0	0	0	0	0	0	0	0	0	0	0	0	0	0	0	0	0	0	0	0	0	0	0	0	0	0	0	0	0.6955	0	0	0
MPprodigalS80_018996488.[4]	Gammaproteobacteria	0	0	0	0	0	0	0	0	0	0	0	0	0	0	0	0	0	0	0	0	0	0.1628	0	0	0	0	0	0	0	0	0	0	0	0	0.1611	0	0	0.1382	0	0	0	0	0	0	0	0	0	0
MPprodigalS80_017799694.[4]	Alphaproteobacteria	0	0	0	0.1281	0	0	0	0	0	0	0	0	0	0	0	0	0	0	0	0	0	1.3574	0	0	0	0	0	0	0	0	0	0	0	0.0830	0	0	0	0	0	0	0	0	0	0	0	0	0	0
MPprodigalS80_013542204.[4]	Bacteria_unclassified	0	0	0	0	0	0	0	0	0	0	0	0	0	0	0	0	0	0	0	0	0	0	0	0	0	0	0	0	0	0.0448	0	0	0	0	0	0	0	0	0	0	0	0	0	0	0	0	0	0
MPprodigalS80_007388264.[4]	Gammaproteobacteria	0.0947	0	0	0	0	0	0	0	0	0	0	0	0	0	0	0	0	0	0	0	0	0	0	0	0	0	0	0	0	0.0829	0	0	0	0	0	0	0	0	0	0	0	0	0	0	0	0	0	0
MPprodigalS80_014390260.[4]	Gammaproteobacteria	0	0	0	0	0	0	0	0	0	0	0	0	0	0	0	0	0	0	0	0	0	0	0	0	0	0	0	0	0	0	0	0.1291	0	0	0	0	0	0	0	0	0	0	0	0	0.1325	0	0	0
MPprodigalS80_013431770.[4]	Bacteria_unclassified	0	0	0	0.3778	0	0	0	0	0	0	0	0	0	0	0	0	0	0	0	0	0	0	0	0	0	0	0	0	0	0	0	0	0	0	0	0	0	0	0	0	0	0	0	0	0	0	0	0
MPprodigalS80_004073181.[4]	Bacteria_unclassified	0	0	0	0	0	0	0	0	0	0	0	0	0	0	0	0	0.0655	0	0	0	0	0	0	0	0	0	0	0	0	0	0	0	0	0	0.0726	0	0	0	0	0	0	0	0	0	0	0	0	0
MPprodigalS80_007126907.[4]	Bacteria_unclassified	0	0	0	0	0	0	0	0	0	0	0	0	0	0	0	0	0	0	0	0	0	0	0	0	0	0	0	0	0	0	0	0	0	0	0.1592	0	0	0	0	0	0	0	0	0	0	0	0	0
MPprodigalS80_028459808.[4]	Bacteria_unclassified	0	0	0.3434	0.1889	0	0	0	0	0	0	0	0	0	0	0	0	0	0	0	0	0	0	0	0	0	0	0	0	0	0	0	0	0	0	0	0	0	0	0	0	0	0	0	0	0	0	0	0
MPprodigalS80_003965932.[4]	Bacteria_unclassified	0	0	0	0	0	0	0	0	0	0	0	0	0	0	0	0	0	0	0	0	0	0	0	0	0	0	0	0	0	0	0	0	0	0	0.1270	0	0	0	0	0	0	0	0	0	0	0	0	0
MPprodigalS80_015006615.[4]	Alphaproteobacteria	0	0	0	0	0	0	0	0	0.1007	0	0	0	0	0	0	0	0	0	0	0	0	0	0	0	0	0	0	0	0	0	0	0	0	0	0	0	0	0	0	0	0.0953	0	0	0	0	0	0	0
MPprodigalS80_019791094.[3]	Gammaproteobacteria	0	0	0	0	0	0	0	0	0	0	0	0	0	0	0	0	0	0	0	0	0	0	0	0	0	0	0	0	0	0	0	0	0	1.7941	0	0	0	0	0	0	0	0	0	0	0	0	0	0
MPprodigalS80_019089617.[3]	Bacteria_unclassified	0	0	0	0	0	0	0	0	0	0.1651	0	0	0	0	0	0	0	0	0	0	0	0	0	0	0	0	0	0	0	0	0	0	0	0	0	0	0	0	0	0	0	0	0	0	0	0	0	0
MPprodigalS80_003890412.[3]	Bacteria_unclassified	0	0	0	0	0	0	0	0	0	0	0	0	0	0	0	0	0	0	0	0	0	0	0	0	0	0	0	0	0	0	0	0	0	0	0	0	0	0	0	0	0	0	0	0	0	0	0	0
MPprodigalS80_018649161.[3]	Gammaproteobacteria	0	0.1785	0	0	0	0	0	0	0	0	0	0	0	0	0	0	0	0	0	0	0	0	0	0.0881	0	0	0	0	0	0	0	0	0	0	0	0	0	0	0	0	0	0	0	0	0	0	0	0
MPprodigalS80_020466658.[3]	Gammaproteobacteria	0	0	0	0	0	0	0	0	0	0	0	0	0	0	0	0	0	0	0	0	0	0	0	0	0	0	0	0	0	0	0	0	0	1.2778	0	0	0	0	0	0	0	0	0	0	0	0	0	0
MPprodigalS80_028172901.[3]	Gammaproteobacteria	0	0	0	0	0	0	0	0	0	0	0	0	0	0.0414	0	0	0.0462	0	0	0	0	0	0	0	0	0	0	0	0	0	0	0	0	0	0	0	0	0	0	0	0	0	0	0	0	0	0	0
MPprodigalS80_012568593.[3]	Bacteria_unclassified	0	0	0	0	0	0	0	0	0	0.0811	0	0	0	0	0	0	0	0	0	0	0	0	0	0	0	0	0	0	0	0	0	0	0	0	0	0	0	0	0	0	0	0	0	0	0	0	0	0
MPprodigalS80_030912702.[3]	Gammaproteobacteria	0	0	0	0	0.0499	0	0	0	0	0	0	0	0	0	0	0	0	0	0	0	0	0	0	0	0	0	0	0	0	0	0	0	0	0	0	0	0	0	0	0	0	0	0	0	0	0	0	0
MPprodigalS80_019817296.[3]	Gammaproteobacteria	0	0	0	0	0	0	0	0	0	0	0	0	0	0	0	0	0	0	0	0	0	0	0	0	0	0	0	0	0	0	0	0	0	0.4596	0	0	0	0	0	0	0	0	0	0	0	0	0	0
MPprodigalS80_008158749.[3]	Gammaproteobacteria	0	0	0	0	0	0	0	0	0	0	0	0	0	0	0	0	0	0	0	0	0	0	0	0	0.1365	0	0	0	0	0	0	0	0	0	0	0	0	0	0	0	0	0	0	0	0	0	0	0
MPprodigalS80_009292396.[3]	Bacteria_unclassified	0	0	0	0	0	0	0	0	0	0	0	0	0	0	0	0	0	0	0	0	0	0	0	0	0	0	0	0	0	0	0	0	0	0	0	0	0	0	0	0	0	0	0	0	0	0	0	0
MPprodigalS80_015783203.[3]	Gammaproteobacteria	0	0	0	0	0	0	0	0	0	0	0	0	0	0	0	0	0	0	0	0	0	0	0	0	0	0	0	0.1520	0	0	0	0	0	0	0	0.9667	0	0	0.1587	0	0	0	0	0	0	0	0	0
MPprodigalS80_026840085.[3]	Bacteria_unclassified	0	0	0	0	0	0	0	0	0	0	0	0	0	0	0	0	0	0	0	0	0	0	0	0	0	0	0	0	0	0	0	0	0.1657	0	0	0	0	0.1434	0	0	0	0	0	0	0	0	0	0
MPprodigalS80_000897458.[3]	Bacteria_unclassified	0	0	0	0	0	0	0	0	0.1283	0	0	0	0	0	0	0	0	0	0	0	0	0	0	0	0	0	0	0	0	0	0	0	0.1158	0	0	0	0	0	0	0	0	0	0	0	0	0	0	0
MPprodigalS80_013520051.[3]	Bacteria_unclassified	0	0	0	0	0	0	0	0	0	0	0	0	0	0.1079	0	0	0	0	0	0	0	0	0	0	0	0	0	0	0.0247	0	0	0	0	0	0	0	0	0	0	0	0	0	0	0	0	0	0	0
MPprodigalS80_014723838.[3]	Bacteria_unclassified	0	0	0	0	0	0	0	0	0	0	0	0	0	0	0	0	0	0	0	0	0	0	0	0	0	0	0	0	0	0.0404	0	0	0	0	0	0	0	0	0	0	0	0	0	0	0	0	0	0
MPprodigalS80_002422848.[3]	Gammaproteobacteria	0	0	0	0	0	0	0	0	0	0	0	0	0	0.2032	0	0	0	0	0	0	0	0	0	0	0	0	0	0	0	0	0	0	0	0	0	0	0	0	0	0	0	0	0	0	0.6415	0	0	0
MPprodigalS80_027277146.[3]	Bacteria_unclassified	0	0	0	0	0	0	0	0	0	0	0	0	0	0	0	0	0	0	0	0	0	0	0	0	0	0	0	0.1616	0	0	0	0	0	0	0	0	0	0	0	0	0	0	0	0	0	0	0	0
MPprodigalS80_006734814.[3]	Bacteria_unclassified	0	0	0	0	0	0	0	0	0	0	0.0873	0	0	0	0	0	0	0	0	0	0	0	0	0	0	0	0	0	0	0	0	0	0	0	0	0	0	0	0	0	0	0	0	0	0	0	0	0
MPprodigalS80_014349032.[3]	Actinomycetes	0	0	0	0	0	0	0	0	0	0	0	0	0	0	0	0	0	0	0	0	0	0	0	0	0	0	0	0	0	0	0	0.0471	0	0	0	0	0	0	0	0	0	0	0	0	0.0483	0	0	0
MPprodigalS80_006448891.[3]	Bacteria_unclassified	0	0	0	0	0	0	0	0	0	0	0	0	0	0	0	0	0.1481	0	0	0	0	0	0	0	0	0	0	0	0	0	0	0	0	0	0	0	0	0	0	0	0	0	0	0	0	0	0	0
MPprodigalS80_019844795.[3]	Gammaproteobacteria	0	0	0	0	0	0	0	0	0	0	0	0	0	0	0	0	0	0	0	0	0	0	0	0	0	0	0	0	0	0	0	0	0	0.4662	0	0	0	0	0	0	0	0	0	0	0	0	0	0
MPprodigalS80_004071585.[3]	Bacteria_unclassified	0	0	0	0	0	0	0	0	0	0	0	0	0	0	0	0	0	0	0	0	0	0	0	0	0	0	0	0	0.0814	0	0	0	0	0	0	0	0	0	0	0	0	0	0	0	0	0	0	0
MPprodigalS80_003209341.[3]	Gammaproteobacteria	0	0	0	0	0	0	0	0	0	0	0	0	0	0	0	0	0	0	0	0	0	0.6208	0	0	0.3238	0	0	0	0	0	0	0	0	0	0	0	0	0	0	0	0	0	0	0	0	0	0	0
MPprodigalS80_005363480.[3]	Bacteria_unclassified	0	0	0	0	0	0	0	0	0	0	0	0	0	0	0	0	0	0	0	0	0	0	0	0	0	0	0	0	0	0	0	0	0	0	0	0	0	0.1471	0	0	0	0	0	0	0	0	0	0
MPprodigalS80_016665358.[3]	Gammaproteobacteria	0	0	0	0	0	0	0	0	0	0	0	0	0	0	0	0	0	0	0	0	0	0	0	0	0	0	0	0.3096	0	0	0	0	0	0	0	0	0	0	0	0	0	0	0	0	0	0	0	0
MPprodigalS80_027642662.[3]	Alphaproteobacteria	0	0	0	0	0	0	0	0	0	0	0	0	0	0	0	0	0	0	0	0	0	0	0	0	0	0	0	0	0	0	0	0	0	0	0	0	0	0	0	0	0	0	0	0	0	0	0	0
MPprodigalS80_011171636.[3]	Bacteria_unclassified	0	0	0	0	0	0	0	0	0	0	0	0	0	0	0	0	0	0	0	0	0	0	0	0	0	0	0	0	0	0	0	0	0	0	0	0	0	0	0	0	0	0	0	0	0	0	0	0
MPprodigalS80_017287482.[3]	Gammaproteobacteria	0	0	0	0	0	0.1965	0	0	0	0	0	0	0	0	0	0	0	0	0	0	0	0	0	0	0	0	0	0	0	0	0	0.1035	0	0	0	0	0	0	0	0	0	0	0	0	0	0	0	0
MPprodigalS80_005714404.[2]	Bacteria_unclassified	0	0	0	0	0	0	0	0	0	0	0	0	0	0	0	0	0	0	0	0	0	0	0	0	0	0	0	0	0	0	0	0	0	0	0	0	0	0	0	0	0	0	0	0	0	0	0	0
MPprodigalS80_010285435.[2]	Gammaproteobacteria	0	0	0	0	0	0	0	0	0	0	0.0432	0	0	0	0	0	0	0	0	0	0	0	0	0	0	0	0	0	0	0	0	0	0	0	0	0	0	0	0	0	0.0459	0	0	0	0	0	0	0
MPprodigalS80_012065352.[2]	Gammaproteobacteria	0	0	0	0	0	0	0	0	0	0	0	0	0	0	0	0	0	0	0.0920	0	0	0	0	0	0	0	0	0	0	0	0	0	0	0	0	0	0	0	0	0	0	0	0	0	0	0	0	0
MPprodigalS80_007937723.[2]	Bacteria_unclassified	0	0	0	0	0	0	0	0	0	0	0	0	0	0	0	0	0	0	0	0	0	0	0	0	0	0	0	0	0	0	0	0	0	0	0	0	0	0	0	0	0	0	0	0	0	0	0	0
MPprodigalS80_028381408.[2]	Gammaproteobacteria	0	0	0	0	0	0	0	0	0	0	0	0	0	0.1319	0	0	0	0	0	0	0	0	0	0	0	0	0	0	0	0	0	0	0	0	0	0	0	0	0	0	0	0	0	0	0	0	0	0
MPprodigalS80_002661692.[2]	Gammaproteobacteria	0	0	0	0	0	0	0	0	0	0	0	0	0	0	0	0	0	0	0	0	0	0	0	0	0	0	0	0	0	0	0	0	0	0	0	0	0	0	0	0	0	0	0	0	0.5209	0	0	0
MPprodigalS80_002496260.[2]	Gammaproteobacteria	0	0	0	0	0	0	0	0	0	0	0	0	0	0	0	0	0	0	0	0	0	0	0.4785	0	0	0	0	0	0	0	0	0	0	0	0	0	0	0	0	0	0	0	0	0	0.5708	0	0	0
MPprodigalS80_006985182.[2]	Gammaproteobacteria	0	0	0	0	0.0505	0	0	0	0	0	0	0	0	0	0	0	0	0	0	0	0	0	0	0	0	0	0	0	0	0	0	0	0	0	0	0	0	0	0	0	0	0	0	0	0	0	0	0
MPprodigalS80_031288854.[2]	Gammaproteobacteria	0	0.1141	0	0	0	0	0	0	0	0	0	0	0	0	0	0	0	0	0	0	0	0	0	0	0	0	0	0	0	0	0	0	0	0	0	0	0	0	0	0	0	0	0	0	0	0	0	0
MPprodigalS80_020113747.[2]	Bacteroidia	0	0	0	0	0	0	0.0907	0	0	0	0	0	0	0	0	0	0	0	0	0	0	0	0	0	0	0	0	0	0	0	0	0	0	0	0	0	0	0	0	0	0	0	0	0	0	0	0	0
MPprodigalS80_012245376.[2]	Gammaproteobacteria	0	0	0	0	0	0	0	0	0	0	0	0	0	0	0	0	0	0	0.0497	0	0	0	0	0	0	0	0	0	0	0	0.0464	0	0	0	0	0	0	0	0	0	0	0	0	0	0	0	0	0
MPprodigalS80_019955703.[2]	Bacteria_unclassified	0	0	0	0	0	0	0	0	0	0	0	0	0	0	0	0	0	0	0	0	0	0	0	0	0	0	0	0	0	0	0	0	0	0	0	0	0	0	0	0	0	0	0	0	0	0	0	0
MPprodigalS80_012467585.[2]	Gammaproteobacteria	0	0	0	0	0	0	0	0	0	0	0	0	0	0	0	0	0	0	0.0665	0	0	0	0	0	0	0	0	0	0	0	0	0	0	0	0	0	0	0	0	0	0	0	0	0	0	0	0	0
MPprodigalS80_014546066.[2]	Alphaproteobacteria	0	0	0	0	0	0	0	0.0799	0	0	0	0	0	0	0	0	0	0	0	0	0	0	0	0	0	0	0	0	0	0	0	0	0	0	0	0	0	0	0	0	0	0	0	0	0	0	0	0
MPprodigalS80_011264244.[2]	Bacteria_unclassified	0	0	0	0	0	0	0	0	0	0	0	0	0	0	0	0	0	0	0	0	0	0	0	0	0	0	0	0	0	0	0	0	0	0	0	0	0	0	0	0	0	0	0	0	0	0	0	0
MPprodigalS80_009302944.[2]	Alphaproteobacteria	0	0	0	0	0	0	0	0	0	0	0	0	0	0	0	0	0	0	0	0	0	0	0	0	0	0	0	0	0	0	0	0	0	0	0	0	0	0	0	0	0	0	0	0	0	0	0	0
MPprodigalS80_011564236.[2]	Gammaproteobacteria	0	0	0	0	0	0	0	0	0	0	0	0	0	0	0	0	0	0	0.1399	0	0	0	0	0	0	0	0	0	0	0	0.0436	0	0	0	0	0	0	0	0	0	0	0	0	0	0	0	0	0
MPprodigalS80_031405978.[2]	Alphaproteobacteria	0	0	0	0	0	0	0	0	0	0	0	0	0	0	0	0	0	0	0	0	0	0	0	0	0	0	0	0	0	0	0	0	0	0	0	0	0	0	0	0	0	0	0	0	0	0	0	0
MPprodigalS80_007137004.[2]	Bacteria_unclassified	0	0	0	0.1057	0	0	0	0	0	0	0	0	0	0	0	0	0	0	0	0	0	0	0	0	0	0	0	0	0	0	0	0	0	0	0	0	0	0	0	0	0	0	0	0	0	0	0	0
MPprodigalS80_010002267.[2]	Alphaproteobacteria	0	0	0	0	0	0	0	0	0	0	0	0	0	0.0640	0	0	0	0	0	0	0	0	0	0	0	0	0	0	0	0	0	0	0	0	0	0	0	0	0	0	0	0	0	0	0	0	0	0
MPprodigalS80_014602346.[1]	Gammaproteobacteria	0	0	0	0	0	0	0	0	0	0	0	0	0	0	0	0	0	0	0	0	0	0	0	0	0	0	0	0	0	0	0	0	0	0	0	0	0	0	0	0	0	0	0	0	0	0	0	0
MPprodigalS80_012529445.[1]	Gammaproteobacteria	0	0	0	0	0	0	0	0	0	0	0	0	0	0	0	0	0	0	0	0	0	0	0	0	0	0	0	0	0	0	0	0	0	0	0	0	0	0	0	0	0	0	0	0	0	0	0	0
MPprodigalS80_020255222.[1]	Bacteria_unclassified	0	0	0	0	0	0	0	0	0	0	0	0	0	0	0	0	0	0	0	0	0	0	0	0	0	0	0	0	0	0	0	0	0	0	0	0	0	0	0	0	0	0	0.0664	0	0	0	0	0
MPprodigalS80_012542155.[1]	Bacteria_unclassified	0	0	0	0	0	0	0	0	0	0	0	0	0	0	0	0	0	0	0	0	0	0	0	0	0	0	0	0	0	0	0	0	0	0	0	0	0	0	0	0	0	0	0	0	0	0	0	0
MPprodigalS80_000999481.[1]	Bacteria_unclassified	0	0	0	0	0	0	0	0	0	0	0	0	0	0	0	0	0	0	0	0	0	0	0	0	0	0	0	0	0	0	0	0	0	0	0	0	0	0	0	0	0	0	0	0	0	0	0	0
MPprodigalS80_014370855.[1]	Gammaproteobacteria	0	0	0	0	0	0	0	0	0	0	0	0	0	0	0	0	0	0	0	0	0	0	0	0	0	0	0	0	0	0	0	0	0	0	0	0	0	0	0	0	0	0	0	0	0	0	0	0
MPprodigalS80_013661712.[1]	Bacteria_unclassified	0	0	0	0	0	0	0	0	0	0.4493	0	0	0	0	0	0	0	0	0	0	0	0	0	0	0	0	0	0	0	0	0	0	0	0	0	0	0	0	0	0	0	0	0	0	0	0	0	0
MPprodigalS80_007206704.[1]	Bacteria_unclassified	0	0	0	0	0	0	0	0	0	0	0	0	0	0	0	0	0	0	0	0	0	0	0	0	0	0	0	0	0	0	0	0	0	0	0	0	0	0	0	0	0	0	0	0	0	0	0	0
MPprodigalS80_014882193.[1]	Verrucomicrobiia	0	0	0	0	0	0	0	0	0	0	0	0	0	0	0	0	0	0	0	0	0	0	0	0	0	0	0	0	0	0	0	0	0	0	0	0	0	0	0	0	0	0	0	0	0	0	0	0
MPprodigalS80_007504640.[1]	Gammaproteobacteria	0	0	0	0	0	0	0	0	0	0	0	0.2821	0	0	0	0	0	0	0	0	0	0	0	0	0	0	0	0	0	0	0	0	0	0	0	0	0	0	0	0	0	0	0	0	0	0	0	0
MPprodigalS80_015660644.[1]	Alphaproteobacteria	0	0	0	0	0	0	0	0	0	0	0	0	0	0	0	0	0	0	0	0.5307	0	0	0	0	0	0	0	0	0	0	0	0	0	0	0	0	0	0	0	0	0	0	0	0	0	0	0	0
MPprodigalS80_028402142.[1]	Bacteria_unclassified	0	0	0	0	0	0	0	0	0	0	0	0	0	0	0	0	0	0	0	0	0	0	0	0	0	0	0	0	0	0	0	0	0	0	0	0	0	0	0	0	0	0	0	0	0	0	0	0
MPprodigalS80_014794386.[1]	Alphaproteobacteria	0	0	0	0	0	0	0	0	0	0	0	0	0	0	0	0	0	0	0	0	0	0	0	0	0	0	0	0	0	0	0	0	0	0	0	0	0	0	0	0	0	0	0	0	0	0	0	0
MPprodigalS80_000777642.[1]	Gammaproteobacteria	0	0	0	0	0	0	0	0	0	0	0	0	0	0	0	0	0	0	0	0	0	0	0	0	0	0	0	0	0	0	0	0	0	0	0	0	0	0	0	0	0	0	0	0	0	0	0	0
MPprodigalS80_003374521.[1]	Bacteria_unclassified	0	0	0	0	0	0	0	0	0	0	0	0	0	0	0	0	0	0	0	0	0	0	0	0	0	0	0	0	0	0	0	0	0	0	0	0	0	0	0	0	0	0	0	0	0	0	0	0
MPprodigalS80_012074034.[1]	Bacteria_unclassified	0	0	0	0	0	0	0	0	0	0	0	0	0	0	0	0	0	0	0	0	0	0	0	0	0	0	0	0	0	0	0	0	0	0	0	0	0	0	0	0	0	0	0	0	0	0	0	0
MPprodigalS80_031315022.[1]	Bacteria_unclassified	0	0	0	0	0	0	0	0	0	0	0	0	0	0	0	0	0	0	0	0	0	0	0	0	0	0	0	0	0	0	0	0	0	0	0	0	0	0	0	0	0	0	0	0	0	0	0	0
MPprodigalS80_005244036.[1]	Bacteria_unclassified	0	0	0	0	0	0	0	0	0	0	0	0	0	0	0	0	0	0	0	0	0	0	0	0	0	0	0	0	0	0	0	0	0	0	0	0	0	0	0	0	0.1333	0	0	0	0	0	0	0
MPprodigalS80_012525433.[1]	Gammaproteobacteria	0	0	0	0	0	0	0	0	0	0	0	0	0	0	0	0	0	0	0	0	0	0	0	0	0	0	0	0	0	0	0	0	0	0	0	0	0	0	0	0	0	0	0	0	0	0	0	0
MPprodigalS80_030057253.[1]	Alphaproteobacteria	0	0	0	0	0	0	0	0	0	0	0	0	0	0	0	0	0	0	0	0	0	0	0	0	0	0	0	0	0	0	0	0	0	0	0	0	0	0	0	0	0	0	0	0	0	0	0	0
MPprodigalS80_016511893.[1]	Bacteria_unclassified	0	0	0	0	0	0	0	0	0	0	0	0	0	0	0	0	0	0	0	0	0	0	0	0	0	0	0	0	0	0	0	0	0	0	0	0	0	0	0	0	0	0	0	0	0	0	0	0
MPprodigalS80_010083237.[1]	Bacteria_unclassified	0	0	0	0	0	0	0	0	0	0	0	0	0	0	0	0	0	0	0	0	0	0	0	0	0	0	0	0	0	0	0	0	0	0	0	0	0	0	0	0	0	0	0	0	0	0	0	0
MPprodigalS80_013836109.[1]	Bacteria_unclassified	0	0	0	0	0	0	0	0	0	0	0	0	0	1.8650	0	0	0	0	0	0	0	0	0	0	0	0	0	0	0	0	0	0	0	0	0	0	0	0	0	0	0	0	0	0	0	0	0	0
MPprodigalS80_012577371.[1]	Bacteria_unclassified	0	0	0	0	0	0	0	0	0	0	0	0	0	0	0	0	0	0	0	0	0	0	0	0	0	0	0	0	0	0	0	0	0	0	0	0	0	0	0	0	0	0	0	0	0	0	0	0
MPprodigalS80_004435215.[1]	Gammaproteobacteria	0	0	0	0	0	0	0	0	0	0	0	0	0	0	0	0	0	0	0.1215	0	0	0	0	0	0	0	0	0	0	0	0	0	0	0	0	0	0	0	0	0	0	0	0	0	0	0	0	0
MPprodigalS80_012045580.[1]	Gammaproteobacteria	0	0	0	0	0	0	0	0	0	0	0	0	0	0	0	0	0	0	0	0	0	0	0	0	0	0	0	0	0	0	0	0	0	0	0	0	0	0	0	0	0	0	0	0	0	0	0	0
MPprodigalS80_011577252.[1]	Gammaproteobacteria	0	0	0	0	0	0	0	0	0	0	0	0	0	0	0	0	0	0	0.3141	0	0	0	0	0	0	0	0	0	0	0	0	0	0	0	0	0	0	0	0	0	0	0	0	0	0	0	0	0
MPprodigalS80_005532001.[1]	Gammaproteobacteria	0	0	0	0	0	0	0	0	0	0	0	0	0	0	0	0	0	0	0	0	0	0	0	0	0	0	0	0	0	0	0	0	0	0	0	0	0	0	0	0	0	0	0	0	0	0	0	0
MPprodigalS80_005290940.[1]	Bacteria_unclassified	0	0	0	0	0	0	0	0	0	0	0	0	0	0	0	0	0	0	0	0	0	0	0	0	0	0	0	0	0	0	0	0	0	0	0	0	0	0	0	0	0	0	0	0	0	0	0	0
MPprodigalS80_011169068.[1]	Bacteria_unclassified	0	0	0	0	0	0	0	0	0	0	0	0	0	0	0	0	0	0	0	0	0	0	0	0	0	0	0	0	0	0	0	0	0	0	0	0	0	0	0	0	0	0	0	0	0	0	0	0
MPprodigalS80_014370856.[1]	Gammaproteobacteria	0	0	0	0	0	0	0	0	0	0	0	0	0	0	0	0	0	0	0	0	0	0	0	0	0	0	0	0	0	0	0	0	0	0	0	0	0	0	0	0	0	0	0	0	0	0	0	0
MPprodigalS80_030501107.[1]	Alphaproteobacteria	0	0	0	0	0	0	0	0	0	0	0	0	0	0	0	0	0	0	0	0	0	0	0	0	0	0	0	0	0	0	0	0	0	0	0	0	0	0	0	0	0	0	0	0.1242	0	0	0	0
MPprodigalS80_015847479.[1]	Gammaproteobacteria	0	0	0	0	0	0	0	0	0	0	0	0	0	0	0	0	0	0	0	0	0	0	0	0	0	0	0	0	0	0	0	0	0	0	0	0	0	0	0	0	0	0	0	0	0	0	0	0
[truncated: 68 more columns]

## Sheet: Data S5C_Malaspina Deep
Supplementary Data S5C. Malaspina Deep (MD) metagenomes containing MHETase gene variants. Taxonomy related to bacteria encoding such genes is also reported.
OMRGC_ID	Taxon	MP1648	MP2969	MP1896	MP0145	MP2016	MP1091	MP2052	MP0960	MP2634	MP1482	MP0440	MP2633	MP0901	MP0261	MP1788	MP0441	MP0900	MP2252	MP1092	MP0326	MP0759	MP0262	MP0627	MP0740	MP0626	MP0144	MP1434	MP1201	MP2968	MP1649	MP0372	MP1494	MP1140	MP2253	MP0327	MP1493	MP1374	MP0555	MP0103	MP2497	MP2913	MP2097	MP0556	MP1483	MP0104	MP2914	MP1141	MP1241
MalaspinaDeepMgmS80_002084105.[25]	Terriglobia	0	0.473	0	0	1.5872	0	0	0.7456	0	0	0	0	0.7123	0	1.1518	0.6886	1.7701	0	1.8135	0	0	0	0	0.7559	1.3318	2.0399	0	2.728	3.3628	0.5918	0.4651	1.2651	0	0.6767	0.671	0	0	0	0	0	0.6029	0	0	0.7517	0	1.9586	0	5.4237
MalaspinaDeepMgmS80_003172179.[17]	Terriglobia	0	0.4437	0	0	0.7445	0	0	0.6996	0	1.2282	0	0	0.6683	0	0	0	0.8304	0	1.7014	0	0	0	0	0	2.499	0	0	0	1.0517	0.5552	0	0	7.0495	0.6348	0	0	2.7624	0	0	0	0.5656	0	0.6511	2.1156	0	0	0	0
MalaspinaDeepMgmS80_008400945.[15]	Alphaproteobacteria	0	0.4316	0	0	0	4.9973	0	0.6804	0	1.1946	0	0	0	0	0	0	0.8077	0	0	0	0	0	0	0	0	1.8616	0	0	0	0	0	0	0	0.6175	0	0	0.8957	2.1621	0	0	0	1.7475	0	0.6859	1.0169	0	0	0
MalaspinaDeepMgmS80_007393144.[12]	Alphaproteobacteria	0	0	0.4553	0	0	0	0	0	0.6931	0	0	0	0	0.9778	0.5134	0	0	0	0	0	0.963	1.3983	0	0	0	0	0	0	0	1.0551	0	1.5037	0	0	0	0	0	0	0	0.4663	0	0	0.6186	1.1168	0	0	0	0
MalaspinaDeepMgmS80_001625040.[9]	Terriglobia	0	0	0	0	0	0	0	0	0	1.5505	1.0379	0	2.5309	0	0	0.8155	0	0	0	0	0	0	1.3272	0	0	0	0	0	0	0	0	0	0	0	0	0	0	0	0	0	0	0	0	4.4513	0	0	0	0
MalaspinaDeepMgmS80_007561531.[8]	Bacteria_unclassified	0	0	0	0	0	0	1.4899	0	0	2.8956	0	0.6278	0	0	0	0	0.9788	0	0	0	0	0	0	0	1.4729	0	1.709	0	0	0	0	0	0	0	0	0	0	0	0	0	0	0	0	0	0	0	0	0
MalaspinaDeepMgmS80_009210966.[8]	Gemmatimonadota	0	0	0	0	0	0	0	0	0.5597	0	1.2616	0.8172	0	0	0	0	0	0	0	0	0	0	0	0	1.9173	0	0	1.9637	0	0	0	0	0	0	0	0	0	0	0	0	0	0	0	0	0	0.7049	0	0
MalaspinaDeepMgmS80_001489081.[7]	Gammaproteobacteria	0	0	0	0	0	1.3039	0	0	0	0	0	0	0	0	0	0	3.6529	6.9607	2.0151	0	0	0	0	0	0	0	1.4718	0	0	0	0	0	0	0	0	0	0	0	0	0	0	0	0	0	0	0.3109	0	1.722
MalaspinaDeepMgmS80_009774006.[7]	Alphaproteobacteria	0	0	0	1.337	0	0	0	0	0	0	0	0	0	0	0	0	0	0	0	0	0	0	0	0	0	0	0	1.1926	0	0	0	0	0	0	0.5866	0	0	0	0	0	0.5271	0	0	0	0	0.4281	0	0
MalaspinaDeepMgmS80_009316351.[7]	Bacteroidia	1.1826	0	0	1.4509	0	0	0	0	0	0	0	0.5386	0.6759	0	0.5465	0	0	0.743	0	0	0	0	0	0	0	0	0	0	0	0	0	0	0	0	0	0	0	0	0	0	0	0	0	0.7132	0	0	0	0
MalaspinaDeepMgmS80_007271404.[6]	Bacteria_unclassified	0	0	0	0	0	0	0	0	0	0	0	0	1.0344	0	0	0.9999	0	0	0	0	0	0	0	0	0	0	0	0	0	0	0	0	0	0	0	0	0	1.7203	0	0	0.8755	0	0	0	0	0	0	2.6254
MalaspinaDeepMgmS80_008908006.[5]	Gammaproteobacteria	0	0	0	0	0	0	0	0	0	0	0	0.5296	0	0	0	0	0	0.7305	0	0	0	0	0	0	1.2425	0	0	0	0	0	0	0	0	0.6313	0	0	0	0	0	0	0	0	0	0	0	0.9136	0	0
MalaspinaDeepMgmS80_001525351.[5]	Gammaproteobacteria	0	0	0	0	0	0	0	0	0.646	0	0	0	0	0	0.957	0	0	3.9033	0	0	0	0	0	0	0	0	0	0	0	0	0	0	0	0	0	0	0	2.9527	0	0	0	0	0	0	0	0	0	1.5021
MalaspinaDeepMgmS80_009621762.[4]	Bacteroidia	0	0	0	0	0	0	0	0	0	0	0	0	0	0	0	0	0	0	0	2.0616	0	2.0464	0	0	0	0	0	0	0	0	1.6181	0	0	0	0	0	0	0	0	0	0	0	0	0	0	0.8518	0	0
MalaspinaDeepMgmS80_008847671.[4]	Alphaproteobacteria	0	0	0	0	0	0	0	0	0	0	2.6502	0	0	4.4225	0	0.4627	0	0	0	2.7876	0	0	0	0	0	0	0	0	0	0	0	0	0	0	0	0	0	0	0	0	0	0	0	0	0	0	0	0
MalaspinaDeepMgmS80_007904278.[4]	Gemmatimonadota	0	0	0	0	0	0	0	0	0	0	0	0	0	0	0	0	0	0	0	0	0	0	2.2546	0	0	0	0	0	2.2554	0	0	0	0	0	1.35	0	0	0	0	0	0	0	0	0	0	0	0	0
MalaspinaDeepMgmS80_006519021.[3]	Alphaproteobacteria	0	0	0	0	0	0	0	0	0	0	0.6123	0	0	7.6639	0	0	0	0	0	4.9686	0	0	0	0	0	0	0	0	0	0	0	0	0	0	0	0	0	0	0	0	0	0	0	0	0	0	0	0
MalaspinaDeepMgmS80_007191741.[3]	Gemmatimonadota	0	0	0	0	0	0	1.5733	0	0	0	0	0	0	0	0	0	0	0	0	0	0	0	0	0	0	0	0	0	0	0	1.0863	0	0	0	0	0	0	0	0.7077	0	0	0	0	0	0	0	0	0
MalaspinaDeepMgmS80_006521260.[3]	Alphaproteobacteria	0	0	0	0	0	0	0	0	0	0	1.6506	0	0	6.5417	0	0	0	0	0	1.8601	0	0	0	0	0	0	0	0	0	0	0	0	0	0	0	0	0	0	0	0	0	0	0	0	0	0	0	0
MalaspinaDeepMgmS80_001086828.[3]	Alphaproteobacteria	0	0	0	0	0	0	0	0	0	0	1.3009	2.5278	0	0	0	0	0	0	0	0	0	0	0	0	0	0	0	0	0	0	0	0	0	0	0	0	0	0	0	0	0.4475	0	0	0	0	0	0	0
MalaspinaDeepMgmS80_006397329.[3]	Alphaproteobacteria	0	0	0	0	0	0	0	0	0	0	1.1569	0	0	0.724	0	0	0	0	0	3.1291	0	0	0	0	0	0	0	0	0	0	0	0	0	0	0	0	0	0	0	0	0	0	0	0	0	0	0	0
MalaspinaDeepMgmS80_006518701.[3]	Alphaproteobacteria	0	0	0	0	0	0	0	0	0	0	0.4661	0	0	5.8333	0	0	0	0	0	1.2606	0	0	0	0	0	0	0	0	0	0	0	0	0	0	0	0	0	0	0	0	0	0	0	0	0	0	0	0
MalaspinaDeepMgmS80_005315060.[3]	Terriglobia	0	0	0	0	0	0	0	0	0	0	0	0	0	1.0903	0	0	0	0	0	1.1781	0	0	1.1139	0	0	0	0	0	0	0	0	0	0	0	0	0	0	0	0	0	0	0	0	0	0	0	0	0
MalaspinaDeepMgmS80_001241426.[2]	Alphaproteobacteria	0	0	0	0	0	0	0	0	0	0	0	0.7127	0	0	0	0	0	0	0	0	0	0	0	0	0	0	0	0	0	0	0	0	0	0	0	0	0	0	0	2.9557	0	0	0	0	0	0	0	0
MalaspinaDeepMgmS80_000477071.[2]	Alphaproteobacteria	0	0	0	0	0	0	0	0	0	0	0	0	0	0	0	0	0	0	0	0	0	0	0	0	0	0	0	0	0	0	0	0	0	0	0	2.1219	0	0	0	1.4891	0	0	0	0	0	0	0	0
MalaspinaDeepMgmS80_009043955.[2]	Gemmatimonadota	0	0	0	0	1.1939	0	0	0	0	0	0	0	0	0	0	0	0	0	1.3642	0	0	0	0	0	0	0	0	0	0	0	0	0	0	0	0	0	0	0	0	0	0	0	0	0	0	0	0	0
MalaspinaDeepMgmS80_001152879.[2]	Alphaproteobacteria	0	0	0	0	0	0	0	0	0	0	0	1.6067	0	0	0	0	0	0	0	1.6773	0	0	0	0	0	0	0	0	0	0	0	0	0	0	0	0	0	0	0	0	0	0	0	0	0	0	0	0
MalaspinaDeepMgmS80_004269411.[2]	Gammaproteobacteria	0	0	0	0	0	1.3856	0	0	0	0	0	0	0	0	0	0	0	0	0	0	0	0	0	0	0	0	2.346	0	0	0	0	0	0	0	0	0	0	0	0	0	0	0	0	0	0	0	0	0
MalaspinaDeepMgmS80_004680262.[2]	Gammaproteobacteria	0	0	0	0	0	0	0	0	0	0	0	0	0.4325	0	0	0	0	0	0	0	0	0	0	0	0	0	0	0	0	0	0	0	0	0	0	0	0	0	0	0	0	0	0	0	0	0	0	0
MalaspinaDeepMgmS80_006517487.[2]	Alphaproteobacteria	0	0	0	0	0	0	0	0	0	0	0	0	0	2.0352	0	0	0	0	0	2.1991	0	0	0	0	0	0	0	0	0	0	0	0	0	0	0	0	0	0	0	0	0	0	0	0	0	0	0	0
MalaspinaDeepMgmS80_005413930.[2]	Bacteria_unclassified	0	0	0	0	0	0	0	0	0	0	0	0	0	0	0	0	0	0	0	0	0	0	0	0	2.1593	0	2.5054	0	0	0	0	0	0	0	0	0	0	0	0	0	0	0	0	0	0	0	0	0
MalaspinaDeepMgmS80_005801354.[1]	Bacteria_unclassified	0	0	0	1.8372	0	0	0	0	0	0	0	0	0	0	0	0	0	0	0	0	0	0	0	0	0	0	0	0	0	0	0	0	0	0	0	0	0	0	0	0	0	0	0	0	0	0	0	0
MalaspinaDeepMgmS80_003158340.[1]	Bacteria_unclassified	0	0	0	0	0	0	0	0	0	0	0	0	0	3.9819	0	0	0	0	0	0	0	0	0	0	0	0	0	0	0	0	0	0	0	0	0	0	0	0	0	0	0	0	0	0	0	0	0	0
MalaspinaDeepMgmS80_000973503.[1]	Gemmatimonadota	0	0	0	0	0	0	0	0	0.9548	0	0	0	0	0	0	0	0	0	0	0	0	0	0	0	0	0	0	0	0	0	0	0	0	0	0	0	0	0	0	0	0	0	0	0	0	0	0	0
MalaspinaDeepMgmS80_002092225.[1]	Bacteria_unclassified	0	0	0	0	1.5967	0	0	0	0	0	0	0	0	0	0	0	0	0	0	0	0	0	0	0	0	0	0	0	0	0	0	0	0	0	0	0	0	0	0	0	0	0	0	0	0	0	0	0
MalaspinaDeepMgmS80_008175539.[1]	Terriglobia	0	0	0	0	0	0	0	0	0	0	0	0	0	0	0	0	0	0	0	0	0	0	0	0	0	0	0	3.1204	0	0	0	0	0	0	0	0	0	0	0	0	0	0	0	0	0	0	0	0
MalaspinaDeepMgmS80_007565592.[1]	Terriglobia	0	0	0	0	0	0	0	0	0	0	0	0	0	0	0	0	0	0	0	0	0	0	0	0	0	0	0	0	0	0	0	0	0	0	0	0	0	0	0	0	0	0	0	0	0	0	1.937	0
MalaspinaDeepMgmS80_007182796.[1]	Bacteria_unclassified	0	0	0	0	0	0	0	0	0	0	0	0	0	0	0	0	0	0	0	0	0	0	0	0	0	0	0	0	0	0	0.9138	0	0	0	0	0	0	0	0	0	0	0	0	0	0	0	0	0
MalaspinaDeepMgmS80_000103435.[1]	Bacteria_unclassified	0	0	0	0	0	0	0	0	0	0	0	0	0	0	0	0	0	0	0	0	0	0	0	0	0	0	0	0	0	0	0	0	0	0	0	0	0	0	0	0	0	0	0	0	0	0	0	0
MalaspinaDeepMgmS80_005793177.[1]	Gammaproteobacteria	0	0	0	0	0	0	0	0	0	0	0	0	0	0	0	1.1615	0	0	0	0	0	0	0	0	0	0	0	0	0	0	0	0	0	0	0	0	0	0	0	0	0	0	0	0	0	0	0	0
[truncated: 6 more columns]
