# Supplementary material for: Widespread distribution of bacteria containing PETases with a functional motif across global oceans
Source: ISME J. 2025 Jun 10;19(1):wraf121. doi: 10.1093/ismejo/wraf121 (PMC12224614; doi:10.1093/ismejo/wraf121)
Supplement: Alam_et_al_Additional_file_Data_S6_wraf121 [file alam_et_al_additional_file_data_s6_wraf121.xlsx]

## Sheet: Data S6A_Metagenome
Supplementary Data S6A. Abundance of plastic from Malaspina Expedition and Eriksen et al., 2014 datasets. Metagenomes samples in correspondence of each plastic samples are reported along with M5-PETase abundance.
Latitude (°N) - plastic sample	Longitude (°E) - plastic sample	Plastic concentration (g km-2)	Plastic study	Metagenome Sample ID	Sampling depth (m) - metagenome sample	Latitude (°N) - metagenome sample	Longitude (°E) - metagenome sample	Study - metagenome sample	Total PETase abundance norm. recA (FPKM)	distance (°) between plastic and associated metagenome sample
27.97	-29.65	216.75	Malaspina	MP2821	3	26.911	-32.837	MALASPINA_Profile	0	3.35834
26.91	-32.84	260.46	Malaspina	MP2821	3	26.911	-32.837	MALASPINA_Profile	0	0.00316228
26.11	-35.26	772.12	Malaspina	MP2821	3	26.911	-32.837	MALASPINA_Profile	0	2.55197
21.89	-155.66	1113.19	Malaspina	MP1857	3	21.89	-155.664	MALASPINA_Profile	0	0.004
21.57	-153.42	283.39	Malaspina	MP1857	3	21.89	-155.664	MALASPINA_Profile	0	2.2667
11.35	-105.01	51.33	Malaspina	MP2243	3	10.759	-102.442	MALASPINA_Profile	0	2.63513
10.76	-102.44	0	Malaspina	MP2243	3	10.759	-102.442	MALASPINA_Profile	0	0.00223607
10.09	-99.25	172.08	Malaspina	MP2243	3	10.759	-102.442	MALASPINA_Profile	0	3.26135
-1.37	-168.35	0	Malaspina	MP1671	3	-3.41	-169.463	MALASPINA_Profile	0	2.32387
-1.37	-168.35	0	Malaspina	MP1672	3	-3.41	-169.463	MALASPINA_Profile	0	2.32387
-3.03	-27.33	3.41	Malaspina	MP0310	3	-7.283	-29.322	MALASPINA_Profile	0	4.69639
-3.03	-27.33	3.41	Malaspina	MP0311	3	-7.283	-29.322	MALASPINA_Profile	0	4.69639
-3.41	-169.46	0	Malaspina	MP1671	3	-3.41	-169.463	MALASPINA_Profile	0	0.003
-3.41	-169.46	0	Malaspina	MP1672	3	-3.41	-169.463	MALASPINA_Profile	0	0.003
-4.78	-28.17	33.75	Malaspina	MP0310	3	-7.283	-29.322	MALASPINA_Profile	0	2.75538
-4.78	-28.17	33.75	Malaspina	MP0311	3	-7.283	-29.322	MALASPINA_Profile	0	2.75538
-5.75	-170.75	0	Malaspina	MP1671	3	-3.41	-169.463	MALASPINA_Profile	0	2.67057
-5.75	-170.75	0	Malaspina	MP1672	3	-3.41	-169.463	MALASPINA_Profile	0	2.67057
-7.04	-171.47	0	Malaspina	MP1671	3	-3.41	-169.463	MALASPINA_Profile	0	4.14788
-7.04	-171.47	0	Malaspina	MP1672	3	-3.41	-169.463	MALASPINA_Profile	0	4.14788
-7.28	-29.32	43.92	Malaspina	MP0310	3	-7.283	-29.322	MALASPINA_Profile	0	0.00360555
-7.28	-29.32	43.92	Malaspina	MP0311	3	-7.283	-29.322	MALASPINA_Profile	0	0.00360555
-9.13	-30.19	0.33	Malaspina	MP0310	3	-7.283	-29.322	MALASPINA_Profile	0	2.04079
-9.13	-30.19	0.33	Malaspina	MP0311	3	-7.283	-29.322	MALASPINA_Profile	0	2.04079
-11.64	-31.37	16.98	Malaspina	MP0310	3	-7.283	-29.322	MALASPINA_Profile	0	4.81433
-11.64	-31.37	16.98	Malaspina	MP0311	3	-7.283	-29.322	MALASPINA_Profile	0	4.81433
-20.66	-176.93	105.5	Malaspina	MP1517	3	-23.377	-178.211	MALASPINA_Profile	0	3.00384
-23.38	-178.21	0	Malaspina	MP1517	3	-23.377	-178.211	MALASPINA_Profile	0	0.00316228
-25.49	-179.52	30.15	Malaspina	MP1517	3	-23.377	-178.211	MALASPINA_Profile	0	2.48561
-29.58	96.37	19.63	Malaspina	MP1176	3	-29.574	96.407	MALASPINA_Profile	0	0.0374833
-29.65	92.97	89.24	Malaspina	MP1176	3	-29.574	96.407	MALASPINA_Profile	0	3.43784
-29.93	99.99	14.5	Malaspina	MP1176	3	-29.574	96.407	MALASPINA_Profile	0	3.60064
-39.87	138.74	0	Malaspina	MP1421	3	-40.55	142.497	MALASPINA_Profile	0	3.81804
-40.54	142.49	0	Malaspina	MP1421	3	-40.55	142.497	MALASPINA_Profile	0	0.0122066
18.8899	-155.659	144.05	C. Moore	MP1857	3	21.89	-155.664	MALASPINA_Profile	0	3.0001
18.9173	-155.701	2.3	C. Moore	MP1857	3	21.89	-155.664	MALASPINA_Profile	0	2.97293
18.9533	-155.719	2.16	C. Moore	MP1857	3	21.89	-155.664	MALASPINA_Profile	0	2.93721
18.1587	-155.98	8.16	C. Moore	MP1857	3	21.89	-155.664	MALASPINA_Profile	0	3.74467
19.2407	-155.175	7.52	C. Moore	MP1857	3	21.89	-155.664	MALASPINA_Profile	0	2.69403
19.6952	-154.337	35.89	C. Moore	MP1857	3	21.89	-155.664	MALASPINA_Profile	0	2.56488
19.8499	-154.435	31.06	C. Moore	MP1857	3	21.89	-155.664	MALASPINA_Profile	0	2.38169
19.9206	-154.687	151.42	C. Moore	MP1857	3	21.89	-155.664	MALASPINA_Profile	0	2.1986
19.0713	-155.446	51.36	C. Moore	MP1857	3	21.89	-155.664	MALASPINA_Profile	0	2.82714
19.0051	-155.573	162.79	C. Moore	MP1857	3	21.89	-155.664	MALASPINA_Profile	0	2.88634
19.3403	-156.087	603.91	C. Moore	MP1857	3	21.89	-155.664	MALASPINA_Profile	0	2.58455
19.8962	-155.999	1.27	C. Moore	MP1857	3	21.89	-155.664	MALASPINA_Profile	0	2.0218
19.2901	-156.048	5.14	C. Moore	MP1857	3	21.89	-155.664	MALASPINA_Profile	0	2.62808
21.6509	-160.541	78.09	C. Moore	MP1857	3	21.89	-155.664	MALASPINA_Profile	0	4.88236
21.6499	-160.548	3.98	C. Moore	MP1857	3	21.89	-155.664	MALASPINA_Profile	0	4.8902
25.6667	-158.033	4284.53	H. Carson	MP1857	3	21.89	-155.664	MALASPINA_Profile	0	4.45837
22.4217	-159.517	26.42	H. Carson	MP1857	3	21.89	-155.664	MALASPINA_Profile	0	3.88922
24.6667	-159.467	0	H. Carson	MP1857	3	21.89	-155.664	MALASPINA_Profile	0	4.70857
23.25	-157.983	0	H. Carson	MP1857	3	21.89	-155.664	MALASPINA_Profile	0	2.68863
26.3833	-156.933	1907.73	H. Carson	MP1857	3	21.89	-155.664	MALASPINA_Profile	0	4.66914
23.25	-156.883	0	H. Carson	MP1857	3	21.89	-155.664	MALASPINA_Profile	0	1.82655
24.5333	-155.183	0	H. Carson	MP1857	3	21.89	-155.664	MALASPINA_Profile	0	2.68665
26.1167	-153.317	1521.46	H. Carson	MP1857	3	21.89	-155.664	MALASPINA_Profile	0	4.83475
24.5333	-157.967	0	H. Carson	MP1857	3	21.89	-155.664	MALASPINA_Profile	0	3.50563
26.0945	-157.342	2217.1	H. Carson	MP1857	3	21.89	-155.664	MALASPINA_Profile	0	4.52705
24.3667	-156.167	0	H. Carson	MP1857	3	21.89	-155.664	MALASPINA_Profile	0	2.5272
22.1333	-158.083	0	H. Carson	MP1857	3	21.89	-155.664	MALASPINA_Profile	0	2.4315
22.8333	-158.667	0	H. Carson	MP1857	3	21.89	-155.664	MALASPINA_Profile	0	3.14738
24.25	-156.783	1240.33	H. Carson	MP1857	3	21.89	-155.664	MALASPINA_Profile	0	2.61198
25.5333	-155.5	0	H. Carson	MP1857	3	21.89	-155.664	MALASPINA_Profile	0	3.64699
26.6333	-154.167	0	H. Carson	MP1857	3	21.89	-155.664	MALASPINA_Profile	0	4.97401
21.9037	-157.799	0	H. Carson	MP1857	3	21.89	-155.664	MALASPINA_Profile	0	2.13554
24.9106	-157.428	0	H. Carson	MP1857	3	21.89	-155.664	MALASPINA_Profile	0	3.49776
24.0219	-157.688	448.77	H. Carson	MP1857	3	21.89	-155.664	MALASPINA_Profile	0	2.93986
29.144	-37.2309	64.63	M. Eriksen	MP2821	3	26.911	-32.837	MALASPINA_Profile	0	4.92876
28.3091	-37.4031	169	M. Eriksen	MP2821	3	26.911	-32.837	MALASPINA_Profile	0	4.77535
27.4098	-37.3969	2336.62	M. Eriksen	MP2821	3	26.911	-32.837	MALASPINA_Profile	0	4.5871
26.5065	-37.3597	94.24	M. Eriksen	MP2821	3	26.911	-32.837	MALASPINA_Profile	0	4.54075
25.5796	-37.2534	53.85	M. Eriksen	MP2821	3	26.911	-32.837	MALASPINA_Profile	0	4.61272
26.3333	-37.7217	150.93	M. Eriksen	MP2821	3	26.911	-32.837	MALASPINA_Profile	0	4.91874
-43.5753	145.796	0	J. Reisser	MP1421	3	-40.55	142.497	MALASPINA_Profile	0	4.47622
-43.57	145.789	0	J. Reisser	MP1421	3	-40.55	142.497	MALASPINA_Profile	0	4.46711
-43.5637	145.783	0	J. Reisser	MP1421	3	-40.55	142.497	MALASPINA_Profile	0	4.45865
-41.9208	144.541	0	J. Reisser	MP1421	3	-40.55	142.497	MALASPINA_Profile	0	2.46102
-41.9183	144.539	0	J. Reisser	MP1421	3	-40.55	142.497	MALASPINA_Profile	0	2.45805
-41.9157	144.537	0	J. Reisser	MP1421	3	-40.55	142.497	MALASPINA_Profile	0	2.45519
-39.0405	142.413	0	J. Reisser	MP1421	3	-40.55	142.497	MALASPINA_Profile	0	1.51181
-39.0374	142.4	0	J. Reisser	MP1421	3	-40.55	142.497	MALASPINA_Profile	0	1.51568
-39.0338	142.386	0	J. Reisser	MP1421	3	-40.55	142.497	MALASPINA_Profile	0	1.52026
-37.8855	139.824	0	J. Reisser	MP1421	3	-40.55	142.497	MALASPINA_Profile	0	3.77447
-37.8764	139.818	0	J. Reisser	MP1421	3	-40.55	142.497	MALASPINA_Profile	0	3.78479
-37.8677	139.814	0	J. Reisser	MP1421	3	-40.55	142.497	MALASPINA_Profile	0	3.79412
-43.2618	145.274	0	J. Reisser	MP1421	3	-40.55	142.497	MALASPINA_Profile	0	3.88108
-42.9225	144.995	0	J. Reisser	MP1421	3	-40.55	142.497	MALASPINA_Profile	0	3.44511
-40.2843	143.33	0	J. Reisser	MP1421	3	-40.55	142.497	MALASPINA_Profile	0	0.874634
-39.6825	143.051	4884	J. Reisser	MP1421	3	-40.55	142.497	MALASPINA_Profile	0	1.02947
-25.43	-30.07	51.43	Malaspina	MP0528	3	-25.868	-27.567	MALASPINA_Profile	0.0132422	2.54103
-25.87	-27.57	238.96	Malaspina	MP0528	3	-25.868	-27.567	MALASPINA_Profile	0.0132422	0.00360555
-26.46	-24.21	611.63	Malaspina	MP0528	3	-25.868	-27.567	MALASPINA_Profile	0.0132422	3.4088
-23.0308	-30.8532	105.87	M. Eriksen	MP0528	3	-25.868	-27.567	MALASPINA_Profile	0.0132422	4.34152
-22.297	-29.2472	112.13	M. Eriksen	MP0528	3	-25.868	-27.567	MALASPINA_Profile	0.0132422	3.94653
-26.0782	-31.973	80.11	M. Eriksen	MP0528	3	-25.868	-27.567	MALASPINA_Profile	0.0132422	4.41101
-26.3129	-31.0914	180.49	M. Eriksen	MP0528	3	-25.868	-27.567	MALASPINA_Profile	0.0132422	3.55237
-26.4893	-30.029	108.31	M. Eriksen	MP0528	3	-25.868	-27.567	MALASPINA_Profile	0.0132422	2.53918
-26.7957	-29.097	19.17	M. Eriksen	MP0528	3	-25.868	-27.567	MALASPINA_Profile	0.0132422	1.78928
-26.6971	-28.091	133.77	M. Eriksen	MP0528	3	-25.868	-27.567	MALASPINA_Profile	0.0132422	0.980807
-27.3323	-26.8913	80.42	M. Eriksen	MP0528	3	-25.868	-27.567	MALASPINA_Profile	0.0132422	1.61268
-27.8835	-25.8982	43.26	M. Eriksen	MP0528	3	-25.868	-27.567	MALASPINA_Profile	0.0132422	2.6167
-28.5773	-24.9763	165.16	M. Eriksen	MP0528	3	-25.868	-27.567	MALASPINA_Profile	0.0132422	3.7486
-29.5155	-24.6103	47.74	M. Eriksen	MP0528	3	-25.868	-27.567	MALASPINA_Profile	0.0132422	4.69535
-32.81	12.77	34.49	Malaspina	MP0778	3	-33.233	15.34	MALASPINA_Profile	0.0171291	2.60458
-33.23	15.34	25.46	Malaspina	MP0778	3	-33.233	15.34	MALASPINA_Profile	0.0171291	0.003
-33.7817	11.3967	1041.99	M. Eriksen	MP0778	3	-33.233	15.34	MALASPINA_Profile	0.0171291	3.98129
-34.4998	13.7682	49.1	Peter Ryan	MP0778	3	-33.233	15.34	MALASPINA_Profile	0.0171291	2.01875
-34.4998	12.6294	12.1	Peter Ryan	MP0778	3	-33.233	15.34	MALASPINA_Profile	0.0171291	2.99201
-34.4273	13.4742	182.6	Peter Ryan	MP0778	3	-33.233	15.34	MALASPINA_Profile	0.0171291	2.2153
-34.3805	14.0599	17.5	Peter Ryan	MP0778	3	-33.233	15.34	MALASPINA_Profile	0.0171291	1.71913
-34.3837	14.4911	28.2	Peter Ryan	MP0778	3	-33.233	15.34	MALASPINA_Profile	0.0171291	1.42994
-34.3871	14.9601	1404	Peter Ryan	MP0778	3	-33.233	15.34	MALASPINA_Profile	0.0171291	1.21502
-34.3907	15.4412	249.4	Peter Ryan	MP0778	3	-33.233	15.34	MALASPINA_Profile	0.0171291	1.16211
-34.0001	15.0857	12.9	Peter Ryan	MP0778	3	-33.233	15.34	MALASPINA_Profile	0.0171291	0.808153
-34.6706	14.1648	0	Peter Ryan	MP0778	3	-33.233	15.34	MALASPINA_Profile	0.0171291	1.85682
-35.1413	13.8047	0	Peter Ryan	MP0778	3	-33.233	15.34	MALASPINA_Profile	0.0171291	2.44924
44.23	-13.52	0.32	Malaspina	TARA_152_SRF_0.22-3	5	43.6792	-16.8344	TARA	0	3.35986
41.57	-14.73	178.47	Malaspina	TARA_152_SRF_0.22-3	5	43.6792	-16.8344	TARA	0	2.97947
41.24	-17.14	0	Malaspina	TARA_152_SRF_0.22-3	5	43.6792	-16.8344	TARA	0	2.45827
-26.8	-107.13	0.95	Malaspina	TARA_098_SRF_0.22-3	5	-25.8051	-111.72	TARA	0	4.69678
-27.04	-108.26	72.79	Malaspina	TARA_098_SRF_0.22-3	5	-25.8051	-111.72	TARA	0	3.67396
-27.1	-109.6	286.65	Malaspina	TARA_098_SRF_0.22-3	5	-25.8051	-111.72	TARA	0	2.48435
-27.12	-103.38	1322.94	Malaspina	TARA_096_SRF_0.22-3	5	-29.7238	-101.16	TARA	0	3.42146
-30.01	-102.5	917.3	Malaspina	TARA_096_SRF_0.22-3	5	-29.7238	-101.16	TARA	0	1.36983
-34.84	27.55	87.03	Malaspina	TARA_065_SRF_0.1-0.22	5	-35.1728	26.2868	TARA	0	1.3063
-35.13	25.54	97.97	Malaspina	TARA_065_SRF_0.1-0.22	5	-35.1728	26.2868	TARA	0	0.748025
-62.1	-58.9	1.54	Malaspina	TARA_084_SRF_0.22-3	5	-60.2287	-60.6476	TARA	0	2.56044
-63.1	-60	2.78	Malaspina	TARA_084_SRF_0.22-3	5	-60.2287	-60.6476	TARA	0	2.94342
-64.08	-62	0.01	Malaspina	TARA_084_SRF_0.22-3	5	-60.2287	-60.6476	TARA	0	4.08185
-26.4261	-41.0363	6.88	M. Eriksen	TARA_078_SRF_<-0.22	5	-30.1367	-43.2899	TARA	0	4.34134
-34.8428	-42.5657	142.1	M. Eriksen	TARA_078_SRF_<-0.22	5	-30.1367	-43.2899	TARA	0	4.7615
-34.9098	-43.8572	147.65	M. Eriksen	TARA_078_SRF_<-0.22	5	-30.1367	-43.2899	TARA	0	4.80669
-30.2413	-97.0948	69.98	M. Eriksen	TARA_096_SRF_0.22-3	5	-29.7238	-101.16	TARA	0	4.0984
-29.8994	-97.9295	97.72	M. Eriksen	TARA_096_SRF_0.22-3	5	-29.7238	-101.16	TARA	0	3.23567
-29.5605	-98.8063	105.04	M. Eriksen	TARA_096_SRF_0.22-3	5	-29.7238	-101.16	TARA	0	2.35976
-29.3441	-99.7966	81.4	M. Eriksen	TARA_096_SRF_0.22-3	5	-29.7238	-101.16	TARA	0	1.41567
-29.1922	-100.739	308.04	M. Eriksen	TARA_096_SRF_0.22-3	5	-29.7238	-101.16	TARA	0	0.678363
-29.0453	-101.73	730.83	M. Eriksen	TARA_096_SRF_0.22-3	5	-29.7238	-101.16	TARA	0	0.886022
-28.8929	-102.578	219.55	M. Eriksen	TARA_096_SRF_0.22-3	5	-29.7238	-101.16	TARA	0	1.6429
-28.7311	-103.549	84.43	M. Eriksen	TARA_096_SRF_0.22-3	5	-29.7238	-101.16	TARA	0	2.5863
-28.5805	-104.396	170.18	M. Eriksen	TARA_096_SRF_0.22-3	5	-29.7238	-101.16	TARA	0	3.43194
-28.33	-105.331	184.87	M. Eriksen	TARA_096_SRF_0.22-3	5	-29.7238	-101.16	TARA	0	4.39734
-27.8781	-107.246	38.57	M. Eriksen	TARA_098_SRF_0.22-3	5	-25.8051	-111.72	TARA	0	4.9311
-27.5502	-108.049	375.02	M. Eriksen	TARA_098_SRF_0.22-3	5	-25.8051	-111.72	TARA	0	4.06441
-27.2818	-108.936	206.07	M. Eriksen	TARA_098_SRF_0.22-3	5	-25.8051	-111.72	TARA	0	3.1514
-27.022	-110.98	154.6	M. Eriksen	TARA_098_SRF_0.22-3	5	-25.8051	-111.72	TARA	0	1.42418
-26.8718	-111.913	110.63	M. Eriksen	TARA_098_SRF_0.22-3	5	-25.8051	-111.72	TARA	0	1.08395
-26.6982	-112.871	18.33	M. Eriksen	TARA_098_SRF_0.22-3	5	-25.8051	-111.72	TARA	0	1.4567
-26.6027	-113.858	4.69	M. Eriksen	TARA_098_SRF_0.22-3	5	-25.8051	-111.72	TARA	0	2.28128
-26.5353	-114.831	2.43	M. Eriksen	TARA_098_SRF_0.22-3	5	-25.8051	-111.72	TARA	0	3.19555
-26.3318	-115.736	8.44	M. Eriksen	TARA_098_SRF_0.22-3	5	-25.8051	-111.72	TARA	0	4.04999
-26.238	-116.675	20.58	M. Eriksen	TARA_098_SRF_0.22-3	5	-25.8051	-111.72	TARA	0	4.97397
-60.3388	-60.5325	56.58	M. Eriksen	TARA_084_SRF_0.22-3	5	-60.2287	-60.6476	TARA	0	0.15928
-63.3871	-56.801	1.24	M. Eriksen	TARA_084_SRF_0.22-3	5	-60.2287	-60.6476	TARA	0	4.97713
-29.4875	-96.5755	197.89	M. Thiel	TARA_096_SRF_0.22-3	5	-29.7238	-101.16	TARA	0	4.59099
-28.5743	-99.8404	4541.06	M. Thiel	TARA_096_SRF_0.22-3	5	-29.7238	-101.16	TARA	0	1.75036
-28.1803	-101.094	6189.05	M. Thiel	TARA_096_SRF_0.22-3	5	-29.7238	-101.16	TARA	0	1.54494
-27.8516	-102.135	2249.58	M. Thiel	TARA_096_SRF_0.22-3	5	-29.7238	-101.16	TARA	0	2.11091
-27.4284	-108.863	3654.02	M. Thiel	TARA_098_SRF_0.22-3	5	-25.8051	-111.72	TARA	0	3.2864
-27.6904	-107.998	3372.3	M. Thiel	TARA_098_SRF_0.22-3	5	-25.8051	-111.72	TARA	0	4.17216
-28.7147	-104.598	2531.53	M. Thiel	TARA_096_SRF_0.22-3	5	-29.7238	-101.16	TARA	0	3.58246
-29.0015	-103.548	3901.18	M. Thiel	TARA_096_SRF_0.22-3	5	-29.7238	-101.16	TARA	0	2.49456
-29.1871	-102.801	3290.61	M. Thiel	TARA_096_SRF_0.22-3	5	-29.7238	-101.16	TARA	0	1.72625
-30.0421	-99.3412	516.796	M. Thiel	TARA_096_SRF_0.22-3	5	-29.7238	-101.16	TARA	0	1.84684
-30.3117	-98.1671	656.864	M. Thiel	TARA_096_SRF_0.22-3	5	-29.7238	-101.16	TARA	0	3.05049
-30.4833	-97.2965	704.722	M. Thiel	TARA_096_SRF_0.22-3	5	-29.7238	-101.16	TARA	0	3.93784
-34.4994	16.8796	32.2	Peter Ryan	TARA_066_SRF_0.22-3	5	-34.9449	17.9189	TARA	0	1.13076
39.47	-31.3	29.54	Malaspina	TARA_151_SRF_0.22-3	5	36.1715	-29.023	TARA	0.00078576	4.0081
39.13	-30.7	122.65	Malaspina	TARA_151_SRF_0.22-3	5	36.1715	-29.023	TARA	0.00078576	3.40074
43.6823	7.699	0	F.Galgani	TARA_009_SRF_0.22-1.6	5	39.1633	5.916	TARA	0.000998376	4.85803
42.7337	9.0328	0	F.Galgani	TARA_009_SRF_0.22-1.6	5	39.1633	5.916	TARA	0.000998376	4.73943
42.8743	8.2616	0	F.Galgani	TARA_009_SRF_0.22-1.6	5	39.1633	5.916	TARA	0.000998376	4.39014
42.8568	8.317	0	F.Galgani	TARA_009_SRF_0.22-1.6	5	39.1633	5.916	TARA	0.000998376	4.40531
42.7962	8.4162	0	F.Galgani	TARA_009_SRF_0.22-1.6	5	39.1633	5.916	TARA	0.000998376	4.4101
42.757	8.4698	0	F.Galgani	TARA_009_SRF_0.22-1.6	5	39.1633	5.916	TARA	0.000998376	4.40869
42.7252	8.5102	0	F.Galgani	TARA_009_SRF_0.22-1.6	5	39.1633	5.916	TARA	0.000998376	4.40647
42.6938	8.5717	0	F.Galgani	TARA_009_SRF_0.22-1.6	5	39.1633	5.916	TARA	0.000998376	4.41782
42.6544	8.6121	0	F.Galgani	TARA_009_SRF_0.22-1.6	5	39.1633	5.916	TARA	0.000998376	4.41098
42.6225	8.6588	0	F.Galgani	TARA_009_SRF_0.22-1.6	5	39.1633	5.916	TARA	0.000998376	4.41464
42.6043	8.7248	0	F.Galgani	TARA_009_SRF_0.22-1.6	5	39.1633	5.916	TARA	0.000998376	4.44183
42.8195	8.3553	0	F.Galgani	TARA_009_SRF_0.22-1.6	5	39.1633	5.916	TARA	0.000998376	4.39522
43.2464	8.0701	0	F.Galgani	TARA_009_SRF_0.22-1.6	5	39.1633	5.916	TARA	0.000998376	4.61648
43.4473	8.3581	0	F.Galgani	TARA_009_SRF_0.22-1.6	5	39.1633	5.916	TARA	0.000998376	4.93118
43.0758	6.384	0	F.Galgani	TARA_009_SRF_0.22-1.6	5	39.1633	5.916	TARA	0.000998376	3.94039
43.0032	6.3696	0	F.Galgani	TARA_009_SRF_0.22-1.6	5	39.1633	5.916	TARA	0.000998376	3.8666
43.063	5.8787	0	F.Galgani	TARA_009_SRF_0.22-1.6	5	39.1633	5.916	TARA	0.000998376	3.89988
43.3181	5.1862	0	F.Galgani	TARA_009_SRF_0.22-1.6	5	39.1633	5.916	TARA	0.000998376	4.21841
43.3203	5.1988	0	F.Galgani	TARA_009_SRF_0.22-1.6	5	39.1633	5.916	TARA	0.000998376	4.21841
43.3241	5.1659	0	F.Galgani	TARA_009_SRF_0.22-1.6	5	39.1633	5.916	TARA	0.000998376	4.22787
43.3003	5.246	0	F.Galgani	TARA_009_SRF_0.22-1.6	5	39.1633	5.916	TARA	0.000998376	4.1909
43.2609	4.9354	0	F.Galgani	TARA_009_SRF_0.22-1.6	5	39.1633	5.916	TARA	0.000998376	4.2133
43.0098	4.3971	0	F.Galgani	TARA_009_SRF_0.22-1.6	5	39.1633	5.916	TARA	0.000998376	4.13553
42.8136	3.9276	0	F.Galgani	TARA_009_SRF_0.22-1.6	5	39.1633	5.916	TARA	0.000998376	4.15673
42.5295	3.1341	0	F.Galgani	TARA_009_SRF_0.22-1.6	5	39.1633	5.916	TARA	0.000998376	4.36695
42.4627	3.3037	0	F.Galgani	TARA_009_SRF_0.22-1.6	5	39.1633	5.916	TARA	0.000998376	4.20834
42.3302	3.4784	0	F.Galgani	TARA_009_SRF_0.22-1.6	5	39.1633	5.916	TARA	0.000998376	3.99639
42.2513	3.6462	0	F.Galgani	TARA_009_SRF_0.22-1.6	5	39.1633	5.916	TARA	0.000998376	3.83246
42.2428	8.5225	0	F.Galgani	TARA_009_SRF_0.22-1.6	5	39.1633	5.916	TARA	0.000998376	4.0345
42.3235	8.5842	0	F.Galgani	TARA_009_SRF_0.22-1.6	5	39.1633	5.916	TARA	0.000998376	4.13596
43.5743	7.393	0	F.Galgani	TARA_009_SRF_0.22-1.6	5	39.1633	5.916	TARA	0.000998376	4.65171
42.9905	6.4062	0	F.Galgani	TARA_009_SRF_0.22-1.6	5	39.1633	5.916	TARA	0.000998376	3.85847
42.9885	6.4672	0	F.Galgani	TARA_009_SRF_0.22-1.6	5	39.1633	5.916	TARA	0.000998376	3.86471
42.9862	6.4991	0	F.Galgani	TARA_009_SRF_0.22-1.6	5	39.1633	5.916	TARA	0.000998376	3.86711
42.9768	6.5611	19.6	F.Galgani	TARA_009_SRF_0.22-1.6	5	39.1633	5.916	TARA	0.000998376	3.86768
42.9666	6.6219	0	F.Galgani	TARA_009_SRF_0.22-1.6	5	39.1633	5.916	TARA	0.000998376	3.86825
43.1411	6.973	0	F.Galgani	TARA_009_SRF_0.22-1.6	5	39.1633	5.916	TARA	0.000998376	4.11584
43.1783	7.0104	19.6	F.Galgani	TARA_009_SRF_0.22-1.6	5	39.1633	5.916	TARA	0.000998376	4.16148
43.2166	7.0478	196	F.Galgani	TARA_009_SRF_0.22-1.6	5	39.1633	5.916	TARA	0.000998376	4.20835
43.2553	7.0859	0	F.Galgani	TARA_009_SRF_0.22-1.6	5	39.1633	5.916	TARA	0.000998376	4.25595
43.2941	7.1243	0	F.Galgani	TARA_009_SRF_0.22-1.6	5	39.1633	5.916	TARA	0.000998376	4.30389
43.3317	7.1611	0	F.Galgani	TARA_009_SRF_0.22-1.6	5	39.1633	5.916	TARA	0.000998376	4.35038
43.369	7.1959	0	F.Galgani	TARA_009_SRF_0.22-1.6	5	39.1633	5.916	TARA	0.000998376	4.39614
43.3928	7.1651	2044.7	F.Galgani	TARA_009_SRF_0.22-1.6	5	39.1633	5.916	TARA	0.000998376	4.41009
43.4076	7.0842	78.4	F.Galgani	TARA_009_SRF_0.22-1.6	5	39.1633	5.916	TARA	0.000998376	4.40213
43.4216	7.0155	0	F.Galgani	TARA_009_SRF_0.22-1.6	5	39.1633	5.916	TARA	0.000998376	4.39796
43.3823	6.9233	0	F.Galgani	TARA_009_SRF_0.22-1.6	5	39.1633	5.916	TARA	0.000998376	4.33758
43.3787	6.9794	0	F.Galgani	TARA_009_SRF_0.22-1.6	5	39.1633	5.916	TARA	0.000998376	4.34746
43.3758	7.0368	58.8	F.Galgani	TARA_009_SRF_0.22-1.6	5	39.1633	5.916	TARA	0.000998376	4.35905
43.3738	7.0925	39.2	F.Galgani	TARA_009_SRF_0.22-1.6	5	39.1633	5.916	TARA	0.000998376	4.37178
43.3722	7.1514	1902.6	F.Galgani	TARA_009_SRF_0.22-1.6	5	39.1633	5.916	TARA	0.000998376	4.38646
43.37	7.2031	0	F.Galgani	TARA_009_SRF_0.22-1.6	5	39.1633	5.916	TARA	0.000998376	4.3992
43.3742	7.2676	215.6	F.Galgani	TARA_009_SRF_0.22-1.6	5	39.1633	5.916	TARA	0.000998376	4.4225
43.3768	7.3375	196	F.Galgani	TARA_009_SRF_0.22-1.6	5	39.1633	5.916	TARA	0.000998376	4.44682
43.3649	7.3069	19.6	F.Galgani	TARA_009_SRF_0.22-1.6	5	39.1633	5.916	TARA	0.000998376	4.42584
43.3479	7.2387	176.4	F.Galgani	TARA_009_SRF_0.22-1.6	5	39.1633	5.916	TARA	0.000998376	4.38867
43.3303	7.1696	0	F.Galgani	TARA_009_SRF_0.22-1.6	5	39.1633	5.916	TARA	0.000998376	4.35148
43.3137	7.1019	39.2	F.Galgani	TARA_009_SRF_0.22-1.6	5	39.1633	5.916	TARA	0.000998376	4.3165
43.2682	6.8859	0	F.Galgani	TARA_009_SRF_0.22-1.6	5	39.1633	5.916	TARA	0.000998376	4.21793
43.3027	6.9248	39.2	F.Galgani	TARA_009_SRF_0.22-1.6	5	39.1633	5.916	TARA	0.000998376	4.26055
43.3138	6.9668	0	F.Galgani	TARA_009_SRF_0.22-1.6	5	39.1633	5.916	TARA	0.000998376	4.28145
43.3481	6.9982	0	F.Galgani	TARA_009_SRF_0.22-1.6	5	39.1633	5.916	TARA	0.000998376	4.32247
43.3839	7.0298	0	F.Galgani	TARA_009_SRF_0.22-1.6	5	39.1633	5.916	TARA	0.000998376	4.36509
43.6879	7.4692	0	F.Galgani	TARA_009_SRF_0.22-1.6	5	39.1633	5.916	TARA	0.000998376	4.78377
43.6478	7.4976	0	F.Galgani	TARA_009_SRF_0.22-1.6	5	39.1633	5.916	TARA	0.000998376	4.75523
43.5176	7.5261	0	F.Galgani	TARA_009_SRF_0.22-1.6	5	39.1633	5.916	TARA	0.000998376	4.64245
43.504	7.4613	668.2	F.Galgani	TARA_009_SRF_0.22-1.6	5	39.1633	5.916	TARA	0.000998376	4.60756
43.4819	7.0825	0	F.Galgani	TARA_009_SRF_0.22-1.6	5	39.1633	5.916	TARA	0.000998376	4.47337
43.461	7.1332	176.4	F.Galgani	TARA_009_SRF_0.22-1.6	5	39.1633	5.916	TARA	0.000998376	4.46674
43.4386	7.1908	19.6	F.Galgani	TARA_009_SRF_0.22-1.6	5	39.1633	5.916	TARA	0.000998376	4.46131
43.4162	7.2492	39.2	F.Galgani	TARA_009_SRF_0.22-1.6	5	39.1633	5.916	TARA	0.000998376	4.45697
43.3958	7.305	155.2	F.Galgani	TARA_009_SRF_0.22-1.6	5	39.1633	5.916	TARA	0.000998376	4.45459
43.3766	7.36	2000.6	F.Galgani	TARA_009_SRF_0.22-1.6	5	39.1633	5.916	TARA	0.000998376	4.45388
43.3579	7.4172	0	F.Galgani	TARA_009_SRF_0.22-1.6	5	39.1633	5.916	TARA	0.000998376	4.45514
43.3265	7.4256	468.8	F.Galgani	TARA_009_SRF_0.22-1.6	5	39.1633	5.916	TARA	0.000998376	4.42845
43.305	7.376	194.4	F.Galgani	TARA_009_SRF_0.22-1.6	5	39.1633	5.916	TARA	0.000998376	4.3915
43.2652	7.3481	468.8	F.Galgani	TARA_009_SRF_0.22-1.6	5	39.1633	5.916	TARA	0.000998376	4.34471
43.2194	7.368	117.6	F.Galgani	TARA_009_SRF_0.22-1.6	5	39.1633	5.916	TARA	0.000998376	4.30816
43.1742	7.3873	58.8	F.Galgani	TARA_009_SRF_0.22-1.6	5	39.1633	5.916	TARA	0.000998376	4.27224
43.1289	7.4073	19.6	F.Galgani	TARA_009_SRF_0.22-1.6	5	39.1633	5.916	TARA	0.000998376	4.23674
43.0842	7.4281	0	F.Galgani	TARA_009_SRF_0.22-1.6	5	39.1633	5.916	TARA	0.000998376	4.20237
43.0392	7.4493	331.6	F.Galgani	TARA_009_SRF_0.22-1.6	5	39.1633	5.916	TARA	0.000998376	4.16817
42.9986	7.4472	39.2	F.Galgani	TARA_009_SRF_0.22-1.6	5	39.1633	5.916	TARA	0.000998376	4.12966
42.9712	7.3914	176.4	F.Galgani	TARA_009_SRF_0.22-1.6	5	39.1633	5.916	TARA	0.000998376	4.08374
42.8987	7.227	0	F.Galgani	TARA_009_SRF_0.22-1.6	5	39.1633	5.916	TARA	0.000998376	3.95878
42.9062	7.1523	58.8	F.Galgani	TARA_009_SRF_0.22-1.6	5	39.1633	5.916	TARA	0.000998376	3.94179
42.9132	7.0773	155.2	F.Galgani	TARA_009_SRF_0.22-1.6	5	39.1633	5.916	TARA	0.000998376	3.9256
42.9216	6.9997	0	F.Galgani	TARA_009_SRF_0.22-1.6	5	39.1633	5.916	TARA	0.000998376	3.91142
42.9304	6.9225	0	F.Galgani	TARA_009_SRF_0.22-1.6	5	39.1633	5.916	TARA	0.000998376	3.89924
42.9398	6.8491	0	F.Galgani	TARA_009_SRF_0.22-1.6	5	39.1633	5.916	TARA	0.000998376	3.89007
42.9471	6.7724	0	F.Galgani	TARA_009_SRF_0.22-1.6	5	39.1633	5.916	TARA	0.000998376	3.87951
42.954	6.6971	137.2	F.Galgani	TARA_009_SRF_0.22-1.6	5	39.1633	5.916	TARA	0.000998376	3.87034
42.9649	6.6231	0	F.Galgani	TARA_009_SRF_0.22-1.6	5	39.1633	5.916	TARA	0.000998376	3.8668
42.9631	6.2806	0	F.Galgani	TARA_009_SRF_0.22-1.6	5	39.1633	5.916	TARA	0.000998376	3.81725
42.9187	6.2976	0	F.Galgani	TARA_009_SRF_0.22-1.6	5	39.1633	5.916	TARA	0.000998376	3.77474
42.8727	6.3134	78.4	F.Galgani	TARA_009_SRF_0.22-1.6	5	39.1633	5.916	TARA	0.000998376	3.73063
42.8299	6.3317	58.8	F.Galgani	TARA_009_SRF_0.22-1.6	5	39.1633	5.916	TARA	0.000998376	3.69009
42.7873	6.3521	19.6	F.Galgani	TARA_009_SRF_0.22-1.6	5	39.1633	5.916	TARA	0.000998376	3.65015
42.7537	6.3406	0	F.Galgani	TARA_009_SRF_0.22-1.6	5	39.1633	5.916	TARA	0.000998376	3.61542
42.7113	6.3663	137.2	F.Galgani	TARA_009_SRF_0.22-1.6	5	39.1633	5.916	TARA	0.000998376	3.57646
42.7248	6.3048	0	F.Galgani	TARA_009_SRF_0.22-1.6	5	39.1633	5.916	TARA	0.000998376	3.58266
42.7204	6.2448	98	F.Galgani	TARA_009_SRF_0.22-1.6	5	39.1633	5.916	TARA	0.000998376	3.57226
42.7137	6.1843	235.2	F.Galgani	TARA_009_SRF_0.22-1.6	5	39.1633	5.916	TARA	0.000998376	3.56052
42.7053	6.1234	352.8	F.Galgani	TARA_009_SRF_0.22-1.6	5	39.1633	5.916	TARA	0.000998376	3.54807
42.7066	6.0727	58.8	F.Galgani	TARA_009_SRF_0.22-1.6	5	39.1633	5.916	TARA	0.000998376	3.54676
42.7067	6.0662	0	F.Galgani	TARA_009_SRF_0.22-1.6	5	39.1633	5.916	TARA	0.000998376	3.54658
42.7324	6.0058	19.6	F.Galgani	TARA_009_SRF_0.22-1.6	5	39.1633	5.916	TARA	0.000998376	3.57023
42.7582	5.9445	0	F.Galgani	TARA_009_SRF_0.22-1.6	5	39.1633	5.916	TARA	0.000998376	3.59501
42.8051	5.7427	0	F.Galgani	TARA_009_SRF_0.22-1.6	5	39.1633	5.916	TARA	0.000998376	3.64592
42.7922	5.6725	39.2	F.Galgani	TARA_009_SRF_0.22-1.6	5	39.1633	5.916	TARA	0.000998376	3.63706
42.7786	5.6068	39.2	F.Galgani	TARA_009_SRF_0.22-1.6	5	39.1633	5.916	TARA	0.000998376	3.6285
42.7651	5.543	0	F.Galgani	TARA_009_SRF_0.22-1.6	5	39.1633	5.916	TARA	0.000998376	3.62106
42.8378	5.4744	0	F.Galgani	TARA_009_SRF_0.22-1.6	5	39.1633	5.916	TARA	0.000998376	3.70094
42.8405	5.4115	135.6	F.Galgani	TARA_009_SRF_0.22-1.6	5	39.1633	5.916	TARA	0.000998376	3.71165
42.845	5.3446	19.6	F.Galgani	TARA_009_SRF_0.22-1.6	5	39.1633	5.916	TARA	0.000998376	3.72578
42.8498	5.2777	39.2	F.Galgani	TARA_009_SRF_0.22-1.6	5	39.1633	5.916	TARA	0.000998376	3.74135
42.8404	5.2511	156.8	F.Galgani	TARA_009_SRF_0.22-1.6	5	39.1633	5.916	TARA	0.000998376	3.73673
42.8137	5.2937	0	F.Galgani	TARA_009_SRF_0.22-1.6	5	39.1633	5.916	TARA	0.000998376	3.70306
42.7216	6.6075	0	F.Galgani	TARA_009_SRF_0.22-1.6	5	39.1633	5.916	TARA	0.000998376	3.62487
42.6823	6.6507	58.8	F.Galgani	TARA_009_SRF_0.22-1.6	5	39.1633	5.916	TARA	0.000998376	3.59488
42.6429	6.6922	215.6	F.Galgani	TARA_009_SRF_0.22-1.6	5	39.1633	5.916	TARA	0.000998376	3.56512
42.6037	6.7353	1922.2	F.Galgani	TARA_009_SRF_0.22-1.6	5	39.1633	5.916	TARA	0.000998376	3.53661
42.5619	6.7852	194.4	F.Galgani	TARA_009_SRF_0.22-1.6	5	39.1633	5.916	TARA	0.000998376	3.50799
42.5213	6.8333	39.2	F.Galgani	TARA_009_SRF_0.22-1.6	5	39.1633	5.916	TARA	0.000998376	3.48103
42.4799	6.8805	0	F.Galgani	TARA_009_SRF_0.22-1.6	5	39.1633	5.916	TARA	0.000998376	3.454
42.4273	6.8634	0	F.Galgani	TARA_009_SRF_0.22-1.6	5	39.1633	5.916	TARA	0.000998376	3.39871
42.3966	6.9111	39.2	F.Galgani	TARA_009_SRF_0.22-1.6	5	39.1633	5.916	TARA	0.000998376	3.38297
42.3662	6.9605	646.8	F.Galgani	TARA_009_SRF_0.22-1.6	5	39.1633	5.916	TARA	0.000998376	3.36891
42.3355	7.0105	385.5	F.Galgani	TARA_009_SRF_0.22-1.6	5	39.1633	5.916	TARA	0.000998376	3.35571
42.3554	7.0568	0	F.Galgani	TARA_009_SRF_0.22-1.6	5	39.1633	5.916	TARA	0.000998376	3.38983
42.4042	7.0723	19.6	F.Galgani	TARA_009_SRF_0.22-1.6	5	39.1633	5.916	TARA	0.000998376	3.441
42.4532	7.088	39.2	F.Galgani	TARA_009_SRF_0.22-1.6	5	39.1633	5.916	TARA	0.000998376	3.49242
42.4583	7.0912	0	F.Galgani	TARA_009_SRF_0.22-1.6	5	39.1633	5.916	TARA	0.000998376	3.4983
42.5102	7.1122	352.8	F.Galgani	TARA_009_SRF_0.22-1.6	5	39.1633	5.916	TARA	0.000998376	3.55424
42.563	7.13	19.6	F.Galgani	TARA_009_SRF_0.22-1.6	5	39.1633	5.916	TARA	0.000998376	3.60995
43.313	7.4368	0	F.Galgani	TARA_009_SRF_0.22-1.6	5	39.1633	5.916	TARA	0.000998376	4.4196
43.335	7.4295	0	F.Galgani	TARA_009_SRF_0.22-1.6	5	39.1633	5.916	TARA	0.000998376	4.43777
43.325	7.4076	0	F.Galgani	TARA_009_SRF_0.22-1.6	5	39.1633	5.916	TARA	0.000998376	4.42093
43.3158	7.3877	0	F.Galgani	TARA_009_SRF_0.22-1.6	5	39.1633	5.916	TARA	0.000998376	4.40558
43.3184	7.3693	0	F.Galgani	TARA_009_SRF_0.22-1.6	5	39.1633	5.916	TARA	0.000998376	4.40192
43.3303	7.3485	0	F.Galgani	TARA_009_SRF_0.22-1.6	5	39.1633	5.916	TARA	0.000998376	4.40635
43.357	7.3208	196	F.Galgani	TARA_009_SRF_0.22-1.6	5	39.1633	5.916	TARA	0.000998376	4.42273
43.3905	7.3559	58.8	F.Galgani	TARA_009_SRF_0.22-1.6	5	39.1633	5.916	TARA	0.000998376	4.46571
43.4246	7.3911	58.8	F.Galgani	TARA_009_SRF_0.22-1.6	5	39.1633	5.916	TARA	0.000998376	4.50939
43.4596	7.427	78.4	F.Galgani	TARA_009_SRF_0.22-1.6	5	39.1633	5.916	TARA	0.000998376	4.55426
43.4948	7.4633	215.6	F.Galgani	TARA_009_SRF_0.22-1.6	5	39.1633	5.916	TARA	0.000998376	4.59957
43.5311	7.5041	0	F.Galgani	TARA_009_SRF_0.22-1.6	5	39.1633	5.916	TARA	0.000998376	4.64755
43.5649	7.5454	19.6	F.Galgani	TARA_009_SRF_0.22-1.6	5	39.1633	5.916	TARA	0.000998376	4.69351
43.5359	7.5852	135.6	F.Galgani	TARA_009_SRF_0.22-1.6	5	39.1633	5.916	TARA	0.000998376	4.68037
43.5018	7.6253	333.2	F.Galgani	TARA_009_SRF_0.22-1.6	5	39.1633	5.916	TARA	0.000998376	4.66308
43.4995	7.628	0	F.Galgani	TARA_009_SRF_0.22-1.6	5	39.1633	5.916	TARA	0.000998376	4.66193
43.4688	7.6655	372.4	F.Galgani	TARA_009_SRF_0.22-1.6	5	39.1633	5.916	TARA	0.000998376	4.64737
43.4375	7.7083	529.2	F.Galgani	TARA_009_SRF_0.22-1.6	5	39.1633	5.916	TARA	0.000998376	4.63477
43.4065	7.7559	392	F.Galgani	TARA_009_SRF_0.22-1.6	5	39.1633	5.916	TARA	0.000998376	4.62493
43.3838	7.7373	78.4	F.Galgani	TARA_009_SRF_0.22-1.6	5	39.1633	5.916	TARA	0.000998376	4.59671
43.4894	7.2869	0	F.Galgani	TARA_009_SRF_0.22-1.6	5	39.1633	5.916	TARA	0.000998376	4.53812
43.4582	7.332	352.8	F.Galgani	TARA_009_SRF_0.22-1.6	5	39.1633	5.916	TARA	0.000998376	4.5223
43.2891	7.8605	0	F.Galgani	TARA_009_SRF_0.22-1.6	5	39.1633	5.916	TARA	0.000998376	4.56106
43.3358	7.8405	174.8	F.Galgani	TARA_009_SRF_0.22-1.6	5	39.1633	5.916	TARA	0.000998376	4.59494
43.3525	7.7999	2177	F.Galgani	TARA_009_SRF_0.22-1.6	5	39.1633	5.916	TARA	0.000998376	4.59331
43.3547	7.7943	0	F.Galgani	TARA_009_SRF_0.22-1.6	5	39.1633	5.916	TARA	0.000998376	4.59302
43.3685	7.7312	176.4	F.Galgani	TARA_009_SRF_0.22-1.6	5	39.1633	5.916	TARA	0.000998376	4.58025
43.3823	7.6682	156.8	F.Galgani	TARA_009_SRF_0.22-1.6	5	39.1633	5.916	TARA	0.000998376	4.56839
43.3952	7.6086	156.8	F.Galgani	TARA_009_SRF_0.22-1.6	5	39.1633	5.916	TARA	0.000998376	4.55784
43.2185	7.1313	0	F.Galgani	TARA_009_SRF_0.22-1.6	5	39.1633	5.916	TARA	0.000998376	4.23339
43.1615	7.1207	39.2	F.Galgani	TARA_009_SRF_0.22-1.6	5	39.1633	5.916	TARA	0.000998376	4.17575
43.106	7.0028	0	F.Galgani	TARA_009_SRF_0.22-1.6	5	39.1633	5.916	TARA	0.000998376	4.08975
43.0875	6.9366	0	F.Galgani	TARA_009_SRF_0.22-1.6	5	39.1633	5.916	TARA	0.000998376	4.05475
43.0845	6.8889	19.6	F.Galgani	TARA_009_SRF_0.22-1.6	5	39.1633	5.916	TARA	0.000998376	4.04009
43.1203	6.8908	0	F.Galgani	TARA_009_SRF_0.22-1.6	5	39.1633	5.916	TARA	0.000998376	4.0753
42.9556	6.3888	0	F.Galgani	TARA_009_SRF_0.22-1.6	5	39.1633	5.916	TARA	0.000998376	3.82166
42.9199	6.4251	39.2	F.Galgani	TARA_009_SRF_0.22-1.6	5	39.1633	5.916	TARA	0.000998376	3.79094
42.884	6.4619	19.6	F.Galgani	TARA_009_SRF_0.22-1.6	5	39.1633	5.916	TARA	0.000998376	3.76053
42.85	6.4991	19.6	F.Galgani	TARA_009_SRF_0.22-1.6	5	39.1633	5.916	TARA	0.000998376	3.73253
42.8152	6.5385	0	F.Galgani	TARA_009_SRF_0.22-1.6	5	39.1633	5.916	TARA	0.000998376	3.70458
42.7762	6.5795	196	F.Galgani	TARA_009_SRF_0.22-1.6	5	39.1633	5.916	TARA	0.000998376	3.67332
42.7375	6.6205	117.6	F.Galgani	TARA_009_SRF_0.22-1.6	5	39.1633	5.916	TARA	0.000998376	3.64297
42.7221	6.6282	0	F.Galgani	TARA_009_SRF_0.22-1.6	5	39.1633	5.916	TARA	0.000998376	3.62936
42.6849	6.67	19.6	F.Galgani	TARA_009_SRF_0.22-1.6	5	39.1633	5.916	TARA	0.000998376	3.60141
42.6479	6.7141	19.6	F.Galgani	TARA_009_SRF_0.22-1.6	5	39.1633	5.916	TARA	0.000998376	3.57483
42.6082	6.7565	132.3	F.Galgani	TARA_009_SRF_0.22-1.6	5	39.1633	5.916	TARA	0.000998376	3.54595
42.5664	6.8016	176.4	F.Galgani	TARA_009_SRF_0.22-1.6	5	39.1633	5.916	TARA	0.000998376	3.51644
42.5223	6.8477	63.7	F.Galgani	TARA_009_SRF_0.22-1.6	5	39.1633	5.916	TARA	0.000998376	3.48582
42.4768	6.8925	0	F.Galgani	TARA_009_SRF_0.22-1.6	5	39.1633	5.916	TARA	0.000998376	3.45439
42.4308	6.9368	0	F.Galgani	TARA_009_SRF_0.22-1.6	5	39.1633	5.916	TARA	0.000998376	3.42324
42.3846	6.98	39.2	F.Galgani	TARA_009_SRF_0.22-1.6	5	39.1633	5.916	TARA	0.000998376	3.39247
42.2182	7.1246	0	F.Galgani	TARA_009_SRF_0.22-1.6	5	39.1633	5.916	TARA	0.000998376	3.28529
42.2524	7.1444	0	F.Galgani	TARA_009_SRF_0.22-1.6	5	39.1633	5.916	TARA	0.000998376	3.32438
42.2818	7.1869	0	F.Galgani	TARA_009_SRF_0.22-1.6	5	39.1633	5.916	TARA	0.000998376	3.36753
42.3017	7.2346	0	F.Galgani	TARA_009_SRF_0.22-1.6	5	39.1633	5.916	TARA	0.000998376	3.40415
42.3368	7.2854	19.6	F.Galgani	TARA_009_SRF_0.22-1.6	5	39.1633	5.916	TARA	0.000998376	3.45635
42.3713	7.3383	39.2	F.Galgani	TARA_009_SRF_0.22-1.6	5	39.1633	5.916	TARA	0.000998376	3.50916
42.4049	7.3917	0	F.Galgani	TARA_009_SRF_0.22-1.6	5	39.1633	5.916	TARA	0.000998376	3.56169
42.423	7.4204	0	F.Galgani	TARA_009_SRF_0.22-1.6	5	39.1633	5.916	TARA	0.000998376	3.59011
42.4691	7.4467	19.6	F.Galgani	TARA_009_SRF_0.22-1.6	5	39.1633	5.916	TARA	0.000998376	3.64299
42.5158	7.466	58.8	F.Galgani	TARA_009_SRF_0.22-1.6	5	39.1633	5.916	TARA	0.000998376	3.69347
42.5602	7.4814	0	F.Galgani	TARA_009_SRF_0.22-1.6	5	39.1633	5.916	TARA	0.000998376	3.74024
42.603	7.4931	78.4	F.Galgani	TARA_009_SRF_0.22-1.6	5	39.1633	5.916	TARA	0.000998376	3.78402
42.6372	7.4498	19.6	F.Galgani	TARA_009_SRF_0.22-1.6	5	39.1633	5.916	TARA	0.000998376	3.79744
42.6429	7.4316	0	F.Galgani	TARA_009_SRF_0.22-1.6	5	39.1633	5.916	TARA	0.000998376	3.79535
42.6754	7.3863	117.6	F.Galgani	TARA_009_SRF_0.22-1.6	5	39.1633	5.916	TARA	0.000998376	3.80744
42.7086	7.3392	0	F.Galgani	TARA_009_SRF_0.22-1.6	5	39.1633	5.916	TARA	0.000998376	3.82029
42.7436	7.2917	214	F.Galgani	TARA_009_SRF_0.22-1.6	5	39.1633	5.916	TARA	0.000998376	3.8355
42.7804	7.241	19.6	F.Galgani	TARA_009_SRF_0.22-1.6	5	39.1633	5.916	TARA	0.000998376	3.85215
42.8148	7.1937	117.6	F.Galgani	TARA_009_SRF_0.22-1.6	5	39.1633	5.916	TARA	0.000998376	3.86859
42.8466	7.1547	0	F.Galgani	TARA_009_SRF_0.22-1.6	5	39.1633	5.916	TARA	0.000998376	3.88601
42.9077	7.0176	0	F.Galgani	TARA_009_SRF_0.22-1.6	5	39.1633	5.916	TARA	0.000998376	3.90308
42.9394	6.9721	78.4	F.Galgani	TARA_009_SRF_0.22-1.6	5	39.1633	5.916	TARA	0.000998376	3.921
42.9659	6.9785	19.6	F.Galgani	TARA_009_SRF_0.22-1.6	5	39.1633	5.916	TARA	0.000998376	3.94825
43.4802	7.1488	0	F.Galgani	TARA_009_SRF_0.22-1.6	5	39.1633	5.916	TARA	0.000998376	4.48948
43.4523	7.201	0	F.Galgani	TARA_009_SRF_0.22-1.6	5	39.1633	5.916	TARA	0.000998376	4.47736
43.425	7.2542	0	F.Galgani	TARA_009_SRF_0.22-1.6	5	39.1633	5.916	TARA	0.000998376	4.46686
43.3988	7.3549	0	F.Galgani	TARA_009_SRF_0.22-1.6	5	39.1633	5.916	TARA	0.000998376	4.47324
43.3796	7.3657	0	F.Galgani	TARA_009_SRF_0.22-1.6	5	39.1633	5.916	TARA	0.000998376	4.45857
43.342	7.3973	135.6	F.Galgani	TARA_009_SRF_0.22-1.6	5	39.1633	5.916	TARA	0.000998376	4.43348
43.3264	7.4084	0	F.Galgani	TARA_009_SRF_0.22-1.6	5	39.1633	5.916	TARA	0.000998376	4.42252
43.2918	7.4489	0	F.Galgani	TARA_009_SRF_0.22-1.6	5	39.1633	5.916	TARA	0.000998376	4.4039
43.2647	7.4782	0	F.Galgani	TARA_009_SRF_0.22-1.6	5	39.1633	5.916	TARA	0.000998376	4.38884
43.2597	7.4842	0	F.Galgani	TARA_009_SRF_0.22-1.6	5	39.1633	5.916	TARA	0.000998376	4.38631
43.2389	7.4307	254.8	F.Galgani	TARA_009_SRF_0.22-1.6	5	39.1633	5.916	TARA	0.000998376	4.34797
43.2261	7.3283	0	F.Galgani	TARA_009_SRF_0.22-1.6	5	39.1633	5.916	TARA	0.000998376	4.30127
43.2181	7.2641	194.4	F.Galgani	TARA_009_SRF_0.22-1.6	5	39.1633	5.916	TARA	0.000998376	4.27303
43.1794	7.2457	0	F.Galgani	TARA_009_SRF_0.22-1.6	5	39.1633	5.916	TARA	0.000998376	4.2305
43.1582	7.2406	0	F.Galgani	TARA_009_SRF_0.22-1.6	5	39.1633	5.916	TARA	0.000998376	4.20878
43.1341	7.2481	0	F.Galgani	TARA_009_SRF_0.22-1.6	5	39.1633	5.916	TARA	0.000998376	4.18829
43.1316	7.2457	0	F.Galgani	TARA_009_SRF_0.22-1.6	5	39.1633	5.916	TARA	0.000998376	4.18515
43.1306	7.228	0	F.Galgani	TARA_009_SRF_0.22-1.6	5	39.1633	5.916	TARA	0.000998376	4.17861
43.1002	7.0739	0	F.Galgani	TARA_009_SRF_0.22-1.6	5	39.1633	5.916	TARA	0.000998376	4.10365
43.0876	7.0165	0	F.Galgani	TARA_009_SRF_0.22-1.6	5	39.1633	5.916	TARA	0.000998376	4.07569
43.0004	6.9689	0	F.Galgani	TARA_009_SRF_0.22-1.6	5	39.1633	5.916	TARA	0.000998376	3.97894
42.9756	6.9302	0	F.Galgani	TARA_009_SRF_0.22-1.6	5	39.1633	5.916	TARA	0.000998376	3.9449
42.8281	6.6671	58.8	F.Galgani	TARA_009_SRF_0.22-1.6	5	39.1633	5.916	TARA	0.000998376	3.74098
42.9601	6.384	0	F.Galgani	TARA_009_SRF_0.22-1.6	5	39.1633	5.916	TARA	0.000998376	3.82553
42.9208	6.4243	0	F.Galgani	TARA_009_SRF_0.22-1.6	5	39.1633	5.916	TARA	0.000998376	3.79172
42.8821	6.4677	176.4	F.Galgani	TARA_009_SRF_0.22-1.6	5	39.1633	5.916	TARA	0.000998376	3.7595
42.8435	6.5119	254.8	F.Galgani	TARA_009_SRF_0.22-1.6	5	39.1633	5.916	TARA	0.000998376	3.72813
42.804	6.5548	117.6	F.Galgani	TARA_009_SRF_0.22-1.6	5	39.1633	5.916	TARA	0.000998376	3.69632
42.7842	6.5759	0	F.Galgani	TARA_009_SRF_0.22-1.6	5	39.1633	5.916	TARA	0.000998376	3.68054
42.7429	6.6197	58.8	F.Galgani	TARA_009_SRF_0.22-1.6	5	39.1633	5.916	TARA	0.000998376	3.64811
42.6993	6.6661	19.6	F.Galgani	TARA_009_SRF_0.22-1.6	5	39.1633	5.916	TARA	0.000998376	3.61468
42.6552	6.7107	39.2	F.Galgani	TARA_009_SRF_0.22-1.6	5	39.1633	5.916	TARA	0.000998376	3.58119
42.6148	6.7523	39.2	F.Galgani	TARA_009_SRF_0.22-1.6	5	39.1633	5.916	TARA	0.000998376	3.55137
42.5744	6.7945	137.2	F.Galgani	TARA_009_SRF_0.22-1.6	5	39.1633	5.916	TARA	0.000998376	3.52241
42.5339	6.835	19.6	F.Galgani	TARA_009_SRF_0.22-1.6	5	39.1633	5.916	TARA	0.000998376	3.49364
42.4471	7.2364	0	F.Galgani	TARA_009_SRF_0.22-1.6	5	39.1633	5.916	TARA	0.000998376	3.53932
42.4875	7.2792	0	F.Galgani	TARA_009_SRF_0.22-1.6	5	39.1633	5.916	TARA	0.000998376	3.59286
42.7759	7.1595	0	F.Galgani	TARA_009_SRF_0.22-1.6	5	39.1633	5.916	TARA	0.000998376	3.82062
42.8276	7.1543	137.2	F.Galgani	TARA_009_SRF_0.22-1.6	5	39.1633	5.916	TARA	0.000998376	3.86788
42.8792	7.1483	78.4	F.Galgani	TARA_009_SRF_0.22-1.6	5	39.1633	5.916	TARA	0.000998376	3.9149
42.8982	7.1064	0	F.Galgani	TARA_009_SRF_0.22-1.6	5	39.1633	5.916	TARA	0.000998376	3.92002
42.947	7.1078	294	F.Galgani	TARA_009_SRF_0.22-1.6	5	39.1633	5.916	TARA	0.000998376	3.96696
42.9961	7.1167	738.52	F.Galgani	TARA_009_SRF_0.22-1.6	5	39.1633	5.916	TARA	0.000998376	4.01647
43.0464	7.1252	102.9	F.Galgani	TARA_009_SRF_0.22-1.6	5	39.1633	5.916	TARA	0.000998376	4.06702
43.0961	7.134	39.2	F.Galgani	TARA_009_SRF_0.22-1.6	5	39.1633	5.916	TARA	0.000998376	4.11709
43.1315	7.1728	155.2	F.Galgani	TARA_009_SRF_0.22-1.6	5	39.1633	5.916	TARA	0.000998376	4.16247
43.1577	7.2286	39.2	F.Galgani	TARA_009_SRF_0.22-1.6	5	39.1633	5.916	TARA	0.000998376	4.20454
43.1838	7.3055	0	F.Galgani	TARA_009_SRF_0.22-1.6	5	39.1633	5.916	TARA	0.000998376	4.25384
43.2133	7.3607	117.6	F.Galgani	TARA_009_SRF_0.22-1.6	5	39.1633	5.916	TARA	0.000998376	4.29996
43.249	7.4109	39.2	F.Galgani	TARA_009_SRF_0.22-1.6	5	39.1633	5.916	TARA	0.000998376	4.35059
43.2844	7.4614	271.3	F.Galgani	TARA_009_SRF_0.22-1.6	5	39.1633	5.916	TARA	0.000998376	4.40133
43.3148	7.5044	39.2	F.Galgani	TARA_009_SRF_0.22-1.6	5	39.1633	5.916	TARA	0.000998376	4.44499
43.3169	7.505	0	F.Galgani	TARA_009_SRF_0.22-1.6	5	39.1633	5.916	TARA	0.000998376	4.44717
43.3499	7.4565	174.8	F.Galgani	TARA_009_SRF_0.22-1.6	5	39.1633	5.916	TARA	0.000998376	4.46103
43.3845	7.4036	19.6	F.Galgani	TARA_009_SRF_0.22-1.6	5	39.1633	5.916	TARA	0.000998376	4.47565
43.4218	7.3511	19.6	F.Galgani	TARA_009_SRF_0.22-1.6	5	39.1633	5.916	TARA	0.000998376	4.49381
43.4586	7.2983	0	F.Galgani	TARA_009_SRF_0.22-1.6	5	39.1633	5.916	TARA	0.000998376	4.51225
43.4971	7.2506	254.8	F.Galgani	TARA_009_SRF_0.22-1.6	5	39.1633	5.916	TARA	0.000998376	4.53464
43.5319	7.2132	98	F.Galgani	TARA_009_SRF_0.22-1.6	5	39.1633	5.916	TARA	0.000998376	4.55713
43.2833	7.2148	0	F.Galgani	TARA_009_SRF_0.22-1.6	5	39.1633	5.916	TARA	0.000998376	4.31987
43.2625	7.2677	0	F.Galgani	TARA_009_SRF_0.22-1.6	5	39.1633	5.916	TARA	0.000998376	4.31631
43.2303	7.312	0	F.Galgani	TARA_009_SRF_0.22-1.6	5	39.1633	5.916	TARA	0.000998376	4.29992
43.2148	7.3189	0	F.Galgani	TARA_009_SRF_0.22-1.6	5	39.1633	5.916	TARA	0.000998376	4.28751
43.1707	7.3485	0	F.Galgani	TARA_009_SRF_0.22-1.6	5	39.1633	5.916	TARA	0.000998376	4.25574
43.1421	7.3691	0	F.Galgani	TARA_009_SRF_0.22-1.6	5	39.1633	5.916	TARA	0.000998376	4.23584
43.0973	7.3991	19.6	F.Galgani	TARA_009_SRF_0.22-1.6	5	39.1633	5.916	TARA	0.000998376	4.20428
43.0498	7.4336	19.6	F.Galgani	TARA_009_SRF_0.22-1.6	5	39.1633	5.916	TARA	0.000998376	4.17229
43.0357	7.4455	0	F.Galgani	TARA_009_SRF_0.22-1.6	5	39.1633	5.916	TARA	0.000998376	4.16351
42.9909	7.4775	0	F.Galgani	TARA_009_SRF_0.22-1.6	5	39.1633	5.916	TARA	0.000998376	4.13386
42.9433	7.51	0	F.Galgani	TARA_009_SRF_0.22-1.6	5	39.1633	5.916	TARA	0.000998376	4.10235
42.5077	8.5175	0	F.Galgani	TARA_009_SRF_0.22-1.6	5	39.1633	5.916	TARA	0.000998376	4.23708
42.5503	8.5381	135.6	F.Galgani	TARA_009_SRF_0.22-1.6	5	39.1633	5.916	TARA	0.000998376	4.28336
42.5954	8.5611	0	F.Galgani	TARA_009_SRF_0.22-1.6	5	39.1633	5.916	TARA	0.000998376	4.33311
42.6254	8.5903	0	F.Galgani	TARA_009_SRF_0.22-1.6	5	39.1633	5.916	TARA	0.000998376	4.3747
42.659	8.622	19.6	F.Galgani	TARA_009_SRF_0.22-1.6	5	39.1633	5.916	TARA	0.000998376	4.42067
42.6875	8.6559	0	F.Galgani	TARA_009_SRF_0.22-1.6	5	39.1633	5.916	TARA	0.000998376	4.46397
42.7322	8.6562	0	F.Galgani	TARA_009_SRF_0.22-1.6	5	39.1633	5.916	TARA	0.000998376	4.49953
42.7802	8.6577	0	F.Galgani	TARA_009_SRF_0.22-1.6	5	39.1633	5.916	TARA	0.000998376	4.5386
43.1057	8.4006	0	F.Galgani	TARA_009_SRF_0.22-1.6	5	39.1633	5.916	TARA	0.000998376	4.66002
43.1319	8.3614	0	F.Galgani	TARA_009_SRF_0.22-1.6	5	39.1633	5.916	TARA	0.000998376	4.66152
43.1744	8.2867	0	F.Galgani	TARA_009_SRF_0.22-1.6	5	39.1633	5.916	TARA	0.000998376	4.65931
43.1455	8.3267	0	F.Galgani	TARA_009_SRF_0.22-1.6	5	39.1633	5.916	TARA	0.000998376	4.65504
43.1504	8.3234	0	F.Galgani	TARA_009_SRF_0.22-1.6	5	39.1633	5.916	TARA	0.000998376	4.65753
43.1147	8.283	292.4	F.Galgani	TARA_009_SRF_0.22-1.6	5	39.1633	5.916	TARA	0.000998376	4.60611
43.0845	8.2461	0	F.Galgani	TARA_009_SRF_0.22-1.6	5	39.1633	5.916	TARA	0.000998376	4.56127
43.0778	8.2392	0	F.Galgani	TARA_009_SRF_0.22-1.6	5	39.1633	5.916	TARA	0.000998376	4.55199
43.0451	8.1972	0	F.Galgani	TARA_009_SRF_0.22-1.6	5	39.1633	5.916	TARA	0.000998376	4.50247
43.0126	8.155	19.6	F.Galgani	TARA_009_SRF_0.22-1.6	5	39.1633	5.916	TARA	0.000998376	4.45311
42.983	8.1088	0	F.Galgani	TARA_009_SRF_0.22-1.6	5	39.1633	5.916	TARA	0.000998376	4.40437
42.9871	8.0514	0	F.Galgani	TARA_009_SRF_0.22-1.6	5	39.1633	5.916	TARA	0.000998376	4.37966
42.9916	8.0362	0	F.Galgani	TARA_009_SRF_0.22-1.6	5	39.1633	5.916	TARA	0.000998376	4.3762
43.0153	7.9722	0	F.Galgani	TARA_009_SRF_0.22-1.6	5	39.1633	5.916	TARA	0.000998376	4.36645
43.0697	7.8547	0	F.Galgani	TARA_009_SRF_0.22-1.6	5	39.1633	5.916	TARA	0.000998376	4.36102
43.0937	7.8108	0	F.Galgani	TARA_009_SRF_0.22-1.6	5	39.1633	5.916	TARA	0.000998376	4.36329
43.1044	7.758	19.6	F.Galgani	TARA_009_SRF_0.22-1.6	5	39.1633	5.916	TARA	0.000998376	4.35031
43.1074	7.6936	271.3	F.Galgani	TARA_009_SRF_0.22-1.6	5	39.1633	5.916	TARA	0.000998376	4.32617
43.1117	7.6359	0	F.Galgani	TARA_009_SRF_0.22-1.6	5	39.1633	5.916	TARA	0.000998376	4.30673
43.129	7.6476	0	F.Galgani	TARA_009_SRF_0.22-1.6	5	39.1633	5.916	TARA	0.000998376	4.32726
43.1261	7.5947	19.6	F.Galgani	TARA_009_SRF_0.22-1.6	5	39.1633	5.916	TARA	0.000998376	4.3037
43.1243	7.5309	19.6	F.Galgani	TARA_009_SRF_0.22-1.6	5	39.1633	5.916	TARA	0.000998376	4.27755
43.1231	7.4665	0	F.Galgani	TARA_009_SRF_0.22-1.6	5	39.1633	5.916	TARA	0.000998376	4.25254
42.8558	6.78	0	F.Galgani	TARA_009_SRF_0.22-1.6	5	39.1633	5.916	TARA	0.000998376	3.79224
42.8816	6.817	0	F.Galgani	TARA_009_SRF_0.22-1.6	5	39.1633	5.916	TARA	0.000998376	3.82591
42.9027	6.8557	0	F.Galgani	TARA_009_SRF_0.22-1.6	5	39.1633	5.916	TARA	0.000998376	3.85566
42.9213	6.899	0	F.Galgani	TARA_009_SRF_0.22-1.6	5	39.1633	5.916	TARA	0.000998376	3.88444
42.9387	6.9428	39.2	F.Galgani	TARA_009_SRF_0.22-1.6	5	39.1633	5.916	TARA	0.000998376	3.91254
42.9586	6.9855	0	F.Galgani	TARA_009_SRF_0.22-1.6	5	39.1633	5.916	TARA	0.000998376	3.94311
42.9794	7.0302	19.6	F.Galgani	TARA_009_SRF_0.22-1.6	5	39.1633	5.916	TARA	0.000998376	3.97543
42.9917	7.0385	0	F.Galgani	TARA_009_SRF_0.22-1.6	5	39.1633	5.916	TARA	0.000998376	3.98957
43.0248	7.0553	313.6	F.Galgani	TARA_009_SRF_0.22-1.6	5	39.1633	5.916	TARA	0.000998376	4.02606
43.0652	7.0794	19.6	F.Galgani	TARA_009_SRF_0.22-1.6	5	39.1633	5.916	TARA	0.000998376	4.07165
43.0987	7.1011	39.2	F.Galgani	TARA_009_SRF_0.22-1.6	5	39.1633	5.916	TARA	0.000998376	4.10997
43.13	7.0893	0	F.Galgani	TARA_009_SRF_0.22-1.6	5	39.1633	5.916	TARA	0.000998376	4.13659
43.166	7.1225	39.2	F.Galgani	TARA_009_SRF_0.22-1.6	5	39.1633	5.916	TARA	0.000998376	4.18058
43.1929	7.1474	0	F.Galgani	TARA_009_SRF_0.22-1.6	5	39.1633	5.916	TARA	0.000998376	4.21355
43.2291	7.1791	0	F.Galgani	TARA_009_SRF_0.22-1.6	5	39.1633	5.916	TARA	0.000998376	4.25748
42.869	6.8281	0	F.Galgani	TARA_009_SRF_0.22-1.6	5	39.1633	5.916	TARA	0.000998376	3.8163
42.8592	6.7719	19.6	F.Galgani	TARA_009_SRF_0.22-1.6	5	39.1633	5.916	TARA	0.000998376	3.79371
42.8443	6.7002	19.6	F.Galgani	TARA_009_SRF_0.22-1.6	5	39.1633	5.916	TARA	0.000998376	3.76361
42.8334	6.6472	351.2	F.Galgani	TARA_009_SRF_0.22-1.6	5	39.1633	5.916	TARA	0.000998376	3.74223
42.8295	6.6149	0	F.Galgani	TARA_009_SRF_0.22-1.6	5	39.1633	5.916	TARA	0.000998376	3.73222
42.816	6.5505	156.8	F.Galgani	TARA_009_SRF_0.22-1.6	5	39.1633	5.916	TARA	0.000998376	3.7074
42.8043	6.4864	39.2	F.Galgani	TARA_009_SRF_0.22-1.6	5	39.1633	5.916	TARA	0.000998376	3.68541
42.8052	6.4729	0	F.Galgani	TARA_009_SRF_0.22-1.6	5	39.1633	5.916	TARA	0.000998376	3.68423
42.7886	6.4135	0	F.Galgani	TARA_009_SRF_0.22-1.6	5	39.1633	5.916	TARA	0.000998376	3.65928
42.7711	6.3518	19.6	F.Galgani	TARA_009_SRF_0.22-1.6	5	39.1633	5.916	TARA	0.000998376	3.63403
42.7224	6.3477	0	F.Galgani	TARA_009_SRF_0.22-1.6	5	39.1633	5.916	TARA	0.000998376	3.58519
42.7152	6.2861	19.6	F.Galgani	TARA_009_SRF_0.22-1.6	5	39.1633	5.916	TARA	0.000998376	3.57113
42.7177	6.2346	0	F.Galgani	TARA_009_SRF_0.22-1.6	5	39.1633	5.916	TARA	0.000998376	3.56865
42.7135	6.242	0	F.Galgani	TARA_009_SRF_0.22-1.6	5	39.1633	5.916	TARA	0.000998376	3.56514
42.7124	6.2366	0	F.Galgani	TARA_009_SRF_0.22-1.6	5	39.1633	5.916	TARA	0.000998376	3.56355
42.6689	6.2099	19.6	F.Galgani	TARA_009_SRF_0.22-1.6	5	39.1633	5.916	TARA	0.000998376	3.5179
42.6242	6.1877	19.6	F.Galgani	TARA_009_SRF_0.22-1.6	5	39.1633	5.916	TARA	0.000998376	3.47155
42.5771	6.1667	19.6	F.Galgani	TARA_009_SRF_0.22-1.6	5	39.1633	5.916	TARA	0.000998376	3.42299
42.5308	6.1469	0	F.Galgani	TARA_009_SRF_0.22-1.6	5	39.1633	5.916	TARA	0.000998376	3.37541
42.4889	6.1252	0	F.Galgani	TARA_009_SRF_0.22-1.6	5	39.1633	5.916	TARA	0.000998376	3.33217
42.5075	6.062	0	F.Galgani	TARA_009_SRF_0.22-1.6	5	39.1633	5.916	TARA	0.000998376	3.34739
42.5208	6.0127	0	F.Galgani	TARA_009_SRF_0.22-1.6	5	39.1633	5.916	TARA	0.000998376	3.35889
42.5344	5.9581	0	F.Galgani	TARA_009_SRF_0.22-1.6	5	39.1633	5.916	TARA	0.000998376	3.37136
42.5465	5.9037	19.6	F.Galgani	TARA_009_SRF_0.22-1.6	5	39.1633	5.916	TARA	0.000998376	3.38322
42.5783	5.8943	0	F.Galgani	TARA_009_SRF_0.22-1.6	5	39.1633	5.916	TARA	0.000998376	3.41507
42.6222	5.9167	176.4	F.Galgani	TARA_009_SRF_0.22-1.6	5	39.1633	5.916	TARA	0.000998376	3.4589
42.6668	5.9359	196	F.Galgani	TARA_009_SRF_0.22-1.6	5	39.1633	5.916	TARA	0.000998376	3.50356
42.7026	5.9638	39.2	F.Galgani	TARA_009_SRF_0.22-1.6	5	39.1633	5.916	TARA	0.000998376	3.53962
42.7909	5.97	0	F.Galgani	TARA_009_SRF_0.22-1.6	5	39.1633	5.916	TARA	0.000998376	3.628
42.7692	6.016	0	F.Galgani	TARA_009_SRF_0.22-1.6	5	39.1633	5.916	TARA	0.000998376	3.60729
42.7445	6.0658	19.6	F.Galgani	TARA_009_SRF_0.22-1.6	5	39.1633	5.916	TARA	0.000998376	3.58433
42.7228	6.1109	19.6	F.Galgani	TARA_009_SRF_0.22-1.6	5	39.1633	5.916	TARA	0.000998376	3.56483
42.7162	6.163	19.6	F.Galgani	TARA_009_SRF_0.22-1.6	5	39.1633	5.916	TARA	0.000998376	3.56148
42.733	6.2193	58.8	F.Galgani	TARA_009_SRF_0.22-1.6	5	39.1633	5.916	TARA	0.000998376	3.58256
42.7502	6.2723	0	F.Galgani	TARA_009_SRF_0.22-1.6	5	39.1633	5.916	TARA	0.000998376	3.60455
42.8018	6.2844	0	F.Galgani	TARA_009_SRF_0.22-1.6	5	39.1633	5.916	TARA	0.000998376	3.6571
42.7869	6.3252	19.6	F.Galgani	TARA_009_SRF_0.22-1.6	5	39.1633	5.916	TARA	0.000998376	3.64663
42.7834	6.3352	0	F.Galgani	TARA_009_SRF_0.22-1.6	5	39.1633	5.916	TARA	0.000998376	3.64429
42.7869	6.3608	0	F.Galgani	TARA_009_SRF_0.22-1.6	5	39.1633	5.916	TARA	0.000998376	3.6508
42.7962	6.3984	39.2	F.Galgani	TARA_009_SRF_0.22-1.6	5	39.1633	5.916	TARA	0.000998376	3.66479
42.8002	6.4467	0	F.Galgani	TARA_009_SRF_0.22-1.6	5	39.1633	5.916	TARA	0.000998376	3.67542
42.9567	6.3819	0	F.Galgani	TARA_009_SRF_0.22-1.6	5	39.1633	5.916	TARA	0.000998376	3.8219
42.9189	6.4214	194.4	F.Galgani	TARA_009_SRF_0.22-1.6	5	39.1633	5.916	TARA	0.000998376	3.78945
42.8812	6.4591	271.3	F.Galgani	TARA_009_SRF_0.22-1.6	5	39.1633	5.916	TARA	0.000998376	3.75736
42.8458	6.4975	406.9	F.Galgani	TARA_009_SRF_0.22-1.6	5	39.1633	5.916	TARA	0.000998376	3.72813
42.8094	6.5434	0	F.Galgani	TARA_009_SRF_0.22-1.6	5	39.1633	5.916	TARA	0.000998376	3.69969
42.7707	6.589	0	F.Galgani	TARA_009_SRF_0.22-1.6	5	39.1633	5.916	TARA	0.000998376	3.66964
42.7301	6.6333	0	F.Galgani	TARA_009_SRF_0.22-1.6	5	39.1633	5.916	TARA	0.000998376	3.63821
42.6914	6.6768	0	F.Galgani	TARA_009_SRF_0.22-1.6	5	39.1633	5.916	TARA	0.000998376	3.6092
42.6435	6.7765	0	F.Galgani	TARA_009_SRF_0.22-1.6	5	39.1633	5.916	TARA	0.000998376	3.585
42.5963	6.814	194.4	F.Galgani	TARA_009_SRF_0.22-1.6	5	39.1633	5.916	TARA	0.000998376	3.54851
42.3706	7.0491	0	F.Galgani	TARA_009_SRF_0.22-1.6	5	39.1633	5.916	TARA	0.000998376	3.40157
42.3308	7.0804	0	F.Galgani	TARA_009_SRF_0.22-1.6	5	39.1633	5.916	TARA	0.000998376	3.37474
42.7634	5.9933	0	F.Galgani	TARA_009_SRF_0.22-1.6	5	39.1633	5.916	TARA	0.000998376	3.60093
42.7725	5.9231	0	F.Galgani	TARA_009_SRF_0.22-1.6	5	39.1633	5.916	TARA	0.000998376	3.60921
42.781	5.8522	19.6	F.Galgani	TARA_009_SRF_0.22-1.6	5	39.1633	5.916	TARA	0.000998376	3.61826
43.0688	5.6485	0	F.Galgani	TARA_009_SRF_0.22-1.6	5	39.1633	5.916	TARA	0.000998376	3.91465
43.059	5.5825	0	F.Galgani	TARA_009_SRF_0.22-1.6	5	39.1633	5.916	TARA	0.000998376	3.90995
43.048	5.5169	19.6	F.Galgani	TARA_009_SRF_0.22-1.6	5	39.1633	5.916	TARA	0.000998376	3.90515
43.0366	5.4497	0	F.Galgani	TARA_009_SRF_0.22-1.6	5	39.1633	5.916	TARA	0.000998376	3.90127
42.8503	5.0289	0	F.Galgani	TARA_009_SRF_0.22-1.6	5	39.1633	5.916	TARA	0.000998376	3.79222
42.8129	4.9912	155.2	F.Galgani	TARA_009_SRF_0.22-1.6	5	39.1633	5.916	TARA	0.000998376	3.76495
42.7914	4.9692	39.2	F.Galgani	TARA_009_SRF_0.22-1.6	5	39.1633	5.916	TARA	0.000998376	3.74961
42.787	4.9657	0	F.Galgani	TARA_009_SRF_0.22-1.6	5	39.1633	5.916	TARA	0.000998376	3.74623
42.765	4.9641	19.6	F.Galgani	TARA_009_SRF_0.22-1.6	5	39.1633	5.916	TARA	0.000998376	3.72537
42.7168	4.9599	0	F.Galgani	TARA_009_SRF_0.22-1.6	5	39.1633	5.916	TARA	0.000998376	3.67988
42.6713	4.9571	19.6	F.Galgani	TARA_009_SRF_0.22-1.6	5	39.1633	5.916	TARA	0.000998376	3.6367
42.6302	4.9825	19.6	F.Galgani	TARA_009_SRF_0.22-1.6	5	39.1633	5.916	TARA	0.000998376	3.59038
42.5913	5.021	0	F.Galgani	TARA_009_SRF_0.22-1.6	5	39.1633	5.916	TARA	0.000998376	3.54291
42.551	5.0521	0	F.Galgani	TARA_009_SRF_0.22-1.6	5	39.1633	5.916	TARA	0.000998376	3.49612
42.5108	5.0858	156.8	F.Galgani	TARA_009_SRF_0.22-1.6	5	39.1633	5.916	TARA	0.000998376	3.44891
42.8956	5.7201	0	F.Galgani	TARA_009_SRF_0.22-1.6	5	39.1633	5.916	TARA	0.000998376	3.73744
42.8864	5.7795	19.6	F.Galgani	TARA_009_SRF_0.22-1.6	5	39.1633	5.916	TARA	0.000998376	3.7256
42.8828	5.8034	0	F.Galgani	TARA_009_SRF_0.22-1.6	5	39.1633	5.916	TARA	0.000998376	3.7212
42.9181	5.8333	0	F.Galgani	TARA_009_SRF_0.22-1.6	5	39.1633	5.916	TARA	0.000998376	3.75571
42.9479	5.8634	58.8	F.Galgani	TARA_009_SRF_0.22-1.6	5	39.1633	5.916	TARA	0.000998376	3.78497
42.953	5.8608	0	F.Galgani	TARA_009_SRF_0.22-1.6	5	39.1633	5.916	TARA	0.000998376	3.7901
42.9344	5.8998	330.1	F.Galgani	TARA_009_SRF_0.22-1.6	5	39.1633	5.916	TARA	0.000998376	3.77113
42.9151	5.9431	19.6	F.Galgani	TARA_009_SRF_0.22-1.6	5	39.1633	5.916	TARA	0.000998376	3.7519
42.8977	5.9898	39.2	F.Galgani	TARA_009_SRF_0.22-1.6	5	39.1633	5.916	TARA	0.000998376	3.73513
-34.84	27.55	87.03	Malaspina	TARA_065_SRF_0.22-3	5	-35.1728	26.2868	TARA	0.0011199	1.3063
-35.13	25.54	97.97	Malaspina	TARA_065_SRF_0.22-3	5	-35.1728	26.2868	TARA	0.0011199	0.748025
-24.6527	-124.792	12.94	M. Eriksen	TARA_112_SRF_0.22-3	5	-23.2811	-129.395	TARA	0.00310489	4.80243
-24.5847	-125.734	13.79	M. Eriksen	TARA_112_SRF_0.22-3	5	-23.2811	-129.395	TARA	0.00310489	3.88551
-24.4952	-126.617	3.48	M. Eriksen	TARA_112_SRF_0.22-3	5	-23.2811	-129.395	TARA	0.00310489	3.03163
-26.4261	-41.0363	6.88	M. Eriksen	TARA_078_SRF_0.22-0.45	5	-30.1367	-43.2899	TARA	0.00357584	4.34134
-34.8428	-42.5657	142.1	M. Eriksen	TARA_078_SRF_0.22-0.45	5	-30.1367	-43.2899	TARA	0.00357584	4.7615
-34.9098	-43.8572	147.65	M. Eriksen	TARA_078_SRF_0.22-0.45	5	-30.1367	-43.2899	TARA	0.00357584	4.80669
34.6683	-129.162	1058.45	H. Carson	TARA_133_SRF_0.22-3	5	35.3671	-127.742	TARA	0.00381674	1.58218
35.7667	-124.5	0	H. Carson	TARA_133_SRF_0.22-3	5	35.3671	-127.742	TARA	0.00381674	3.26673
31.5167	-127.867	0	H. Carson	TARA_133_SRF_0.22-3	5	35.3671	-127.742	TARA	0.00381674	3.85241
36.43	-39.02	1045.04	Malaspina	TARA_150_SRF_0.22-3	5	35.9346	-37.3032	TARA	0.00383738	1.78685
33.0022	-41.2924	424.81	M. Eriksen	TARA_150_SRF_0.22-3	5	35.9346	-37.3032	TARA	0.00383738	4.95103
13.8	-115.76	73.81	Malaspina	TARA_137_SRF_0.22-3	5	14.2035	-116.626	TARA	0.00440203	0.95548
13.21	-113.26	96.39	Malaspina	TARA_137_SRF_0.22-3	5	14.2035	-116.626	TARA	0.00440203	3.50965
-17.7225	-5.9518	10.1	M. Eriksen	TARA_070_SRF_0.22-3	5	-20.4091	-3.1759	TARA	0.00593094	3.86309
-19.1813	-5.9712	6.73	M. Eriksen	TARA_070_SRF_0.22-3	5	-20.4091	-3.1759	TARA	0.00593094	3.05306
-20.8803	-5.9975	61.72	M. Eriksen	TARA_070_SRF_0.22-3	5	-20.4091	-3.1759	TARA	0.00593094	2.86067
-22.5407	-6.1887	154.48	M. Eriksen	TARA_070_SRF_0.22-3	5	-20.4091	-3.1759	TARA	0.00593094	3.69062
-23.8528	-6.3298	18.28	M. Eriksen	TARA_070_SRF_0.22-3	5	-20.4091	-3.1759	TARA	0.00593094	4.66971
-26.4261	-41.0363	6.88	M. Eriksen	TARA_078_SRF_0.22-3	5	-30.1367	-43.2899	TARA	0.00651984	4.34134
-34.8428	-42.5657	142.1	M. Eriksen	TARA_078_SRF_0.22-3	5	-30.1367	-43.2899	TARA	0.00651984	4.7615
-34.9098	-43.8572	147.65	M. Eriksen	TARA_078_SRF_0.22-3	5	-30.1367	-43.2899	TARA	0.00651984	4.80669
-44.77	-62.27	0.01	Malaspina	TARA_082_SRF_0.22-3	5	-47.1863	-58.2902	TARA	0.00975977	4.65589
33.7558	-162.722	1804.24	C. Moore	TARA_132_SRF_0.22-3	5	31.5213	-158.996	TARA	0.0100937	4.34449
33.7601	-160.415	460.35	C. Moore	TARA_132_SRF_0.22-3	5	31.5213	-158.996	TARA	0.0100937	2.65083
34.5145	-157.849	983.44	C. Moore	TARA_132_SRF_0.22-3	5	31.5213	-158.996	TARA	0.0100937	3.20544
36.1594	-157.559	581.25	C. Moore	TARA_132_SRF_0.22-3	5	31.5213	-158.996	TARA	0.0100937	4.8557
29.301	-162.048	667.49	C. Moore	TARA_132_SRF_0.22-3	5	31.5213	-158.996	TARA	0.0100937	3.77434
29.771	-162.627	593.95	C. Moore	TARA_132_SRF_0.22-3	5	31.5213	-158.996	TARA	0.0100937	4.0313
30.5422	-163.229	321.17	C. Moore	TARA_132_SRF_0.22-3	5	31.5213	-158.996	TARA	0.0100937	4.34515
28.0083	-160.306	426.2	C. Moore	TARA_132_SRF_0.22-3	5	31.5213	-158.996	TARA	0.0100937	3.7493
31.1583	-160.243	587.95	C. Moore	TARA_132_SRF_0.22-3	5	31.5213	-158.996	TARA	0.0100937	1.29924
31.151	-160.101	2939.72	C. Moore	TARA_132_SRF_0.22-3	5	31.5213	-158.996	TARA	0.0100937	1.16587
31.1502	-159.979	457.66	C. Moore	TARA_132_SRF_0.22-3	5	31.5213	-158.996	TARA	0.0100937	1.0509
30.8125	-158.685	284.09	C. Moore	TARA_132_SRF_0.22-3	5	31.5213	-158.996	TARA	0.0100937	0.773867
31.3132	-158.732	13.21	C. Moore	TARA_132_SRF_0.22-3	5	31.5213	-158.996	TARA	0.0100937	0.335608
32.005	-159.009	708.26	C. Moore	TARA_132_SRF_0.22-3	5	31.5213	-158.996	TARA	0.0100937	0.483869
32.4983	-159.92	321.48	C. Moore	TARA_132_SRF_0.22-3	5	31.5213	-158.996	TARA	0.0100937	1.34487
32.5517	-159.961	5955.25	C. Moore	TARA_132_SRF_0.22-3	5	31.5213	-158.996	TARA	0.0100937	1.41172
33.1373	-159.246	254.42	C. Moore	TARA_132_SRF_0.22-3	5	31.5213	-158.996	TARA	0.0100937	1.63525
33.1848	-159.229	3564.85	C. Moore	TARA_132_SRF_0.22-3	5	31.5213	-158.996	TARA	0.0100937	1.67977
31.5383	-156.861	904.42	H.Carson	TARA_132_SRF_0.22-3	5	31.5213	-158.996	TARA	0.0100937	2.13507
32.2027	-156.833	472.31	H.Carson	TARA_132_SRF_0.22-3	5	31.5213	-158.996	TARA	0.0100937	2.26741
28.3667	-157.35	3867.61	H. Carson	TARA_132_SRF_0.22-3	5	31.5213	-158.996	TARA	0.0100937	3.55811
33.65	-155.167	4198.36	H. Carson	TARA_132_SRF_0.22-3	5	31.5213	-158.996	TARA	0.0100937	4.38102
27.5667	-157.383	89.44	H. Carson	TARA_132_SRF_0.22-3	5	31.5213	-158.996	TARA	0.0100937	4.27072
30.95	-157.35	694.34	H. Carson	TARA_132_SRF_0.22-3	5	31.5213	-158.996	TARA	0.0100937	1.74214
33.4	-156.933	4463.17	H. Carson	TARA_132_SRF_0.22-3	5	31.5213	-158.996	TARA	0.0100937	2.78988
27.4852	-158.303	315.54	H. Carson	TARA_132_SRF_0.22-3	5	31.5213	-158.996	TARA	0.0100937	4.09509
32.346	-157.599	4870.07	H. Carson	TARA_132_SRF_0.22-3	5	31.5213	-158.996	TARA	0.0100937	1.62201
33.9533	-155.827	8941.12	H. Carson	TARA_132_SRF_0.22-3	5	31.5213	-158.996	TARA	0.0100937	3.99472
31.6442	-158.015	0	H. Carson	TARA_132_SRF_0.22-3	5	31.5213	-158.996	TARA	0.0100937	0.988272
33.1199	-158.148	68.6	H. Carson	TARA_132_SRF_0.22-3	5	31.5213	-158.996	TARA	0.0100937	1.80945
33.6833	-158.05	1216.62	H. Carson	TARA_132_SRF_0.22-3	5	31.5213	-158.996	TARA	0.0100937	2.35983
34.05	-157.983	2581.77	H. Carson	TARA_132_SRF_0.22-3	5	31.5213	-158.996	TARA	0.0100937	2.72387
35.5667	-157.583	1333.22	H. Carson	TARA_132_SRF_0.22-3	5	31.5213	-158.996	TARA	0.0100937	4.28491
35.4167	-157.4	381.87	H. Carson	TARA_132_SRF_0.22-3	5	31.5213	-158.996	TARA	0.0100937	4.2096
34.4279	-155.887	651.23	H. Carson	TARA_132_SRF_0.22-3	5	31.5213	-158.996	TARA	0.0100937	4.25615
33.885	-155.53	0	H. Carson	TARA_132_SRF_0.22-3	5	31.5213	-158.996	TARA	0.0100937	4.1951
33.2667	-154.5	5747.89	H. Carson	TARA_132_SRF_0.22-3	5	31.5213	-158.996	TARA	0.0100937	4.82272
34.23	-162.157	1546.89	H. Carson	TARA_132_SRF_0.22-3	5	31.5213	-158.996	TARA	0.0100937	4.16273
29.05	-155.367	51093.2	H. Carson	TARA_132_SRF_0.22-3	5	31.5213	-158.996	TARA	0.0100937	4.39064
33.3667	-154.733	416.76	H. Carson	TARA_132_SRF_0.22-3	5	31.5213	-158.996	TARA	0.0100937	4.64483
33.5167	-154.883	10103	H. Carson	TARA_132_SRF_0.22-3	5	31.5213	-158.996	TARA	0.0100937	4.57103
32.3333	-155.933	113.34	H. Carson	TARA_132_SRF_0.22-3	5	31.5213	-158.996	TARA	0.0100937	3.16832
31.6	-157.433	2176.74	H. Carson	TARA_132_SRF_0.22-3	5	31.5213	-158.996	TARA	0.0100937	1.56448
27.1167	-157.083	0	H. Carson	TARA_132_SRF_0.22-3	5	31.5213	-158.996	TARA	0.0100937	4.80189
29.65	-156.083	406.65	H. Carson	TARA_132_SRF_0.22-3	5	31.5213	-158.996	TARA	0.0100937	3.46185
29.65	-156.083	14456.1	H. Carson	TARA_132_SRF_0.22-3	5	31.5213	-158.996	TARA	0.0100937	3.46185
33.9	-155.083	316.72	H. Carson	TARA_132_SRF_0.22-3	5	31.5213	-158.996	TARA	0.0100937	4.57885
33.9	-155.083	457.91	H. Carson	TARA_132_SRF_0.22-3	5	31.5213	-158.996	TARA	0.0100937	4.57885
28.7167	-156.683	663.75	H. Carson	TARA_132_SRF_0.22-3	5	31.5213	-158.996	TARA	0.0100937	3.63503
28.265	-157.417	905.11	H. Carson	TARA_132_SRF_0.22-3	5	31.5213	-158.996	TARA	0.0100937	3.61864
33.9758	-156.04	12979.5	H. Carson	TARA_132_SRF_0.22-3	5	31.5213	-158.996	TARA	0.0100937	3.84189
31.1333	-159.517	290.91	H. Carson	TARA_132_SRF_0.22-3	5	31.5213	-158.996	TARA	0.0100937	0.649524
34.1833	-159.167	6524.58	H. Carson	TARA_132_SRF_0.22-3	5	31.5213	-158.996	TARA	0.0100937	2.66748
36.1833	-158.217	1947.45	H. Carson	TARA_132_SRF_0.22-3	5	31.5213	-158.996	TARA	0.0100937	4.72665
29.8167	-156.967	1708.99	H. Carson	TARA_132_SRF_0.22-3	5	31.5213	-158.996	TARA	0.0100937	2.65008
30.9333	-156.567	635.08	H. Carson	TARA_132_SRF_0.22-3	5	31.5213	-158.996	TARA	0.0100937	2.49925
32.9	-155.667	962.99	H. Carson	TARA_132_SRF_0.22-3	5	31.5213	-158.996	TARA	0.0100937	3.60329
32.3833	-154.65	6515.52	H. Carson	TARA_132_SRF_0.22-3	5	31.5213	-158.996	TARA	0.0100937	4.43047
32.95	-159.55	6786.41	H. Carson	TARA_132_SRF_0.22-3	5	31.5213	-158.996	TARA	0.0100937	1.53242
31.2552	-158.122	3503.51	H. Carson	TARA_132_SRF_0.22-3	5	31.5213	-158.996	TARA	0.0100937	0.913228
31.6334	-156.068	13586.8	H. Carson	TARA_132_SRF_0.22-3	5	31.5213	-158.996	TARA	0.0100937	2.92955
29.0717	-155.057	564.44	H. Carson	TARA_132_SRF_0.22-3	5	31.5213	-158.996	TARA	0.0100937	4.63865
30.025	-155.03	50.39	H. Carson	TARA_132_SRF_0.22-3	5	31.5213	-158.996	TARA	0.0100937	4.23869
30.9867	-154.77	17649	H. Carson	TARA_132_SRF_0.22-3	5	31.5213	-158.996	TARA	0.0100937	4.25948
30.985	-154.235	5736.7	H. Carson	TARA_132_SRF_0.22-3	5	31.5213	-158.996	TARA	0.0100937	4.79091
30.25	-156.6	3073.13	H. Carson	TARA_132_SRF_0.22-3	5	31.5213	-158.996	TARA	0.0100937	2.71221
30.5063	-156.317	12402.4	H. Carson	TARA_132_SRF_0.22-3	5	31.5213	-158.996	TARA	0.0100937	2.86493
32.0333	-154.383	48846.2	H. Carson	TARA_132_SRF_0.22-3	5	31.5213	-158.996	TARA	0.0100937	4.64083
27.7333	-157.117	1735.32	H. Carson	TARA_132_SRF_0.22-3	5	31.5213	-158.996	TARA	0.0100937	4.22847
26.8867	-157.162	460.14	H. Carson	TARA_132_SRF_0.22-3	5	31.5213	-158.996	TARA	0.0100937	4.98432
30.4	-157.083	0	H. Carson	TARA_132_SRF_0.22-3	5	31.5213	-158.996	TARA	0.0100937	2.21697
29.6667	-157.133	782.41	H. Carson	TARA_132_SRF_0.22-3	5	31.5213	-158.996	TARA	0.0100937	2.62839
32.5083	-156.492	1993.38	H. Carson	TARA_132_SRF_0.22-3	5	31.5213	-158.996	TARA	0.0100937	2.6916
31.8833	-156.767	33003.1	H. Carson	TARA_132_SRF_0.22-3	5	31.5213	-158.996	TARA	0.0100937	2.2583
33.7975	-155.547	1260.53	H. Carson	TARA_132_SRF_0.22-3	5	31.5213	-158.996	TARA	0.0100937	4.13231
34.312	-155.334	5593.77	H. Carson	TARA_132_SRF_0.22-3	5	31.5213	-158.996	TARA	0.0100937	4.60376
-30.88	0.97	650.27	Malaspina	TARA_068_SRF_0.22-3	5	-31.0266	4.665	TARA	0.0124326	3.69791
-31.31	3.75	13.32	Malaspina	TARA_068_SRF_0.22-3	5	-31.0266	4.665	TARA	0.0124326	0.957883
-33.6215	1.0787	34.18	M. Eriksen	TARA_068_SRF_0.22-3	5	-31.0266	4.665	TARA	0.0124326	4.42663
-33.82	2.264	326.17	M. Eriksen	TARA_068_SRF_0.22-3	5	-31.0266	4.665	TARA	0.0124326	3.68346
-34.0253	3.4618	98.66	M. Eriksen	TARA_068_SRF_0.22-3	5	-31.0266	4.665	TARA	0.0124326	3.23108
-34.4999	3.3942	345.6	Peter Ryan	TARA_068_SRF_0.22-3	5	-31.0266	4.665	TARA	0.0124326	3.69848
-34.4999	2.7445	24	Peter Ryan	TARA_068_SRF_0.22-3	5	-31.0266	4.665	TARA	0.0124326	3.9689
-33.1071	-82.387	0	M. Eriksen	TARA_094_SRF_0.22-3	5	-32.7971	-87.0693	TARA	0.0128514	4.69255
-33.0195	-83.4213	0	M. Eriksen	TARA_094_SRF_0.22-3	5	-32.7971	-87.0693	TARA	0.0128514	3.65477
-32.9105	-84.4851	2.73	M. Eriksen	TARA_094_SRF_0.22-3	5	-32.7971	-87.0693	TARA	0.0128514	2.58669
-32.8038	-86.2393	10.63	M. Eriksen	TARA_094_SRF_0.22-3	5	-32.7971	-87.0693	TARA	0.0128514	0.830027
-32.7309	-86.3835	1.48	M. Eriksen	TARA_094_SRF_0.22-3	5	-32.7971	-87.0693	TARA	0.0128514	0.688988
-32.5685	-87.4243	1.17	M. Eriksen	TARA_094_SRF_0.22-3	5	-32.7971	-87.0693	TARA	0.0128514	0.422236
-32.3817	-88.1103	77.96	M. Eriksen	TARA_094_SRF_0.22-3	5	-32.7971	-87.0693	TARA	0.0128514	1.12082
-32.2052	-89.4267	3.28	M. Eriksen	TARA_094_SRF_0.22-3	5	-32.7971	-87.0693	TARA	0.0128514	2.43057
-31.978	-90.4108	8.84	M. Eriksen	TARA_094_SRF_0.22-3	5	-32.7971	-87.0693	TARA	0.0128514	3.44043
-31.8065	-91.3445	1.02	M. Eriksen	TARA_094_SRF_0.22-3	5	-32.7971	-87.0693	TARA	0.0128514	4.38846
-31.9064	-82.888	0	M. Thiel	TARA_094_SRF_0.22-3	5	-32.7971	-87.0693	TARA	0.0128514	4.27512
-31.7669	-84.1668	0	M. Thiel	TARA_094_SRF_0.22-3	5	-32.7971	-87.0693	TARA	0.0128514	3.07991
-31.6404	-85.3259	0	M. Thiel	TARA_094_SRF_0.22-3	5	-32.7971	-87.0693	TARA	0.0128514	2.09222
-31.1997	-88.6466	0	M. Thiel	TARA_094_SRF_0.22-3	5	-32.7971	-87.0693	TARA	0.0128514	2.2449
-31.0447	-89.5242	0	M. Thiel	TARA_094_SRF_0.22-3	5	-32.7971	-87.0693	TARA	0.0128514	3.0162
-30.8015	-90.898	669.314	M. Thiel	TARA_094_SRF_0.22-3	5	-32.7971	-87.0693	TARA	0.0128514	4.31756
-32	-88.4874	0	M. Thiel	TARA_094_SRF_0.22-3	5	-32.7971	-87.0693	TARA	0.0128514	1.62677
-32.1755	-87.2985	0	M. Thiel	TARA_094_SRF_0.22-3	5	-32.7971	-87.0693	TARA	0.0128514	0.66251
-32.2768	-86.3968	0	M. Thiel	TARA_094_SRF_0.22-3	5	-32.7971	-87.0693	TARA	0.0128514	0.850275
-32.6918	-82.3284	0	M. Thiel	TARA_094_SRF_0.22-3	5	-32.7971	-87.0693	TARA	0.0128514	4.74207
-17.7225	-5.9518	10.1	M. Eriksen	TARA_070_SRF_0.22-0.45	5	-20.4091	-3.1759	TARA	0.0130008	3.86309
-19.1813	-5.9712	6.73	M. Eriksen	TARA_070_SRF_0.22-0.45	5	-20.4091	-3.1759	TARA	0.0130008	3.05306
-20.8803	-5.9975	61.72	M. Eriksen	TARA_070_SRF_0.22-0.45	5	-20.4091	-3.1759	TARA	0.0130008	2.86067
-22.5407	-6.1887	154.48	M. Eriksen	TARA_070_SRF_0.22-0.45	5	-20.4091	-3.1759	TARA	0.0130008	3.69062
-23.8528	-6.3298	18.28	M. Eriksen	TARA_070_SRF_0.22-0.45	5	-20.4091	-3.1759	TARA	0.0130008	4.66971
-30.88	0.97	650.27	Malaspina	TARA_068_SRF_<-0.22	5	-31.0266	4.665	TARA	0.0132882	3.69791
-31.31	3.75	13.32	Malaspina	TARA_068_SRF_<-0.22	5	-31.0266	4.665	TARA	0.0132882	0.957883
-33.6215	1.0787	34.18	M. Eriksen	TARA_068_SRF_<-0.22	5	-31.0266	4.665	TARA	0.0132882	4.42663
-33.82	2.264	326.17	M. Eriksen	TARA_068_SRF_<-0.22	5	-31.0266	4.665	TARA	0.0132882	3.68346
-34.0253	3.4618	98.66	M. Eriksen	TARA_068_SRF_<-0.22	5	-31.0266	4.665	TARA	0.0132882	3.23108
-34.4999	3.3942	345.6	Peter Ryan	TARA_068_SRF_<-0.22	5	-31.0266	4.665	TARA	0.0132882	3.69848
-34.4999	2.7445	24	Peter Ryan	TARA_068_SRF_<-0.22	5	-31.0266	4.665	TARA	0.0132882	3.9689
29.249	-62.9857	192.43	M. Eriksen	TARA_148_SRF_0.22-3	5	31.6948	-64.2489	TARA	0.0141171	2.75275
29.7453	-63.2167	779.39	M. Eriksen	TARA_148_SRF_0.22-3	5	31.6948	-64.2489	TARA	0.0141171	2.2059
30.5477	-63.7064	1386.23	M. Eriksen	TARA_148_SRF_0.22-3	5	31.6948	-64.2489	TARA	0.0141171	1.26891
31.1813	-64.0147	148.78	M. Eriksen	TARA_148_SRF_0.22-3	5	31.6948	-64.2489	TARA	0.0141171	0.564386
31.535	-64.2677	204.66	M. Eriksen	TARA_148_SRF_0.22-3	5	31.6948	-64.2489	TARA	0.0141171	0.160902
31.9644	-64.5448	1620.88	M. Eriksen	TARA_148_SRF_0.22-3	5	31.6948	-64.2489	TARA	0.0141171	0.400301
32.32	-64.4322	596.46	M. Eriksen	TARA_148_SRF_0.22-3	5	31.6948	-64.2489	TARA	0.0141171	0.651517
32.079	-64.6316	624.23	M. Eriksen	TARA_148_SRF_0.22-3	5	31.6948	-64.2489	TARA	0.0141171	0.542281
31.5865	-62.7727	261.28	M. Eriksen	TARA_148_SRF_0.22-3	5	31.6948	-64.2489	TARA	0.0141171	1.48017
31.2001	-62.0368	200.46	M. Eriksen	TARA_148_SRF_0.22-3	5	31.6948	-64.2489	TARA	0.0141171	2.26674
30.8735	-61.3126	1208.33	M. Eriksen	TARA_148_SRF_0.22-3	5	31.6948	-64.2489	TARA	0.0141171	3.049
33.13	-46.79	49.89	Malaspina	TARA_149_SRF_0.22-3	5	34.1132	-49.9181	TARA	0.0162232	3.27898
31.62	-50.48	1573.47	Malaspina	TARA_149_SRF_0.22-3	5	34.1132	-49.9181	TARA	0.0162232	2.55573
30.5454	-46.6554	230.29	M. Eriksen	TARA_149_SRF_0.22-3	5	34.1132	-49.9181	TARA	0.0162232	4.83471
31.2709	-47.178	825.86	M. Eriksen	TARA_149_SRF_0.22-3	5	34.1132	-49.9181	TARA	0.0162232	3.94801
32.0609	-47.6879	351.47	M. Eriksen	TARA_149_SRF_0.22-3	5	34.1132	-49.9181	TARA	0.0162232	3.0308
33.1602	-48.2675	0	M. Eriksen	TARA_149_SRF_0.22-3	5	34.1132	-49.9181	TARA	0.0162232	1.90596
-18.42	-34.64	21.06	Malaspina	TARA_076_SRF_0.22-3	5	-20.9354	-35.1803	TARA	0.0162384	2.57277
-21.09	-35.97	5.31	Malaspina	TARA_076_SRF_0.22-3	5	-20.9354	-35.1803	TARA	0.0162384	0.804691
-22.95	-36.92	175.56	Malaspina	TARA_076_SRF_0.22-3	5	-20.9354	-35.1803	TARA	0.0162384	2.6618
-24.32	-36.22	136.63	Malaspina	TARA_076_SRF_0.22-3	5	-20.9354	-35.1803	TARA	0.0162384	3.54069
-24.81	-33.46	319.81	Malaspina	TARA_076_SRF_0.22-3	5	-20.9354	-35.1803	TARA	0.0162384	4.23933
-23.4996	-39.2757	41.56	M. Eriksen	TARA_076_SRF_0.22-3	5	-20.9354	-35.1803	TARA	0.0162384	4.83192
-23.729	-37.4867	24.29	M. Eriksen	TARA_076_SRF_0.22-3	5	-20.9354	-35.1803	TARA	0.0162384	3.62266
-23.8868	-36.6933	63.17	M. Eriksen	TARA_076_SRF_0.22-3	5	-20.9354	-35.1803	TARA	0.0162384	3.31661
-24.1104	-33.9573	133.03	M. Eriksen	TARA_076_SRF_0.22-3	5	-20.9354	-35.1803	TARA	0.0162384	3.4024
-25.8957	-35.3693	18.28	M. Eriksen	TARA_076_SRF_0.22-3	5	-20.9354	-35.1803	TARA	0.0162384	4.9639
-25.801	-34.2127	84.96	M. Eriksen	TARA_076_SRF_0.22-3	5	-20.9354	-35.1803	TARA	0.0162384	4.96088
-25.9165	-35.0814	61.89	M. Eriksen	TARA_076_SRF_0.22-3	5	-20.9354	-35.1803	TARA	0.0162384	4.98208
-33.2	-78	47	Malaspina	TARA_093_SRF_0.22-3	5	-34.0614	-73.1066	TARA	0.0419213	4.96864
-33.65	-77.89	22.55	Malaspina	TARA_093_SRF_0.22-3	5	-34.0614	-73.1066	TARA	0.0419213	4.80106
-34.22	-78.05	38.11	Malaspina	TARA_093_SRF_0.22-3	5	-34.0614	-73.1066	TARA	0.0419213	4.94594
-34.1697	-73.0895	0.96	M. Eriksen	TARA_093_SRF_0.22-3	5	-34.0614	-73.1066	TARA	0.0419213	0.109642
-32.4972	-77.4481	0	M. Thiel	TARA_093_SRF_0.22-3	5	-34.0614	-73.1066	TARA	0.0419213	4.61469
-32.9806	-77.0656	0	M. Thiel	TARA_093_SRF_0.22-3	5	-34.0614	-73.1066	TARA	0.0419213	4.10388
-33.035	-75.7826	0	M. Thiel	TARA_093_SRF_0.22-3	5	-34.0614	-73.1066	TARA	0.0419213	2.86609
-30.88	0.97	650.27	Malaspina	TARA_068_SRF_0.22-0.45	5	-31.0266	4.665	TARA	0.0492328	3.69791
-31.31	3.75	13.32	Malaspina	TARA_068_SRF_0.22-0.45	5	-31.0266	4.665	TARA	0.0492328	0.957883
-33.6215	1.0787	34.18	M. Eriksen	TARA_068_SRF_0.22-0.45	5	-31.0266	4.665	TARA	0.0492328	4.42663
-33.82	2.264	326.17	M. Eriksen	TARA_068_SRF_0.22-0.45	5	-31.0266	4.665	TARA	0.0492328	3.68346
-34.0253	3.4618	98.66	M. Eriksen	TARA_068_SRF_0.22-0.45	5	-31.0266	4.665	TARA	0.0492328	3.23108
-34.4999	3.3942	345.6	Peter Ryan	TARA_068_SRF_0.22-0.45	5	-31.0266	4.665	TARA	0.0492328	3.69848
-34.4999	2.7445	24	Peter Ryan	TARA_068_SRF_0.22-0.45	5	-31.0266	4.665	TARA	0.0492328	3.9689
-26.4261	-41.0363	6.88	M. Eriksen	TARA_078_SRF_0.45-0.8	5	-30.1367	-43.2899	TARA	0.0819889	4.34134
-34.8428	-42.5657	142.1	M. Eriksen	TARA_078_SRF_0.45-0.8	5	-30.1367	-43.2899	TARA	0.0819889	4.7615
-34.9098	-43.8572	147.65	M. Eriksen	TARA_078_SRF_0.45-0.8	5	-30.1367	-43.2899	TARA	0.0819889	4.80669
-18.42	-34.64	21.06	Malaspina	TARA_076_SRF_<-0.22	5	-20.9354	-35.1803	TARA	0.083144	2.57277
-21.09	-35.97	5.31	Malaspina	TARA_076_SRF_<-0.22	5	-20.9354	-35.1803	TARA	0.083144	0.804691
-22.95	-36.92	175.56	Malaspina	TARA_076_SRF_<-0.22	5	-20.9354	-35.1803	TARA	0.083144	2.6618
-24.32	-36.22	136.63	Malaspina	TARA_076_SRF_<-0.22	5	-20.9354	-35.1803	TARA	0.083144	3.54069
-24.81	-33.46	319.81	Malaspina	TARA_076_SRF_<-0.22	5	-20.9354	-35.1803	TARA	0.083144	4.23933
-23.4996	-39.2757	41.56	M. Eriksen	TARA_076_SRF_<-0.22	5	-20.9354	-35.1803	TARA	0.083144	4.83192
-23.729	-37.4867	24.29	M. Eriksen	TARA_076_SRF_<-0.22	5	-20.9354	-35.1803	TARA	0.083144	3.62266
-23.8868	-36.6933	63.17	M. Eriksen	TARA_076_SRF_<-0.22	5	-20.9354	-35.1803	TARA	0.083144	3.31661
-24.1104	-33.9573	133.03	M. Eriksen	TARA_076_SRF_<-0.22	5	-20.9354	-35.1803	TARA	0.083144	3.4024
-25.8957	-35.3693	18.28	M. Eriksen	TARA_076_SRF_<-0.22	5	-20.9354	-35.1803	TARA	0.083144	4.9639
-25.801	-34.2127	84.96	M. Eriksen	TARA_076_SRF_<-0.22	5	-20.9354	-35.1803	TARA	0.083144	4.96088
-25.9165	-35.0814	61.89	M. Eriksen	TARA_076_SRF_<-0.22	5	-20.9354	-35.1803	TARA	0.083144	4.98208
-17.7225	-5.9518	10.1	M. Eriksen	TARA_070_SRF_<-0.22	5	-20.4091	-3.1759	TARA	0.0996607	3.86309
-19.1813	-5.9712	6.73	M. Eriksen	TARA_070_SRF_<-0.22	5	-20.4091	-3.1759	TARA	0.0996607	3.05306
-20.8803	-5.9975	61.72	M. Eriksen	TARA_070_SRF_<-0.22	5	-20.4091	-3.1759	TARA	0.0996607	2.86067
-22.5407	-6.1887	154.48	M. Eriksen	TARA_070_SRF_<-0.22	5	-20.4091	-3.1759	TARA	0.0996607	3.69062
-23.8528	-6.3298	18.28	M. Eriksen	TARA_070_SRF_<-0.22	5	-20.4091	-3.1759	TARA	0.0996607	4.66971
-18.42	-34.64	21.06	Malaspina	TARA_076_SRF_0.22-0.45	5	-20.9354	-35.1803	TARA	0.106225	2.57277
-21.09	-35.97	5.31	Malaspina	TARA_076_SRF_0.22-0.45	5	-20.9354	-35.1803	TARA	0.106225	0.804691
-22.95	-36.92	175.56	Malaspina	TARA_076_SRF_0.22-0.45	5	-20.9354	-35.1803	TARA	0.106225	2.6618
-24.32	-36.22	136.63	Malaspina	TARA_076_SRF_0.22-0.45	5	-20.9354	-35.1803	TARA	0.106225	3.54069
-24.81	-33.46	319.81	Malaspina	TARA_076_SRF_0.22-0.45	5	-20.9354	-35.1803	TARA	0.106225	4.23933
-23.4996	-39.2757	41.56	M. Eriksen	TARA_076_SRF_0.22-0.45	5	-20.9354	-35.1803	TARA	0.106225	4.83192
-23.729	-37.4867	24.29	M. Eriksen	TARA_076_SRF_0.22-0.45	5	-20.9354	-35.1803	TARA	0.106225	3.62266
-23.8868	-36.6933	63.17	M. Eriksen	TARA_076_SRF_0.22-0.45	5	-20.9354	-35.1803	TARA	0.106225	3.31661
-24.1104	-33.9573	133.03	M. Eriksen	TARA_076_SRF_0.22-0.45	5	-20.9354	-35.1803	TARA	0.106225	3.4024
-25.8957	-35.3693	18.28	M. Eriksen	TARA_076_SRF_0.22-0.45	5	-20.9354	-35.1803	TARA	0.106225	4.9639
-25.801	-34.2127	84.96	M. Eriksen	TARA_076_SRF_0.22-0.45	5	-20.9354	-35.1803	TARA	0.106225	4.96088
-25.9165	-35.0814	61.89	M. Eriksen	TARA_076_SRF_0.22-0.45	5	-20.9354	-35.1803	TARA	0.106225	4.98208
-30.88	0.97	650.27	Malaspina	TARA_068_SRF_0.45-0.8	5	-31.0266	4.665	TARA	0.114401	3.69791
-31.31	3.75	13.32	Malaspina	TARA_068_SRF_0.45-0.8	5	-31.0266	4.665	TARA	0.114401	0.957883
-33.6215	1.0787	34.18	M. Eriksen	TARA_068_SRF_0.45-0.8	5	-31.0266	4.665	TARA	0.114401	4.42663
-33.82	2.264	326.17	M. Eriksen	TARA_068_SRF_0.45-0.8	5	-31.0266	4.665	TARA	0.114401	3.68346
-34.0253	3.4618	98.66	M. Eriksen	TARA_068_SRF_0.45-0.8	5	-31.0266	4.665	TARA	0.114401	3.23108
-34.4999	3.3942	345.6	Peter Ryan	TARA_068_SRF_0.45-0.8	5	-31.0266	4.665	TARA	0.114401	3.69848
-34.4999	2.7445	24	Peter Ryan	TARA_068_SRF_0.45-0.8	5	-31.0266	4.665	TARA	0.114401	3.9689
-17.7225	-5.9518	10.1	M. Eriksen	TARA_070_SRF_0.45-0.8	5	-20.4091	-3.1759	TARA	0.246702	3.86309
-19.1813	-5.9712	6.73	M. Eriksen	TARA_070_SRF_0.45-0.8	5	-20.4091	-3.1759	TARA	0.246702	3.05306
-20.8803	-5.9975	61.72	M. Eriksen	TARA_070_SRF_0.45-0.8	5	-20.4091	-3.1759	TARA	0.246702	2.86067
-22.5407	-6.1887	154.48	M. Eriksen	TARA_070_SRF_0.45-0.8	5	-20.4091	-3.1759	TARA	0.246702	3.69062
-23.8528	-6.3298	18.28	M. Eriksen	TARA_070_SRF_0.45-0.8	5	-20.4091	-3.1759	TARA	0.246702	4.66971
-18.42	-34.64	21.06	Malaspina	TARA_076_SRF_0.45-0.8	5	-20.9354	-35.1803	TARA	0.430713	2.57277
-21.09	-35.97	5.31	Malaspina	TARA_076_SRF_0.45-0.8	5	-20.9354	-35.1803	TARA	0.430713	0.804691
-22.95	-36.92	175.56	Malaspina	TARA_076_SRF_0.45-0.8	5	-20.9354	-35.1803	TARA	0.430713	2.6618
-24.32	-36.22	136.63	Malaspina	TARA_076_SRF_0.45-0.8	5	-20.9354	-35.1803	TARA	0.430713	3.54069
-24.81	-33.46	319.81	Malaspina	TARA_076_SRF_0.45-0.8	5	-20.9354	-35.1803	TARA	0.430713	4.23933
-23.4996	-39.2757	41.56	M. Eriksen	TARA_076_SRF_0.45-0.8	5	-20.9354	-35.1803	TARA	0.430713	4.83192
-23.729	-37.4867	24.29	M. Eriksen	TARA_076_SRF_0.45-0.8	5	-20.9354	-35.1803	TARA	0.430713	3.62266
-23.8868	-36.6933	63.17	M. Eriksen	TARA_076_SRF_0.45-0.8	5	-20.9354	-35.1803	TARA	0.430713	3.31661
-24.1104	-33.9573	133.03	M. Eriksen	TARA_076_SRF_0.45-0.8	5	-20.9354	-35.1803	TARA	0.430713	3.4024
-25.8957	-35.3693	18.28	M. Eriksen	TARA_076_SRF_0.45-0.8	5	-20.9354	-35.1803	TARA	0.430713	4.9639
-25.801	-34.2127	84.96	M. Eriksen	TARA_076_SRF_0.45-0.8	5	-20.9354	-35.1803	TARA	0.430713	4.96088
-25.9165	-35.0814	61.89	M. Eriksen	TARA_076_SRF_0.45-0.8	5	-20.9354	-35.1803	TARA	0.430713	4.98208
-34.84	27.55	87.03	Malaspina	TARA_065_SRF_<-0.22	5	-35.1728	26.2868	TARA	0.460319	1.3063
-35.13	25.54	97.97	Malaspina	TARA_065_SRF_<-0.22	5	-35.1728	26.2868	TARA	0.460319	0.748025
-34.4994	16.8796	32.2	Peter Ryan	TARA_066_SRF_<-0.22	5	-34.9449	17.9189	TARA	0.828338	1.13076

## Sheet: Data S6B_metaT
Supplementary Data S5B. Abundance of plastic from Malaspina Expedition and Eriksen et al., 2014 datasets. MetaT samples in correspondence of each plastic samples are reported along with M5-PETase transcript abundance.
Latitude (°N) - plastic sample	Longitude (°E) - plastic sample	Plastic concentration (g km-2)	Plastic study	Metagenome Sample ID	Sampling depth (m) - metagenome sample	Latitude (°N) - metagenome sample	Longitude (°E) - metagenome sample	Total PETase transcript abundance norm. recA	distance (°) between plastic and associated metagenome sample
43.0758	6.384	0	F.Galgani	TARA_11_SRF_0.22-1.6	9	41.6686	2.7996	0	3.85073
43.0032	6.3696	0	F.Galgani	TARA_11_SRF_0.22-1.6	9	41.6686	2.7996	0	3.81131
43.063	5.8787	0	F.Galgani	TARA_11_SRF_0.22-1.6	9	41.6686	2.7996	0	3.38012
43.3181	5.1862	0	F.Galgani	TARA_11_SRF_0.22-1.6	9	41.6686	2.7996	0	2.90116
43.3203	5.1988	0	F.Galgani	TARA_11_SRF_0.22-1.6	9	41.6686	2.7996	0	2.91278
43.3241	5.1659	0	F.Galgani	TARA_11_SRF_0.22-1.6	9	41.6686	2.7996	0	2.88792
43.3003	5.246	0	F.Galgani	TARA_11_SRF_0.22-1.6	9	41.6686	2.7996	0	2.94063
43.2609	4.9354	0	F.Galgani	TARA_11_SRF_0.22-1.6	9	41.6686	2.7996	0	2.66403
43.0098	4.3971	0	F.Galgani	TARA_11_SRF_0.22-1.6	9	41.6686	2.7996	0	2.08586
42.8136	3.9276	0	F.Galgani	TARA_11_SRF_0.22-1.6	9	41.6686	2.7996	0	1.6073
42.5295	3.1341	0	F.Galgani	TARA_11_SRF_0.22-1.6	9	41.6686	2.7996	0	0.923601
42.4627	3.3037	0	F.Galgani	TARA_11_SRF_0.22-1.6	9	41.6686	2.7996	0	0.940591
42.3302	3.4784	0	F.Galgani	TARA_11_SRF_0.22-1.6	9	41.6686	2.7996	0	0.947884
42.2513	3.6462	0	F.Galgani	TARA_11_SRF_0.22-1.6	9	41.6686	2.7996	0	1.02775
43.5743	7.393	0	F.Galgani	TARA_11_SRF_0.22-1.6	9	41.6686	2.7996	0	4.97303
42.9905	6.4062	0	F.Galgani	TARA_11_SRF_0.22-1.6	9	41.6686	2.7996	0	3.84122
42.9885	6.4672	0	F.Galgani	TARA_11_SRF_0.22-1.6	9	41.6686	2.7996	0	3.89787
42.9862	6.4991	0	F.Galgani	TARA_11_SRF_0.22-1.6	9	41.6686	2.7996	0	3.92713
42.9768	6.5611	19.6	F.Galgani	TARA_11_SRF_0.22-1.6	9	41.6686	2.7996	0	3.9825
42.9666	6.6219	0	F.Galgani	TARA_11_SRF_0.22-1.6	9	41.6686	2.7996	0	4.03668
43.1411	6.973	0	F.Galgani	TARA_11_SRF_0.22-1.6	9	41.6686	2.7996	0	4.42555
43.1783	7.0104	19.6	F.Galgani	TARA_11_SRF_0.22-1.6	9	41.6686	2.7996	0	4.47326
43.2166	7.0478	196	F.Galgani	TARA_11_SRF_0.22-1.6	9	41.6686	2.7996	0	4.52145
43.2553	7.0859	0	F.Galgani	TARA_11_SRF_0.22-1.6	9	41.6686	2.7996	0	4.57056
43.2941	7.1243	0	F.Galgani	TARA_11_SRF_0.22-1.6	9	41.6686	2.7996	0	4.6201
43.3317	7.1611	0	F.Galgani	TARA_11_SRF_0.22-1.6	9	41.6686	2.7996	0	4.66782
43.369	7.1959	0	F.Galgani	TARA_11_SRF_0.22-1.6	9	41.6686	2.7996	0	4.71368
43.3928	7.1651	2044.7	F.Galgani	TARA_11_SRF_0.22-1.6	9	41.6686	2.7996	0	4.69366
43.4076	7.0842	78.4	F.Galgani	TARA_11_SRF_0.22-1.6	9	41.6686	2.7996	0	4.62406
43.4216	7.0155	0	F.Galgani	TARA_11_SRF_0.22-1.6	9	41.6686	2.7996	0	4.56583
43.3823	6.9233	0	F.Galgani	TARA_11_SRF_0.22-1.6	9	41.6686	2.7996	0	4.46561
43.3787	6.9794	0	F.Galgani	TARA_11_SRF_0.22-1.6	9	41.6686	2.7996	0	4.5161
43.3758	7.0368	58.8	F.Galgani	TARA_11_SRF_0.22-1.6	9	41.6686	2.7996	0	4.56819
43.3738	7.0925	39.2	F.Galgani	TARA_11_SRF_0.22-1.6	9	41.6686	2.7996	0	4.61917
43.3722	7.1514	1902.6	F.Galgani	TARA_11_SRF_0.22-1.6	9	41.6686	2.7996	0	4.67337
43.37	7.2031	0	F.Galgani	TARA_11_SRF_0.22-1.6	9	41.6686	2.7996	0	4.72076
43.3742	7.2676	215.6	F.Galgani	TARA_11_SRF_0.22-1.6	9	41.6686	2.7996	0	4.78248
43.3768	7.3375	196	F.Galgani	TARA_11_SRF_0.22-1.6	9	41.6686	2.7996	0	4.84876
43.3649	7.3069	19.6	F.Galgani	TARA_11_SRF_0.22-1.6	9	41.6686	2.7996	0	4.81593
43.3479	7.2387	176.4	F.Galgani	TARA_11_SRF_0.22-1.6	9	41.6686	2.7996	0	4.74612
43.3303	7.1696	0	F.Galgani	TARA_11_SRF_0.22-1.6	9	41.6686	2.7996	0	4.67527
43.3137	7.1019	39.2	F.Galgani	TARA_11_SRF_0.22-1.6	9	41.6686	2.7996	0	4.6061
43.2682	6.8859	0	F.Galgani	TARA_11_SRF_0.22-1.6	9	41.6686	2.7996	0	4.38823
43.3027	6.9248	39.2	F.Galgani	TARA_11_SRF_0.22-1.6	9	41.6686	2.7996	0	4.43707
43.3138	6.9668	0	F.Galgani	TARA_11_SRF_0.22-1.6	9	41.6686	2.7996	0	4.48021
43.3481	6.9982	0	F.Galgani	TARA_11_SRF_0.22-1.6	9	41.6686	2.7996	0	4.52205
43.3839	7.0298	0	F.Galgani	TARA_11_SRF_0.22-1.6	9	41.6686	2.7996	0	4.56474
43.4819	7.0825	0	F.Galgani	TARA_11_SRF_0.22-1.6	9	41.6686	2.7996	0	4.65094
43.461	7.1332	176.4	F.Galgani	TARA_11_SRF_0.22-1.6	9	41.6686	2.7996	0	4.68965
43.4386	7.1908	19.6	F.Galgani	TARA_11_SRF_0.22-1.6	9	41.6686	2.7996	0	4.7345
43.4162	7.2492	39.2	F.Galgani	TARA_11_SRF_0.22-1.6	9	41.6686	2.7996	0	4.78049
43.3958	7.305	155.2	F.Galgani	TARA_11_SRF_0.22-1.6	9	41.6686	2.7996	0	4.82513
43.3766	7.36	2000.6	F.Galgani	TARA_11_SRF_0.22-1.6	9	41.6686	2.7996	0	4.86975
43.3579	7.4172	0	F.Galgani	TARA_11_SRF_0.22-1.6	9	41.6686	2.7996	0	4.91691
43.3265	7.4256	468.8	F.Galgani	TARA_11_SRF_0.22-1.6	9	41.6686	2.7996	0	4.91411
43.305	7.376	194.4	F.Galgani	TARA_11_SRF_0.22-1.6	9	41.6686	2.7996	0	4.86017
43.2652	7.3481	468.8	F.Galgani	TARA_11_SRF_0.22-1.6	9	41.6686	2.7996	0	4.82058
43.2194	7.368	117.6	F.Galgani	TARA_11_SRF_0.22-1.6	9	41.6686	2.7996	0	4.82444
43.1742	7.3873	58.8	F.Galgani	TARA_11_SRF_0.22-1.6	9	41.6686	2.7996	0	4.82844
43.1289	7.4073	19.6	F.Galgani	TARA_11_SRF_0.22-1.6	9	41.6686	2.7996	0	4.83357
43.0842	7.4281	0	F.Galgani	TARA_11_SRF_0.22-1.6	9	41.6686	2.7996	0	4.84014
43.0392	7.4493	331.6	F.Galgani	TARA_11_SRF_0.22-1.6	9	41.6686	2.7996	0	4.8475
42.9986	7.4472	39.2	F.Galgani	TARA_11_SRF_0.22-1.6	9	41.6686	2.7996	0	4.83416
42.9712	7.3914	176.4	F.Galgani	TARA_11_SRF_0.22-1.6	9	41.6686	2.7996	0	4.77299
42.8987	7.227	0	F.Galgani	TARA_11_SRF_0.22-1.6	9	41.6686	2.7996	0	4.59511
42.9062	7.1523	58.8	F.Galgani	TARA_11_SRF_0.22-1.6	9	41.6686	2.7996	0	4.52522
42.9132	7.0773	155.2	F.Galgani	TARA_11_SRF_0.22-1.6	9	41.6686	2.7996	0	4.45508
42.9216	6.9997	0	F.Galgani	TARA_11_SRF_0.22-1.6	9	41.6686	2.7996	0	4.38302
42.9304	6.9225	0	F.Galgani	TARA_11_SRF_0.22-1.6	9	41.6686	2.7996	0	4.31166
42.9398	6.8491	0	F.Galgani	TARA_11_SRF_0.22-1.6	9	41.6686	2.7996	0	4.24434
42.9471	6.7724	0	F.Galgani	TARA_11_SRF_0.22-1.6	9	41.6686	2.7996	0	4.17345
42.954	6.6971	137.2	F.Galgani	TARA_11_SRF_0.22-1.6	9	41.6686	2.7996	0	4.10399
42.9649	6.6231	0	F.Galgani	TARA_11_SRF_0.22-1.6	9	41.6686	2.7996	0	4.03727
42.9631	6.2806	0	F.Galgani	TARA_11_SRF_0.22-1.6	9	41.6686	2.7996	0	3.71391
42.9187	6.2976	0	F.Galgani	TARA_11_SRF_0.22-1.6	9	41.6686	2.7996	0	3.71467
42.8727	6.3134	78.4	F.Galgani	TARA_11_SRF_0.22-1.6	9	41.6686	2.7996	0	3.71438
42.8299	6.3317	58.8	F.Galgani	TARA_11_SRF_0.22-1.6	9	41.6686	2.7996	0	3.71811
42.7873	6.3521	19.6	F.Galgani	TARA_11_SRF_0.22-1.6	9	41.6686	2.7996	0	3.72448
42.7537	6.3406	0	F.Galgani	TARA_11_SRF_0.22-1.6	9	41.6686	2.7996	0	3.70353
42.7113	6.3663	137.2	F.Galgani	TARA_11_SRF_0.22-1.6	9	41.6686	2.7996	0	3.71599
42.7248	6.3048	0	F.Galgani	TARA_11_SRF_0.22-1.6	9	41.6686	2.7996	0	3.66087
42.7204	6.2448	98	F.Galgani	TARA_11_SRF_0.22-1.6	9	41.6686	2.7996	0	3.60218
42.7137	6.1843	235.2	F.Galgani	TARA_11_SRF_0.22-1.6	9	41.6686	2.7996	0	3.54238
42.7053	6.1234	352.8	F.Galgani	TARA_11_SRF_0.22-1.6	9	41.6686	2.7996	0	3.48172
42.7066	6.0727	58.8	F.Galgani	TARA_11_SRF_0.22-1.6	9	41.6686	2.7996	0	3.43375
42.7067	6.0662	0	F.Galgani	TARA_11_SRF_0.22-1.6	9	41.6686	2.7996	0	3.42758
42.7324	6.0058	19.6	F.Galgani	TARA_11_SRF_0.22-1.6	9	41.6686	2.7996	0	3.37807
42.7582	5.9445	0	F.Galgani	TARA_11_SRF_0.22-1.6	9	41.6686	2.7996	0	3.32831
42.8051	5.7427	0	F.Galgani	TARA_11_SRF_0.22-1.6	9	41.6686	2.7996	0	3.15491
42.7922	5.6725	39.2	F.Galgani	TARA_11_SRF_0.22-1.6	9	41.6686	2.7996	0	3.08481
42.7786	5.6068	39.2	F.Galgani	TARA_11_SRF_0.22-1.6	9	41.6686	2.7996	0	3.01869
42.7651	5.543	0	F.Galgani	TARA_11_SRF_0.22-1.6	9	41.6686	2.7996	0	2.95441
42.8378	5.4744	0	F.Galgani	TARA_11_SRF_0.22-1.6	9	41.6686	2.7996	0	2.91918
42.8405	5.4115	135.6	F.Galgani	TARA_11_SRF_0.22-1.6	9	41.6686	2.7996	0	2.86276
42.845	5.3446	19.6	F.Galgani	TARA_11_SRF_0.22-1.6	9	41.6686	2.7996	0	2.80374
42.8498	5.2777	39.2	F.Galgani	TARA_11_SRF_0.22-1.6	9	41.6686	2.7996	0	2.74522
42.8404	5.2511	156.8	F.Galgani	TARA_11_SRF_0.22-1.6	9	41.6686	2.7996	0	2.71716
42.8137	5.2937	0	F.Galgani	TARA_11_SRF_0.22-1.6	9	41.6686	2.7996	0	2.74441
42.7216	6.6075	0	F.Galgani	TARA_11_SRF_0.22-1.6	9	41.6686	2.7996	0	3.95081
42.6823	6.6507	58.8	F.Galgani	TARA_11_SRF_0.22-1.6	9	41.6686	2.7996	0	3.98228
42.6429	6.6922	215.6	F.Galgani	TARA_11_SRF_0.22-1.6	9	41.6686	2.7996	0	4.01268
42.6037	6.7353	1922.2	F.Galgani	TARA_11_SRF_0.22-1.6	9	41.6686	2.7996	0	4.04526
42.5619	6.7852	194.4	F.Galgani	TARA_11_SRF_0.22-1.6	9	41.6686	2.7996	0	4.08448
42.5213	6.8333	39.2	F.Galgani	TARA_11_SRF_0.22-1.6	9	41.6686	2.7996	0	4.12284
42.4799	6.8805	0	F.Galgani	TARA_11_SRF_0.22-1.6	9	41.6686	2.7996	0	4.16076
42.4273	6.8634	0	F.Galgani	TARA_11_SRF_0.22-1.6	9	41.6686	2.7996	0	4.13402
42.3966	6.9111	39.2	F.Galgani	TARA_11_SRF_0.22-1.6	9	41.6686	2.7996	0	4.17545
42.3662	6.9605	646.8	F.Galgani	TARA_11_SRF_0.22-1.6	9	41.6686	2.7996	0	4.21897
42.3355	7.0105	385.5	F.Galgani	TARA_11_SRF_0.22-1.6	9	41.6686	2.7996	0	4.26338
42.3554	7.0568	0	F.Galgani	TARA_11_SRF_0.22-1.6	9	41.6686	2.7996	0	4.31224
42.4042	7.0723	19.6	F.Galgani	TARA_11_SRF_0.22-1.6	9	41.6686	2.7996	0	4.33556
42.4532	7.088	39.2	F.Galgani	TARA_11_SRF_0.22-1.6	9	41.6686	2.7996	0	4.35958
42.4583	7.0912	0	F.Galgani	TARA_11_SRF_0.22-1.6	9	41.6686	2.7996	0	4.36365
42.5102	7.1122	352.8	F.Galgani	TARA_11_SRF_0.22-1.6	9	41.6686	2.7996	0	4.39395
42.563	7.13	19.6	F.Galgani	TARA_11_SRF_0.22-1.6	9	41.6686	2.7996	0	4.4218
43.313	7.4368	0	F.Galgani	TARA_11_SRF_0.22-1.6	9	41.6686	2.7996	0	4.92013
43.335	7.4295	0	F.Galgani	TARA_11_SRF_0.22-1.6	9	41.6686	2.7996	0	4.92066
43.325	7.4076	0	F.Galgani	TARA_11_SRF_0.22-1.6	9	41.6686	2.7996	0	4.89666
43.3158	7.3877	0	F.Galgani	TARA_11_SRF_0.22-1.6	9	41.6686	2.7996	0	4.87483
43.3184	7.3693	0	F.Galgani	TARA_11_SRF_0.22-1.6	9	41.6686	2.7996	0	4.85839
43.3303	7.3485	0	F.Galgani	TARA_11_SRF_0.22-1.6	9	41.6686	2.7996	0	4.84291
43.357	7.3208	196	F.Galgani	TARA_11_SRF_0.22-1.6	9	41.6686	2.7996	0	4.82617
43.3905	7.3559	58.8	F.Galgani	TARA_11_SRF_0.22-1.6	9	41.6686	2.7996	0	4.87081
43.4246	7.3911	58.8	F.Galgani	TARA_11_SRF_0.22-1.6	9	41.6686	2.7996	0	4.91583
43.4596	7.427	78.4	F.Galgani	TARA_11_SRF_0.22-1.6	9	41.6686	2.7996	0	4.96191
43.4894	7.2869	0	F.Galgani	TARA_11_SRF_0.22-1.6	9	41.6686	2.7996	0	4.84264
43.4582	7.332	352.8	F.Galgani	TARA_11_SRF_0.22-1.6	9	41.6686	2.7996	0	4.87292
43.2185	7.1313	0	F.Galgani	TARA_11_SRF_0.22-1.6	9	41.6686	2.7996	0	4.60063
43.1615	7.1207	39.2	F.Galgani	TARA_11_SRF_0.22-1.6	9	41.6686	2.7996	0	4.57172
43.106	7.0028	0	F.Galgani	TARA_11_SRF_0.22-1.6	9	41.6686	2.7996	0	4.44219
43.0875	6.9366	0	F.Galgani	TARA_11_SRF_0.22-1.6	9	41.6686	2.7996	0	4.37356
43.0845	6.8889	19.6	F.Galgani	TARA_11_SRF_0.22-1.6	9	41.6686	2.7996	0	4.32749
43.1203	6.8908	0	F.Galgani	TARA_11_SRF_0.22-1.6	9	41.6686	2.7996	0	4.34112
42.9556	6.3888	0	F.Galgani	TARA_11_SRF_0.22-1.6	9	41.6686	2.7996	0	3.81297
42.9199	6.4251	39.2	F.Galgani	TARA_11_SRF_0.22-1.6	9	41.6686	2.7996	0	3.83536
42.884	6.4619	19.6	F.Galgani	TARA_11_SRF_0.22-1.6	9	41.6686	2.7996	0	3.85871
42.85	6.4991	19.6	F.Galgani	TARA_11_SRF_0.22-1.6	9	41.6686	2.7996	0	3.88356
42.8152	6.5385	0	F.Galgani	TARA_11_SRF_0.22-1.6	9	41.6686	2.7996	0	3.91076
42.7762	6.5795	196	F.Galgani	TARA_11_SRF_0.22-1.6	9	41.6686	2.7996	0	3.93884
42.7375	6.6205	117.6	F.Galgani	TARA_11_SRF_0.22-1.6	9	41.6686	2.7996	0	3.9676
42.7221	6.6282	0	F.Galgani	TARA_11_SRF_0.22-1.6	9	41.6686	2.7996	0	3.9709
42.6849	6.67	19.6	F.Galgani	TARA_11_SRF_0.22-1.6	9	41.6686	2.7996	0	4.00161
42.6479	6.7141	19.6	F.Galgani	TARA_11_SRF_0.22-1.6	9	41.6686	2.7996	0	4.03514
42.6082	6.7565	132.3	F.Galgani	TARA_11_SRF_0.22-1.6	9	41.6686	2.7996	0	4.06693
42.5664	6.8016	176.4	F.Galgani	TARA_11_SRF_0.22-1.6	9	41.6686	2.7996	0	4.10147
42.5223	6.8477	63.7	F.Galgani	TARA_11_SRF_0.22-1.6	9	41.6686	2.7996	0	4.13714
42.4768	6.8925	0	F.Galgani	TARA_11_SRF_0.22-1.6	9	41.6686	2.7996	0	4.17193
42.4308	6.9368	0	F.Galgani	TARA_11_SRF_0.22-1.6	9	41.6686	2.7996	0	4.20682
42.3846	6.98	39.2	F.Galgani	TARA_11_SRF_0.22-1.6	9	41.6686	2.7996	0	4.24127
42.2182	7.1246	0	F.Galgani	TARA_11_SRF_0.22-1.6	9	41.6686	2.7996	0	4.35978
42.2524	7.1444	0	F.Galgani	TARA_11_SRF_0.22-1.6	9	41.6686	2.7996	0	4.38385
42.2818	7.1869	0	F.Galgani	TARA_11_SRF_0.22-1.6	9	41.6686	2.7996	0	4.42995
42.3017	7.2346	0	F.Galgani	TARA_11_SRF_0.22-1.6	9	41.6686	2.7996	0	4.47996
42.3368	7.2854	19.6	F.Galgani	TARA_11_SRF_0.22-1.6	9	41.6686	2.7996	0	4.53529
42.3713	7.3383	39.2	F.Galgani	TARA_11_SRF_0.22-1.6	9	41.6686	2.7996	0	4.59278
42.4049	7.3917	0	F.Galgani	TARA_11_SRF_0.22-1.6	9	41.6686	2.7996	0	4.65075
42.423	7.4204	0	F.Galgani	TARA_11_SRF_0.22-1.6	9	41.6686	2.7996	0	4.68198
42.4691	7.4467	19.6	F.Galgani	TARA_11_SRF_0.22-1.6	9	41.6686	2.7996	0	4.71554
42.5158	7.466	58.8	F.Galgani	TARA_11_SRF_0.22-1.6	9	41.6686	2.7996	0	4.74268
42.5602	7.4814	0	F.Galgani	TARA_11_SRF_0.22-1.6	9	41.6686	2.7996	0	4.76594
42.603	7.4931	78.4	F.Galgani	TARA_11_SRF_0.22-1.6	9	41.6686	2.7996	0	4.78561
42.6372	7.4498	19.6	F.Galgani	TARA_11_SRF_0.22-1.6	9	41.6686	2.7996	0	4.75
42.6429	7.4316	0	F.Galgani	TARA_11_SRF_0.22-1.6	9	41.6686	2.7996	0	4.73336
42.6754	7.3863	117.6	F.Galgani	TARA_11_SRF_0.22-1.6	9	41.6686	2.7996	0	4.6959
42.7086	7.3392	0	F.Galgani	TARA_11_SRF_0.22-1.6	9	41.6686	2.7996	0	4.65721
42.7436	7.2917	214	F.Galgani	TARA_11_SRF_0.22-1.6	9	41.6686	2.7996	0	4.61894
42.7804	7.241	19.6	F.Galgani	TARA_11_SRF_0.22-1.6	9	41.6686	2.7996	0	4.57844
42.8148	7.1937	117.6	F.Galgani	TARA_11_SRF_0.22-1.6	9	41.6686	2.7996	0	4.54113
42.8466	7.1547	0	F.Galgani	TARA_11_SRF_0.22-1.6	9	41.6686	2.7996	0	4.51161
42.9077	7.0176	0	F.Galgani	TARA_11_SRF_0.22-1.6	9	41.6686	2.7996	0	4.39624
42.9394	6.9721	78.4	F.Galgani	TARA_11_SRF_0.22-1.6	9	41.6686	2.7996	0	4.36173
42.9659	6.9785	19.6	F.Galgani	TARA_11_SRF_0.22-1.6	9	41.6686	2.7996	0	4.37564
43.4802	7.1488	0	F.Galgani	TARA_11_SRF_0.22-1.6	9	41.6686	2.7996	0	4.71142
43.4523	7.201	0	F.Galgani	TARA_11_SRF_0.22-1.6	9	41.6686	2.7996	0	4.7491
43.425	7.2542	0	F.Galgani	TARA_11_SRF_0.22-1.6	9	41.6686	2.7996	0	4.78836
43.3988	7.3549	0	F.Galgani	TARA_11_SRF_0.22-1.6	9	41.6686	2.7996	0	4.87282
43.3796	7.3657	0	F.Galgani	TARA_11_SRF_0.22-1.6	9	41.6686	2.7996	0	4.87615
43.342	7.3973	135.6	F.Galgani	TARA_11_SRF_0.22-1.6	9	41.6686	2.7996	0	4.89276
43.3264	7.4084	0	F.Galgani	TARA_11_SRF_0.22-1.6	9	41.6686	2.7996	0	4.89789
43.2918	7.4489	0	F.Galgani	TARA_11_SRF_0.22-1.6	9	41.6686	2.7996	0	4.92451
43.2647	7.4782	0	F.Galgani	TARA_11_SRF_0.22-1.6	9	41.6686	2.7996	0	4.94336
43.2597	7.4842	0	F.Galgani	TARA_11_SRF_0.22-1.6	9	41.6686	2.7996	0	4.94743
43.2389	7.4307	254.8	F.Galgani	TARA_11_SRF_0.22-1.6	9	41.6686	2.7996	0	4.89008
43.2261	7.3283	0	F.Galgani	TARA_11_SRF_0.22-1.6	9	41.6686	2.7996	0	4.78904
43.2181	7.2641	194.4	F.Galgani	TARA_11_SRF_0.22-1.6	9	41.6686	2.7996	0	4.72575
43.1794	7.2457	0	F.Galgani	TARA_11_SRF_0.22-1.6	9	41.6686	2.7996	0	4.69578
43.1582	7.2406	0	F.Galgani	TARA_11_SRF_0.22-1.6	9	41.6686	2.7996	0	4.68416
43.1341	7.2481	0	F.Galgani	TARA_11_SRF_0.22-1.6	9	41.6686	2.7996	0	4.68368
43.1316	7.2457	0	F.Galgani	TARA_11_SRF_0.22-1.6	9	41.6686	2.7996	0	4.68062
43.1306	7.228	0	F.Galgani	TARA_11_SRF_0.22-1.6	9	41.6686	2.7996	0	4.66349
43.1002	7.0739	0	F.Galgani	TARA_11_SRF_0.22-1.6	9	41.6686	2.7996	0	4.50767
43.0876	7.0165	0	F.Galgani	TARA_11_SRF_0.22-1.6	9	41.6686	2.7996	0	4.44925
43.0004	6.9689	0	F.Galgani	TARA_11_SRF_0.22-1.6	9	41.6686	2.7996	0	4.37684
42.9756	6.9302	0	F.Galgani	TARA_11_SRF_0.22-1.6	9	41.6686	2.7996	0	4.33245
42.8281	6.6671	58.8	F.Galgani	TARA_11_SRF_0.22-1.6	9	41.6686	2.7996	0	4.03757
42.9601	6.384	0	F.Galgani	TARA_11_SRF_0.22-1.6	9	41.6686	2.7996	0	3.80997
42.9208	6.4243	0	F.Galgani	TARA_11_SRF_0.22-1.6	9	41.6686	2.7996	0	3.8349
42.8821	6.4677	176.4	F.Galgani	TARA_11_SRF_0.22-1.6	9	41.6686	2.7996	0	3.86362
42.8435	6.5119	254.8	F.Galgani	TARA_11_SRF_0.22-1.6	9	41.6686	2.7996	0	3.89378
42.804	6.5548	117.6	F.Galgani	TARA_11_SRF_0.22-1.6	9	41.6686	2.7996	0	3.92309
42.7842	6.5759	0	F.Galgani	TARA_11_SRF_0.22-1.6	9	41.6686	2.7996	0	3.93764
42.7429	6.6197	58.8	F.Galgani	TARA_11_SRF_0.22-1.6	9	41.6686	2.7996	0	3.96828
42.6993	6.6661	19.6	F.Galgani	TARA_11_SRF_0.22-1.6	9	41.6686	2.7996	0	4.00152
42.6552	6.7107	39.2	F.Galgani	TARA_11_SRF_0.22-1.6	9	41.6686	2.7996	0	4.03362
42.6148	6.7523	39.2	F.Galgani	TARA_11_SRF_0.22-1.6	9	41.6686	2.7996	0	4.06437
42.5744	6.7945	137.2	F.Galgani	TARA_11_SRF_0.22-1.6	9	41.6686	2.7996	0	4.0963
42.5339	6.835	19.6	F.Galgani	TARA_11_SRF_0.22-1.6	9	41.6686	2.7996	0	4.12713
42.4471	7.2364	0	F.Galgani	TARA_11_SRF_0.22-1.6	9	41.6686	2.7996	0	4.50458
42.4875	7.2792	0	F.Galgani	TARA_11_SRF_0.22-1.6	9	41.6686	2.7996	0	4.55384
42.7759	7.1595	0	F.Galgani	TARA_11_SRF_0.22-1.6	9	41.6686	2.7996	0	4.49832
42.8276	7.1543	137.2	F.Galgani	TARA_11_SRF_0.22-1.6	9	41.6686	2.7996	0	4.50629
42.8792	7.1483	78.4	F.Galgani	TARA_11_SRF_0.22-1.6	9	41.6686	2.7996	0	4.51406
42.8982	7.1064	0	F.Galgani	TARA_11_SRF_0.22-1.6	9	41.6686	2.7996	0	4.47889
42.947	7.1078	294	F.Galgani	TARA_11_SRF_0.22-1.6	9	41.6686	2.7996	0	4.49387
42.9961	7.1167	738.52	F.Galgani	TARA_11_SRF_0.22-1.6	9	41.6686	2.7996	0	4.51659
43.0464	7.1252	102.9	F.Galgani	TARA_11_SRF_0.22-1.6	9	41.6686	2.7996	0	4.53973
43.0961	7.134	39.2	F.Galgani	TARA_11_SRF_0.22-1.6	9	41.6686	2.7996	0	4.56342
43.1315	7.1728	155.2	F.Galgani	TARA_11_SRF_0.22-1.6	9	41.6686	2.7996	0	4.61139
43.1577	7.2286	39.2	F.Galgani	TARA_11_SRF_0.22-1.6	9	41.6686	2.7996	0	4.67263
43.1838	7.3055	0	F.Galgani	TARA_11_SRF_0.22-1.6	9	41.6686	2.7996	0	4.75384
43.2133	7.3607	117.6	F.Galgani	TARA_11_SRF_0.22-1.6	9	41.6686	2.7996	0	4.81557
43.249	7.4109	39.2	F.Galgani	TARA_11_SRF_0.22-1.6	9	41.6686	2.7996	0	4.8746
43.2844	7.4614	271.3	F.Galgani	TARA_11_SRF_0.22-1.6	9	41.6686	2.7996	0	4.93388
43.3148	7.5044	39.2	F.Galgani	TARA_11_SRF_0.22-1.6	9	41.6686	2.7996	0	4.98449
43.3169	7.505	0	F.Galgani	TARA_11_SRF_0.22-1.6	9	41.6686	2.7996	0	4.98575
43.3499	7.4565	174.8	F.Galgani	TARA_11_SRF_0.22-1.6	9	41.6686	2.7996	0	4.95111
43.3845	7.4036	19.6	F.Galgani	TARA_11_SRF_0.22-1.6	9	41.6686	2.7996	0	4.91336
43.4218	7.3511	19.6	F.Galgani	TARA_11_SRF_0.22-1.6	9	41.6686	2.7996	0	4.87749
43.4586	7.2983	0	F.Galgani	TARA_11_SRF_0.22-1.6	9	41.6686	2.7996	0	4.84174
43.4971	7.2506	254.8	F.Galgani	TARA_11_SRF_0.22-1.6	9	41.6686	2.7996	0	4.81194
43.5319	7.2132	98	F.Galgani	TARA_11_SRF_0.22-1.6	9	41.6686	2.7996	0	4.7908
43.2833	7.2148	0	F.Galgani	TARA_11_SRF_0.22-1.6	9	41.6686	2.7996	0	4.7012
43.2625	7.2677	0	F.Galgani	TARA_11_SRF_0.22-1.6	9	41.6686	2.7996	0	4.74388
43.2303	7.312	0	F.Galgani	TARA_11_SRF_0.22-1.6	9	41.6686	2.7996	0	4.775
43.2148	7.3189	0	F.Galgani	TARA_11_SRF_0.22-1.6	9	41.6686	2.7996	0	4.77648
43.1707	7.3485	0	F.Galgani	TARA_11_SRF_0.22-1.6	9	41.6686	2.7996	0	4.79049
43.1421	7.3691	0	F.Galgani	TARA_11_SRF_0.22-1.6	9	41.6686	2.7996	0	4.8012
43.0973	7.3991	19.6	F.Galgani	TARA_11_SRF_0.22-1.6	9	41.6686	2.7996	0	4.81628
43.0498	7.4336	19.6	F.Galgani	TARA_11_SRF_0.22-1.6	9	41.6686	2.7996	0	4.83546
43.0357	7.4455	0	F.Galgani	TARA_11_SRF_0.22-1.6	9	41.6686	2.7996	0	4.84287
42.9909	7.4775	0	F.Galgani	TARA_11_SRF_0.22-1.6	9	41.6686	2.7996	0	4.8612
42.9433	7.51	0	F.Galgani	TARA_11_SRF_0.22-1.6	9	41.6686	2.7996	0	4.87983
43.1243	7.5309	19.6	F.Galgani	TARA_11_SRF_0.22-1.6	9	41.6686	2.7996	0	4.95018
43.1231	7.4665	0	F.Galgani	TARA_11_SRF_0.22-1.6	9	41.6686	2.7996	0	4.88831
42.8558	6.78	0	F.Galgani	TARA_11_SRF_0.22-1.6	9	41.6686	2.7996	0	4.15368
42.8816	6.817	0	F.Galgani	TARA_11_SRF_0.22-1.6	9	41.6686	2.7996	0	4.19653
42.9027	6.8557	0	F.Galgani	TARA_11_SRF_0.22-1.6	9	41.6686	2.7996	0	4.23969
42.9213	6.899	0	F.Galgani	TARA_11_SRF_0.22-1.6	9	41.6686	2.7996	0	4.28653
42.9387	6.9428	39.2	F.Galgani	TARA_11_SRF_0.22-1.6	9	41.6686	2.7996	0	4.3335
42.9586	6.9855	0	F.Galgani	TARA_11_SRF_0.22-1.6	9	41.6686	2.7996	0	4.38017
42.9794	7.0302	19.6	F.Galgani	TARA_11_SRF_0.22-1.6	9	41.6686	2.7996	0	4.42901
42.9917	7.0385	0	F.Galgani	TARA_11_SRF_0.22-1.6	9	41.6686	2.7996	0	4.44059
43.0248	7.0553	313.6	F.Galgani	TARA_11_SRF_0.22-1.6	9	41.6686	2.7996	0	4.46657
43.0652	7.0794	19.6	F.Galgani	TARA_11_SRF_0.22-1.6	9	41.6686	2.7996	0	4.50191
43.0987	7.1011	39.2	F.Galgani	TARA_11_SRF_0.22-1.6	9	41.6686	2.7996	0	4.533
43.13	7.0893	0	F.Galgani	TARA_11_SRF_0.22-1.6	9	41.6686	2.7996	0	4.5318
43.166	7.1225	39.2	F.Galgani	TARA_11_SRF_0.22-1.6	9	41.6686	2.7996	0	4.5749
43.1929	7.1474	0	F.Galgani	TARA_11_SRF_0.22-1.6	9	41.6686	2.7996	0	4.60726
43.2291	7.1791	0	F.Galgani	TARA_11_SRF_0.22-1.6	9	41.6686	2.7996	0	4.64921
42.869	6.8281	0	F.Galgani	TARA_11_SRF_0.22-1.6	9	41.6686	2.7996	0	4.20354
42.8592	6.7719	19.6	F.Galgani	TARA_11_SRF_0.22-1.6	9	41.6686	2.7996	0	4.14689
42.8443	6.7002	19.6	F.Galgani	TARA_11_SRF_0.22-1.6	9	41.6686	2.7996	0	4.07394
42.8334	6.6472	351.2	F.Galgani	TARA_11_SRF_0.22-1.6	9	41.6686	2.7996	0	4.02005
42.8295	6.6149	0	F.Galgani	TARA_11_SRF_0.22-1.6	9	41.6686	2.7996	0	3.98801
42.816	6.5505	156.8	F.Galgani	TARA_11_SRF_0.22-1.6	9	41.6686	2.7996	0	3.92247
42.8043	6.4864	39.2	F.Galgani	TARA_11_SRF_0.22-1.6	9	41.6686	2.7996	0	3.85776
42.8052	6.4729	0	F.Galgani	TARA_11_SRF_0.22-1.6	9	41.6686	2.7996	0	3.84513
42.7886	6.4135	0	F.Galgani	TARA_11_SRF_0.22-1.6	9	41.6686	2.7996	0	3.78347
42.7711	6.3518	19.6	F.Galgani	TARA_11_SRF_0.22-1.6	9	41.6686	2.7996	0	3.71936
42.7224	6.3477	0	F.Galgani	TARA_11_SRF_0.22-1.6	9	41.6686	2.7996	0	3.70128
42.7152	6.2861	19.6	F.Galgani	TARA_11_SRF_0.22-1.6	9	41.6686	2.7996	0	3.6402
42.7177	6.2346	0	F.Galgani	TARA_11_SRF_0.22-1.6	9	41.6686	2.7996	0	3.59163
42.7135	6.242	0	F.Galgani	TARA_11_SRF_0.22-1.6	9	41.6686	2.7996	0	3.59749
42.7124	6.2366	0	F.Galgani	TARA_11_SRF_0.22-1.6	9	41.6686	2.7996	0	3.592
42.6689	6.2099	19.6	F.Galgani	TARA_11_SRF_0.22-1.6	9	41.6686	2.7996	0	3.55398
42.6242	6.1877	19.6	F.Galgani	TARA_11_SRF_0.22-1.6	9	41.6686	2.7996	0	3.52028
42.5771	6.1667	19.6	F.Galgani	TARA_11_SRF_0.22-1.6	9	41.6686	2.7996	0	3.48751
42.5308	6.1469	0	F.Galgani	TARA_11_SRF_0.22-1.6	9	41.6686	2.7996	0	3.45656
42.4889	6.1252	0	F.Galgani	TARA_11_SRF_0.22-1.6	9	41.6686	2.7996	0	3.42527
42.5075	6.062	0	F.Galgani	TARA_11_SRF_0.22-1.6	9	41.6686	2.7996	0	3.36853
42.5208	6.0127	0	F.Galgani	TARA_11_SRF_0.22-1.6	9	41.6686	2.7996	0	3.32419
42.5344	5.9581	0	F.Galgani	TARA_11_SRF_0.22-1.6	9	41.6686	2.7996	0	3.27502
42.5465	5.9037	19.6	F.Galgani	TARA_11_SRF_0.22-1.6	9	41.6686	2.7996	0	3.22586
42.5783	5.8943	0	F.Galgani	TARA_11_SRF_0.22-1.6	9	41.6686	2.7996	0	3.22564
42.6222	5.9167	176.4	F.Galgani	TARA_11_SRF_0.22-1.6	9	41.6686	2.7996	0	3.2597
42.6668	5.9359	196	F.Galgani	TARA_11_SRF_0.22-1.6	9	41.6686	2.7996	0	3.29132
42.7026	5.9638	39.2	F.Galgani	TARA_11_SRF_0.22-1.6	9	41.6686	2.7996	0	3.32886
42.7909	5.97	0	F.Galgani	TARA_11_SRF_0.22-1.6	9	41.6686	2.7996	0	3.36318
42.7692	6.016	0	F.Galgani	TARA_11_SRF_0.22-1.6	9	41.6686	2.7996	0	3.39949
42.7445	6.0658	19.6	F.Galgani	TARA_11_SRF_0.22-1.6	9	41.6686	2.7996	0	3.43884
42.7228	6.1109	19.6	F.Galgani	TARA_11_SRF_0.22-1.6	9	41.6686	2.7996	0	3.47506
42.7162	6.163	19.6	F.Galgani	TARA_11_SRF_0.22-1.6	9	41.6686	2.7996	0	3.52277
42.733	6.2193	58.8	F.Galgani	TARA_11_SRF_0.22-1.6	9	41.6686	2.7996	0	3.58152
42.7502	6.2723	0	F.Galgani	TARA_11_SRF_0.22-1.6	9	41.6686	2.7996	0	3.63724
42.8018	6.2844	0	F.Galgani	TARA_11_SRF_0.22-1.6	9	41.6686	2.7996	0	3.66442
42.7869	6.3252	19.6	F.Galgani	TARA_11_SRF_0.22-1.6	9	41.6686	2.7996	0	3.69871
42.7834	6.3352	0	F.Galgani	TARA_11_SRF_0.22-1.6	9	41.6686	2.7996	0	3.70719
42.7869	6.3608	0	F.Galgani	TARA_11_SRF_0.22-1.6	9	41.6686	2.7996	0	3.73266
42.7962	6.3984	39.2	F.Galgani	TARA_11_SRF_0.22-1.6	9	41.6686	2.7996	0	3.77132
42.8002	6.4467	0	F.Galgani	TARA_11_SRF_0.22-1.6	9	41.6686	2.7996	0	3.81862
42.9567	6.3819	0	F.Galgani	TARA_11_SRF_0.22-1.6	9	41.6686	2.7996	0	3.80685
42.9189	6.4214	194.4	F.Galgani	TARA_11_SRF_0.22-1.6	9	41.6686	2.7996	0	3.83154
42.8812	6.4591	271.3	F.Galgani	TARA_11_SRF_0.22-1.6	9	41.6686	2.7996	0	3.85517
42.8458	6.4975	406.9	F.Galgani	TARA_11_SRF_0.22-1.6	9	41.6686	2.7996	0	3.88076
42.8094	6.5434	0	F.Galgani	TARA_11_SRF_0.22-1.6	9	41.6686	2.7996	0	3.91375
42.7707	6.589	0	F.Galgani	TARA_11_SRF_0.22-1.6	9	41.6686	2.7996	0	3.94641
42.7301	6.6333	0	F.Galgani	TARA_11_SRF_0.22-1.6	9	41.6686	2.7996	0	3.97794
42.6914	6.6768	0	F.Galgani	TARA_11_SRF_0.22-1.6	9	41.6686	2.7996	0	4.00984
42.6435	6.7765	0	F.Galgani	TARA_11_SRF_0.22-1.6	9	41.6686	2.7996	0	4.09465
42.5963	6.814	194.4	F.Galgani	TARA_11_SRF_0.22-1.6	9	41.6686	2.7996	0	4.1202
42.3706	7.0491	0	F.Galgani	TARA_11_SRF_0.22-1.6	9	41.6686	2.7996	0	4.30709
42.3308	7.0804	0	F.Galgani	TARA_11_SRF_0.22-1.6	9	41.6686	2.7996	0	4.33172
42.7634	5.9933	0	F.Galgani	TARA_11_SRF_0.22-1.6	9	41.6686	2.7996	0	3.37614
42.7725	5.9231	0	F.Galgani	TARA_11_SRF_0.22-1.6	9	41.6686	2.7996	0	3.31283
42.781	5.8522	19.6	F.Galgani	TARA_11_SRF_0.22-1.6	9	41.6686	2.7996	0	3.24897
43.0688	5.6485	0	F.Galgani	TARA_11_SRF_0.22-1.6	9	41.6686	2.7996	0	3.1744
43.059	5.5825	0	F.Galgani	TARA_11_SRF_0.22-1.6	9	41.6686	2.7996	0	3.11091
43.048	5.5169	19.6	F.Galgani	TARA_11_SRF_0.22-1.6	9	41.6686	2.7996	0	3.04737
43.0366	5.4497	0	F.Galgani	TARA_11_SRF_0.22-1.6	9	41.6686	2.7996	0	2.98236
42.8503	5.0289	0	F.Galgani	TARA_11_SRF_0.22-1.6	9	41.6686	2.7996	0	2.52313
42.8129	4.9912	155.2	F.Galgani	TARA_11_SRF_0.22-1.6	9	41.6686	2.7996	0	2.47235
42.7914	4.9692	39.2	F.Galgani	TARA_11_SRF_0.22-1.6	9	41.6686	2.7996	0	2.44292
42.787	4.9657	0	F.Galgani	TARA_11_SRF_0.22-1.6	9	41.6686	2.7996	0	2.43779
42.765	4.9641	19.6	F.Galgani	TARA_11_SRF_0.22-1.6	9	41.6686	2.7996	0	2.42635
42.7168	4.9599	0	F.Galgani	TARA_11_SRF_0.22-1.6	9	41.6686	2.7996	0	2.40117
42.6713	4.9571	19.6	F.Galgani	TARA_11_SRF_0.22-1.6	9	41.6686	2.7996	0	2.37912
42.6302	4.9825	19.6	F.Galgani	TARA_11_SRF_0.22-1.6	9	41.6686	2.7996	0	2.38531
42.5913	5.021	0	F.Galgani	TARA_11_SRF_0.22-1.6	9	41.6686	2.7996	0	2.40541
42.551	5.0521	0	F.Galgani	TARA_11_SRF_0.22-1.6	9	41.6686	2.7996	0	2.41917
42.5108	5.0858	156.8	F.Galgani	TARA_11_SRF_0.22-1.6	9	41.6686	2.7996	0	2.43639
42.8956	5.7201	0	F.Galgani	TARA_11_SRF_0.22-1.6	9	41.6686	2.7996	0	3.16778
42.8864	5.7795	19.6	F.Galgani	TARA_11_SRF_0.22-1.6	9	41.6686	2.7996	0	3.21914
42.8828	5.8034	0	F.Galgani	TARA_11_SRF_0.22-1.6	9	41.6686	2.7996	0	3.23992
42.9181	5.8333	0	F.Galgani	TARA_11_SRF_0.22-1.6	9	41.6686	2.7996	0	3.28094
42.9479	5.8634	58.8	F.Galgani	TARA_11_SRF_0.22-1.6	9	41.6686	2.7996	0	3.32016
42.953	5.8608	0	F.Galgani	TARA_11_SRF_0.22-1.6	9	41.6686	2.7996	0	3.31973
42.9344	5.8998	330.1	F.Galgani	TARA_11_SRF_0.22-1.6	9	41.6686	2.7996	0	3.34865
42.9151	5.9431	19.6	F.Galgani	TARA_11_SRF_0.22-1.6	9	41.6686	2.7996	0	3.38162
42.8977	5.9898	39.2	F.Galgani	TARA_11_SRF_0.22-1.6	9	41.6686	2.7996	0	3.41878
9.45	-96.35	98.4	Malaspina	TARA_139_SRF_0.22-3	5	6.4998	-94.9527	0	3.26437
8.75	-93.15	0	Malaspina	TARA_139_SRF_0.22-3	5	6.4998	-94.9527	0	2.88325
8.14	-90.37	21.84	Malaspina	TARA_139_SRF_0.22-3	5	6.4998	-94.9527	0	4.86738
-32.81	12.77	34.49	Malaspina	TARA_67_SRF_0.22-3	5	-32.2401	17.7103	0	4.97306
-33.23	15.34	25.46	Malaspina	TARA_67_SRF_0.22-3	5	-32.2401	17.7103	0	2.5687
-39.77	-56.75	0	Malaspina	TARA_80_SRF_0.22-3	5	-40.6511	-52.182	0	4.6522
-62.1	-58.9	1.54	Malaspina	TARA_88_SRF_0.22-3	5	-63.4015	-56.7938	0	2.47588
-63.1	-60	2.78	Malaspina	TARA_84_SRF_0.22-3	5	-60.2287	-60.6476	0	2.94342
-64.08	-62	0.01	Malaspina	TARA_84_SRF_0.22-3	5	-60.2287	-60.6476	0	4.08185
18.8899	-155.659	144.05	C. Moore	TARA_131_SRF_0.22-3	5	22.7598	-157.957	0	4.50087
18.9173	-155.701	2.3	C. Moore	TARA_131_SRF_0.22-3	5	22.7598	-157.957	0	4.45577
18.9533	-155.719	2.16	C. Moore	TARA_131_SRF_0.22-3	5	22.7598	-157.957	0	4.41582
19.2407	-155.175	7.52	C. Moore	TARA_131_SRF_0.22-3	5	22.7598	-157.957	0	4.48575
19.6952	-154.337	35.89	C. Moore	TARA_131_SRF_0.22-3	5	22.7598	-157.957	0	4.74301
19.8499	-154.435	31.06	C. Moore	TARA_131_SRF_0.22-3	5	22.7598	-157.957	0	4.56843
19.9206	-154.687	151.42	C. Moore	TARA_131_SRF_0.22-3	5	22.7598	-157.957	0	4.33073
19.0713	-155.446	51.36	C. Moore	TARA_131_SRF_0.22-3	5	22.7598	-157.957	0	4.46214
19.0051	-155.573	162.79	C. Moore	TARA_131_SRF_0.22-3	5	22.7598	-157.957	0	4.44756
19.3403	-156.087	603.91	C. Moore	TARA_131_SRF_0.22-3	5	22.7598	-157.957	0	3.89732
19.8962	-155.999	1.27	C. Moore	TARA_131_SRF_0.22-3	5	22.7598	-157.957	0	3.46872
19.2901	-156.048	5.14	C. Moore	TARA_131_SRF_0.22-3	5	22.7598	-157.957	0	3.96019
34.5145	-157.849	983.44	C. Moore	TARA_132_SRF_0.22-3	5	31.5213	-158.996	0	3.20544
36.1594	-157.559	581.25	C. Moore	TARA_132_SRF_0.22-3	5	31.5213	-158.996	0	4.8557
30.8125	-158.685	284.09	C. Moore	TARA_132_SRF_0.22-3	5	31.5213	-158.996	0	0.773867
31.3132	-158.732	13.21	C. Moore	TARA_132_SRF_0.22-3	5	31.5213	-158.996	0	0.335608
31.5383	-156.861	904.42	H.Carson	TARA_132_SRF_0.22-3	5	31.5213	-158.996	0	2.13507
32.2027	-156.833	472.31	H.Carson	TARA_132_SRF_0.22-3	5	31.5213	-158.996	0	2.26741
-24.6527	-124.792	12.94	M. Eriksen	TARA_112_SRF_0.22-3	5	-23.2811	-129.395	0	4.80243
-24.5847	-125.734	13.79	M. Eriksen	TARA_112_SRF_0.22-3	5	-23.2811	-129.395	0	3.88551
-24.4952	-126.617	3.48	M. Eriksen	TARA_112_SRF_0.22-3	5	-23.2811	-129.395	0	3.03163
-20.2472	61.6722	110.15	M. Eriksen	TARA_49_SRF_0.22-1.6	5	-16.8084	59.5043	0	4.06511
42.8895	10.2292	0	F.Galgani	TARA_15_SRF_0.22-1.6	5	40.0154	13.9069	0	4.66754
42.8428	10.2831	0	F.Galgani	TARA_15_SRF_0.22-1.6	5	40.0154	13.9069	0	4.59632
-60.3388	-60.5325	56.58	M. Eriksen	TARA_84_SRF_0.22-3	5	-60.2287	-60.6476	0	0.15928
-63.8753	-56.0937	28.91	M. Eriksen	TARA_87_SRF_0.22-3	5	-63.8768	-56.0916	0	0.0025807
-63.3871	-56.801	1.24	M. Eriksen	TARA_88_SRF_0.22-3	5	-63.4015	-56.7938	0	0.0160997
-34.1697	-73.0895	0.96	M. Eriksen	TARA_91_SRF_0.22-3	5	-34.161	-73.0995	0	0.0132548
28.3667	-157.35	3867.61	H. Carson	TARA_132_SRF_0.22-3	5	31.5213	-158.996	0	3.55811
33.65	-155.167	4198.36	H. Carson	TARA_132_SRF_0.22-3	5	31.5213	-158.996	0	4.38102
27.5667	-157.383	89.44	H. Carson	TARA_132_SRF_0.22-3	5	31.5213	-158.996	0	4.27072
30.95	-157.35	694.34	H. Carson	TARA_132_SRF_0.22-3	5	31.5213	-158.996	0	1.74214
33.4	-156.933	4463.17	H. Carson	TARA_132_SRF_0.22-3	5	31.5213	-158.996	0	2.78988
27.4852	-158.303	315.54	H. Carson	TARA_132_SRF_0.22-3	5	31.5213	-158.996	0	4.09509
32.346	-157.599	4870.07	H. Carson	TARA_132_SRF_0.22-3	5	31.5213	-158.996	0	1.62201
33.9533	-155.827	8941.12	H. Carson	TARA_132_SRF_0.22-3	5	31.5213	-158.996	0	3.99472
31.6442	-158.015	0	H. Carson	TARA_132_SRF_0.22-3	5	31.5213	-158.996	0	0.988272
33.1199	-158.148	68.6	H. Carson	TARA_132_SRF_0.22-3	5	31.5213	-158.996	0	1.80945
33.6833	-158.05	1216.62	H. Carson	TARA_132_SRF_0.22-3	5	31.5213	-158.996	0	2.35983
34.05	-157.983	2581.77	H. Carson	TARA_132_SRF_0.22-3	5	31.5213	-158.996	0	2.72387
35.5667	-157.583	1333.22	H. Carson	TARA_132_SRF_0.22-3	5	31.5213	-158.996	0	4.28491
35.4167	-157.4	381.87	H. Carson	TARA_132_SRF_0.22-3	5	31.5213	-158.996	0	4.2096
34.4279	-155.887	651.23	H. Carson	TARA_132_SRF_0.22-3	5	31.5213	-158.996	0	4.25615
33.885	-155.53	0	H. Carson	TARA_132_SRF_0.22-3	5	31.5213	-158.996	0	4.1951
33.2667	-154.5	5747.89	H. Carson	TARA_132_SRF_0.22-3	5	31.5213	-158.996	0	4.82272
29.05	-155.367	51093.2	H. Carson	TARA_132_SRF_0.22-3	5	31.5213	-158.996	0	4.39064
33.3667	-154.733	416.76	H. Carson	TARA_132_SRF_0.22-3	5	31.5213	-158.996	0	4.64483
33.5167	-154.883	10103	H. Carson	TARA_132_SRF_0.22-3	5	31.5213	-158.996	0	4.57103
32.3333	-155.933	113.34	H. Carson	TARA_132_SRF_0.22-3	5	31.5213	-158.996	0	3.16832
31.6	-157.433	2176.74	H. Carson	TARA_132_SRF_0.22-3	5	31.5213	-158.996	0	1.56448
29.65	-156.083	406.65	H. Carson	TARA_132_SRF_0.22-3	5	31.5213	-158.996	0	3.46185
29.65	-156.083	14456.1	H. Carson	TARA_132_SRF_0.22-3	5	31.5213	-158.996	0	3.46185
33.9	-155.083	316.72	H. Carson	TARA_132_SRF_0.22-3	5	31.5213	-158.996	0	4.57885
33.9	-155.083	457.91	H. Carson	TARA_132_SRF_0.22-3	5	31.5213	-158.996	0	4.57885
28.7167	-156.683	663.75	H. Carson	TARA_132_SRF_0.22-3	5	31.5213	-158.996	0	3.63503
28.265	-157.417	905.11	H. Carson	TARA_132_SRF_0.22-3	5	31.5213	-158.996	0	3.61864
33.9758	-156.04	12979.5	H. Carson	TARA_132_SRF_0.22-3	5	31.5213	-158.996	0	3.84189
29.8167	-156.967	1708.99	H. Carson	TARA_132_SRF_0.22-3	5	31.5213	-158.996	0	2.65008
30.9333	-156.567	635.08	H. Carson	TARA_132_SRF_0.22-3	5	31.5213	-158.996	0	2.49925
32.9	-155.667	962.99	H. Carson	TARA_132_SRF_0.22-3	5	31.5213	-158.996	0	3.60329
32.3833	-154.65	6515.52	H. Carson	TARA_132_SRF_0.22-3	5	31.5213	-158.996	0	4.43047
31.2552	-158.122	3503.51	H. Carson	TARA_132_SRF_0.22-3	5	31.5213	-158.996	0	0.913228
31.6334	-156.068	13586.8	H. Carson	TARA_132_SRF_0.22-3	5	31.5213	-158.996	0	2.92955
29.0717	-155.057	564.44	H. Carson	TARA_132_SRF_0.22-3	5	31.5213	-158.996	0	4.63865
30.025	-155.03	50.39	H. Carson	TARA_132_SRF_0.22-3	5	31.5213	-158.996	0	4.23869
30.9867	-154.77	17649	H. Carson	TARA_132_SRF_0.22-3	5	31.5213	-158.996	0	4.25948
30.985	-154.235	5736.7	H. Carson	TARA_132_SRF_0.22-3	5	31.5213	-158.996	0	4.79091
30.25	-156.6	3073.13	H. Carson	TARA_132_SRF_0.22-3	5	31.5213	-158.996	0	2.71221
30.5063	-156.317	12402.4	H. Carson	TARA_132_SRF_0.22-3	5	31.5213	-158.996	0	2.86493
32.0333	-154.383	48846.2	H. Carson	TARA_132_SRF_0.22-3	5	31.5213	-158.996	0	4.64083
21.9037	-157.799	0	H. Carson	TARA_131_SRF_0.22-3	5	22.7598	-157.957	0	0.870431
27.7333	-157.117	1735.32	H. Carson	TARA_132_SRF_0.22-3	5	31.5213	-158.996	0	4.22847
30.4	-157.083	0	H. Carson	TARA_132_SRF_0.22-3	5	31.5213	-158.996	0	2.21697
29.6667	-157.133	782.41	H. Carson	TARA_132_SRF_0.22-3	5	31.5213	-158.996	0	2.62839
32.5083	-156.492	1993.38	H. Carson	TARA_132_SRF_0.22-3	5	31.5213	-158.996	0	2.6916
31.8833	-156.767	33003.1	H. Carson	TARA_132_SRF_0.22-3	5	31.5213	-158.996	0	2.2583
33.7975	-155.547	1260.53	H. Carson	TARA_132_SRF_0.22-3	5	31.5213	-158.996	0	4.13231
34.312	-155.334	5593.77	H. Carson	TARA_132_SRF_0.22-3	5	31.5213	-158.996	0	4.60376
-33.9137	18.3237	1044.7	Peter Ryan	TARA_67_SRF_0.22-3	5	-32.2401	17.7103	0	1.78247
-34.4994	16.8796	32.2	Peter Ryan	TARA_67_SRF_0.22-3	5	-32.2401	17.7103	0	2.40718
-34.4998	13.7682	49.1	Peter Ryan	TARA_67_SRF_0.22-3	5	-32.2401	17.7103	0	4.54383
-34.4273	13.4742	182.6	Peter Ryan	TARA_67_SRF_0.22-3	5	-32.2401	17.7103	0	4.76743
-34.3805	14.0599	17.5	Peter Ryan	TARA_67_SRF_0.22-3	5	-32.2401	17.7103	0	4.23163
-34.3837	14.4911	28.2	Peter Ryan	TARA_67_SRF_0.22-3	5	-32.2401	17.7103	0	3.86759
-34.3871	14.9601	1404	Peter Ryan	TARA_67_SRF_0.22-3	5	-32.2401	17.7103	0	3.48901
-34.3907	15.4412	249.4	Peter Ryan	TARA_67_SRF_0.22-3	5	-32.2401	17.7103	0	3.12632
-33.8993	18.2893	224.4	Peter Ryan	TARA_67_SRF_0.22-3	5	-32.2401	17.7103	0	1.75732
-34.0001	15.0857	12.9	Peter Ryan	TARA_67_SRF_0.22-3	5	-32.2401	17.7103	0	3.16008
-34.6706	14.1648	0	Peter Ryan	TARA_67_SRF_0.22-3	5	-32.2401	17.7103	0	4.29859
-35.1413	13.8047	0	Peter Ryan	TARA_67_SRF_0.22-3	5	-32.2401	17.7103	0	4.86525
-26.45	-105.4	47.26	Malaspina	TARA_97_SRF_0.22-3	5	-28.1698	-107.383	0.000291822	2.62511
-26.8	-107.13	0.95	Malaspina	TARA_97_SRF_0.22-3	5	-28.1698	-107.383	0.000291822	1.39302
-28.5805	-104.396	170.18	M. Eriksen	TARA_97_SRF_0.22-3	5	-28.1698	-107.383	0.000291822	3.0151
-28.33	-105.331	184.87	M. Eriksen	TARA_97_SRF_0.22-3	5	-28.1698	-107.383	0.000291822	2.05854
-28.1885	-106.307	88.91	M. Eriksen	TARA_97_SRF_0.22-3	5	-28.1698	-107.383	0.000291822	1.07616
-27.8781	-107.246	38.57	M. Eriksen	TARA_97_SRF_0.22-3	5	-28.1698	-107.383	0.000291822	0.322398
-26.484	-105.426	3013.17	M. Thiel	TARA_97_SRF_0.22-3	5	-28.1698	-107.383	0.000291822	2.58351
-26.6293	-106.525	322.997	M. Thiel	TARA_97_SRF_0.22-3	5	-28.1698	-107.383	0.000291822	1.76361
-28.7147	-104.598	2531.53	M. Thiel	TARA_97_SRF_0.22-3	5	-28.1698	-107.383	0.000291822	2.8383
-17.7225	-5.9518	10.1	M. Eriksen	TARA_70_SRF_0.22-3	5	-20.4091	-3.1759	0.000398179	3.86309
-19.1813	-5.9712	6.73	M. Eriksen	TARA_70_SRF_0.22-3	5	-20.4091	-3.1759	0.000398179	3.05306
-20.8803	-5.9975	61.72	M. Eriksen	TARA_70_SRF_0.22-3	5	-20.4091	-3.1759	0.000398179	2.86067
-22.5407	-6.1887	154.48	M. Eriksen	TARA_70_SRF_0.22-3	5	-20.4091	-3.1759	0.000398179	3.69062
-23.8528	-6.3298	18.28	M. Eriksen	TARA_70_SRF_0.22-3	5	-20.4091	-3.1759	0.000398179	4.66971
39.47	-31.3	29.54	Malaspina	TARA_151_SRF_0.22-3	5	36.1715	-29.023	0.00130472	4.0081
39.13	-30.7	122.65	Malaspina	TARA_151_SRF_0.22-3	5	36.1715	-29.023	0.00130472	3.40074
-33.2	-78	47	Malaspina	TARA_93_SRF_0.22-3	5	-34.0614	-73.1066	0.00187075	4.96864
-33.65	-77.89	22.55	Malaspina	TARA_93_SRF_0.22-3	5	-34.0614	-73.1066	0.00187075	4.80106
-34.22	-78.05	38.11	Malaspina	TARA_93_SRF_0.22-3	5	-34.0614	-73.1066	0.00187075	4.94594
-32.4972	-77.4481	0	M. Thiel	TARA_93_SRF_0.22-3	5	-34.0614	-73.1066	0.00187075	4.61469
-32.9806	-77.0656	0	M. Thiel	TARA_93_SRF_0.22-3	5	-34.0614	-73.1066	0.00187075	4.10388
-33.035	-75.7826	0	M. Thiel	TARA_93_SRF_0.22-3	5	-34.0614	-73.1066	0.00187075	2.86609
41.57	-14.73	178.47	Malaspina	TARA_152_SRF_0.22-3	5	43.6792	-16.8344	0.00456021	2.97947
41.24	-17.14	0	Malaspina	TARA_152_SRF_0.22-3	5	43.6792	-16.8344	0.00456021	2.45827
15.31	-122	16.83	Malaspina	TARA_136_SRF_0.22-3	5	17.0854	-118.891	0.00486881	3.57995
-39.6298	-76.9828	0.27	M. Eriksen	TARA_90_SRF_0.22-3	5	-39.6466	-76.9634	0.00615816	0.0256632
-44.77	-62.27	0.01	Malaspina	TARA_82_SRF_0.22-3	5	-47.1863	-58.2902	0.00835711	4.65589
-57.7642	-67.0034	0.55	M. Eriksen	TARA_89_SRF_0.22-3	5	-57.7338	-67.1084	0.0143321	0.109312
29.249	-62.9857	192.43	M. Eriksen	TARA_148_SRF_0.22-3	5	31.6948	-64.2489	0.0180901	2.75275
29.7453	-63.2167	779.39	M. Eriksen	TARA_148_SRF_0.22-3	5	31.6948	-64.2489	0.0180901	2.2059
30.5477	-63.7064	1386.23	M. Eriksen	TARA_148_SRF_0.22-3	5	31.6948	-64.2489	0.0180901	1.26891
31.1813	-64.0147	148.78	M. Eriksen	TARA_148_SRF_0.22-3	5	31.6948	-64.2489	0.0180901	0.564386
31.535	-64.2677	204.66	M. Eriksen	TARA_148_SRF_0.22-3	5	31.6948	-64.2489	0.0180901	0.160902
31.9644	-64.5448	1620.88	M. Eriksen	TARA_148_SRF_0.22-3	5	31.6948	-64.2489	0.0180901	0.400301
32.32	-64.4322	596.46	M. Eriksen	TARA_148_SRF_0.22-3	5	31.6948	-64.2489	0.0180901	0.651517
32.079	-64.6316	624.23	M. Eriksen	TARA_148_SRF_0.22-3	5	31.6948	-64.2489	0.0180901	0.542281
31.5865	-62.7727	261.28	M. Eriksen	TARA_148_SRF_0.22-3	5	31.6948	-64.2489	0.0180901	1.48017
31.2001	-62.0368	200.46	M. Eriksen	TARA_148_SRF_0.22-3	5	31.6948	-64.2489	0.0180901	2.26674
30.8735	-61.3126	1208.33	M. Eriksen	TARA_148_SRF_0.22-3	5	31.6948	-64.2489	0.0180901	3.049
13.8	-115.76	73.81	Malaspina	TARA_137_SRF_0.22-3	5	14.2035	-116.626	0.0216063	0.95548
13.21	-113.26	96.39	Malaspina	TARA_137_SRF_0.22-3	5	14.2035	-116.626	0.0216063	3.50965
-33.6899	-72.0005	6.71	M. Eriksen	TARA_92_SRF_0.22-3	9	-33.6895	-71.998	0.0297079	0.0025318
-32.8627	-72.722	2934.21	M. Thiel	TARA_92_SRF_0.22-3	9	-33.6895	-71.998	0.0297079	1.09899
-33.0137	-72.0418	137.481	M. Thiel	TARA_92_SRF_0.22-3	9	-33.6895	-71.998	0.0297079	0.677218
-23.0308	-30.8532	105.87	M. Eriksen	TARA_76_SRF_0.22-3	5	-20.9354	-35.1803	0.0586138	4.80775
34.6683	-129.162	1058.45	H. Carson	TARA_133_SRF_0.22-3	5	35.3671	-127.742	0.183599	1.58218
35.7667	-124.5	0	H. Carson	TARA_133_SRF_0.22-3	5	35.3671	-127.742	0.183599	3.26673
31.5167	-127.867	0	H. Carson	TARA_133_SRF_0.22-3	5	35.3671	-127.742	0.183599	3.85241
36.43	-39.02	1045.04	Malaspina	TARA_150_SRF_0.22-3	5	35.9346	-37.3032	0.44169	1.78685
33.0022	-41.2924	424.81	M. Eriksen	TARA_150_SRF_0.22-3	5	35.9346	-37.3032	0.44169	4.95103
-30.88	0.97	650.27	Malaspina	TARA_68_SRF_0.22-3	5	-31.0266	4.665	0.568295	3.69791
-31.31	3.75	13.32	Malaspina	TARA_68_SRF_0.22-3	5	-31.0266	4.665	0.568295	0.957883
-33.6215	1.0787	34.18	M. Eriksen	TARA_68_SRF_0.22-3	5	-31.0266	4.665	0.568295	4.42663
-33.82	2.264	326.17	M. Eriksen	TARA_68_SRF_0.22-3	5	-31.0266	4.665	0.568295	3.68346
-34.0253	3.4618	98.66	M. Eriksen	TARA_68_SRF_0.22-3	5	-31.0266	4.665	0.568295	3.23108
-34.4999	3.3942	345.6	Peter Ryan	TARA_68_SRF_0.22-3	5	-31.0266	4.665	0.568295	3.69848
-34.4999	2.7445	24	Peter Ryan	TARA_68_SRF_0.22-3	5	-31.0266	4.665	0.568295	3.9689
-30.2413	-97.0948	69.98	M. Eriksen	TARA_96_SRF_0.22-3	5	-29.7238	-101.16	3.110554833000000	4.0984
-29.8994	-97.9295	97.72	M. Eriksen	TARA_96_SRF_0.22-3	5	-29.7238	-101.16	3.110554833000000	3.23567
-29.5605	-98.8063	105.04	M. Eriksen	TARA_96_SRF_0.22-3	5	-29.7238	-101.16	3.110554833000000	2.35976
-29.3441	-99.7966	81.4	M. Eriksen	TARA_96_SRF_0.22-3	5	-29.7238	-101.16	3.110554833000000	1.41567
-29.1922	-100.739	308.04	M. Eriksen	TARA_96_SRF_0.22-3	5	-29.7238	-101.16	3.110554833000000	0.678363
-29.4875	-96.5755	197.89	M. Thiel	TARA_96_SRF_0.22-3	5	-29.7238	-101.16	3.110554833000000	4.59099
-28.5743	-99.8404	4541.06	M. Thiel	TARA_96_SRF_0.22-3	5	-29.7238	-101.16	3.110554833000000	1.75036
-30.0421	-99.3412	516.796	M. Thiel	TARA_96_SRF_0.22-3	5	-29.7238	-101.16	3.110554833000000	1.84684
-30.3117	-98.1671	656.864	M. Thiel	TARA_96_SRF_0.22-3	5	-29.7238	-101.16	3.110554833000000	3.05049
-30.4833	-97.2965	704.722	M. Thiel	TARA_96_SRF_0.22-3	5	-29.7238	-101.16	3.110554833000000	3.93784
34.1667	-119.8	0	H. Carson	TARA_135_SRF_0.22-3	5	32.9986	-121.77	5.125456499000000	2.2901
