# Supplementary material for: Widespread distribution of bacteria containing PETases with a functional motif across global oceans
Source: ISME J. 2025 Jun 10;19(1):wraf121. doi: 10.1093/ismejo/wraf121 (PMC12224614; doi:10.1093/ismejo/wraf121)
Supplement: Alam_et_al_Additional_file_Data_S7_wraf121 [file alam_et_al_additional_file_data_s7_wraf121.xlsx]

## Sheet: Data S7
Supplementary Data S7. UniProtKB search for M5-PETase variants. In red is indicated the oldest hit matching the M5-PETase sequence.
From	Entry	Entry Name	Protein names	Gene Names	Organism	Length	Date of creation	Organism (ID)	EMBL	Taxonomic lineage
P19833	P19833	LIP1_MORS1	Lipase 1 (EC 3.1.1.3) (Triacylglycerol lipase)	lip1 L1	Moraxella sp. (strain TA144)	319	1991-02-01	77152	CAA37220; X53053; -; Genomic_DNA.;	cellular organisms (no rank), Bacteria (superkingdom), Pseudomonadota (phylum), Gammaproteobacteria (class), Moraxellales (order), Moraxellaceae (family), Moraxella (genus), unclassified Moraxella (no rank)
A0A3D9SP59	A0A3D9SP59	A0A3D9SP59_9ACTN	Poly(ethylene terephthalate) hydrolase (EC 3.1.1.101) (EC 3.1.1.74)	DFJ69_3231	Thermomonospora umbrina	280	2000-10-01	111806	QTTT01000001; REE97756.1; -; Genomic_DNA.;	cellular organisms (no rank), Bacteria (superkingdom), Terrabacteria group (clade), Actinomycetota (phylum), Actinomycetes (class), Streptosporangiales (order), Thermomonosporaceae (family), Thermomonospora (genus)
A0A2K9LJV9	A0A2K9LJV9	A0A2K9LJV9_9GAMM	Uncharacterized protein	Kalk_08830	Ketobacter alkanivorans	314	2007-08-21	1917421	CP022684; AUM12517.1; -; Genomic_DNA.;	cellular organisms (no rank), Bacteria (superkingdom), Pseudomonadota (phylum), Gammaproteobacteria (class), Pseudomonadales (order), Ketobacteraceae (family), Ketobacter (genus)
A0A6B2E1Y6	A0A6B2E1Y6	A0A6B2E1Y6_9PSEU	cutinase (EC 3.1.1.74)	G3I65_49600	Amycolatopsis sp. SID8362	292	2009-09-22	2690346	JAAGNB010001611; NED47992.1; -; Genomic_DNA.;	cellular organisms (no rank), Bacteria (superkingdom), Terrabacteria group (clade), Actinomycetota (phylum), Actinomycetes (class), Pseudonocardiales (order), Pseudonocardiaceae (family), Amycolatopsis (genus), unclassified Amycolatopsis (no rank)
A0A1W6L7G8	A0A1W6L7G8	A0A1W6L7G8_9BURK	Lipase	A4W93_09730	Piscinibacter gummiphilus	289	2009-10-13	946333	CP015118; ARN20166.1; -; Genomic_DNA.;	cellular organisms (no rank), Bacteria (superkingdom), Pseudomonadota (phylum), Betaproteobacteria (class), Burkholderiales (order), Sphaerotilaceae (family), Piscinibacter (genus)
A0A1I0YDD7	A0A1I0YDD7	A0A1I0YDD7_9CELL	Predicted dienelactone hydrolase	SAMN05421867_10787	Cellulomonas marina	398	2010-01-19	988821	FOKA01000007; SFB11399.1; -; Genomic_DNA.;	cellular organisms (no rank), Bacteria (superkingdom), Terrabacteria group (clade), Actinomycetota (phylum), Actinomycetes (class), Micrococcales (order), Cellulomonadaceae (family), Cellulomonas (genus)
A0A161LKE9	A0A161LKE9	A0A161LKE9_9ACTN	Poly(ethylene terephthalate) hydrolase (EC 3.1.1.101) (EC 3.1.1.74)	PS9374_02858	Planomonospora sphaerica	299	2010-01-19	161355	BDCX01000006; GAT67205.1; -; Genomic_DNA.;	cellular organisms (no rank), Bacteria (superkingdom), Terrabacteria group (clade), Actinomycetota (phylum), Actinomycetes (class), Streptosporangiales (order), Streptosporangiaceae (family), Planomonospora (genus)
A0A1I5FBR0	A0A1I5FBR0	A0A1I5FBR0_9ACTN	Poly(ethylene terephthalate) hydrolase (EC 3.1.1.101) (EC 3.1.1.74)	SAMN04489713_104527	Actinomadura madurae	299	2010-01-19	1993	FOVH01000004; SFO21187.1; -; Genomic_DNA.;	cellular organisms (no rank), Bacteria (superkingdom), Terrabacteria group (clade), Actinomycetota (phylum), Actinomycetes (class), Streptosporangiales (order), Thermomonosporaceae (family), Actinomadura (genus)
A0A2S4Z129	A0A2S4Z129	A0A2S4Z129_9ACTN	cutinase (EC 3.1.1.74)	C3489_13685	Streptomyces sp. Ru71	310	2010-02-09	2080746	PQSS01000017; POX54523.1; -; Genomic_DNA.;	cellular organisms (no rank), Bacteria (superkingdom), Terrabacteria group (clade), Actinomycetota (phylum), Actinomycetes (class), Kitasatosporales (order), Streptomycetaceae (family), Streptomyces (genus), unclassified Streptomyces (no rank)
A0A5M3W626	A0A5M3W626	A0A5M3W626_9ACTN	Poly(ethylene terephthalate) hydrolase (EC 3.1.1.101) (EC 3.1.1.74)	Acor_63120	Acrocarpospora corrugata	292	2010-03-02	35763	BLAD01000079; GES04244.1; -; Genomic_DNA.;	cellular organisms (no rank), Bacteria (superkingdom), Terrabacteria group (clade), Actinomycetota (phylum), Actinomycetes (class), Streptosporangiales (order), Streptosporangiaceae (family), Acrocarpospora (genus)
A0A0N0A0T6	A0A0N0A0T6	A0A0N0A0T6_9NOCA	cutinase (EC 3.1.1.74)	ADL03_19395	Nocardia sp. NRRL S-836	291	2010-08-10	1519492	LGDY01000098; KOV83888.1; -; Genomic_DNA.;	cellular organisms (no rank), Bacteria (superkingdom), Terrabacteria group (clade), Actinomycetota (phylum), Actinomycetes (class), Mycobacteriales (order), Nocardiaceae (family), Nocardia (genus), unclassified Nocardia (no rank)
A0A1R4B7V4	A0A1R4B7V4	A0A1R4B7V4_9VIBR	Lipase 1 (EC 3.1.1.3)	lip1 VPAL9027_03007	Vibrio palustris	299	2010-08-10	1918946	FUFT01000008; SJL84994.1; -; Genomic_DNA.;	cellular organisms (no rank), Bacteria (superkingdom), Pseudomonadota (phylum), Gammaproteobacteria (class), Vibrionales (order), Vibrionaceae (family), Vibrio (genus)
A0A345I0C2	A0A345I0C2	A0A345I0C2_9ACTN	cutinase (EC 3.1.1.74)	DVK44_06150	Streptomyces paludis	290	2011-04-05	2282738	CP031194; AXG82396.1; -; Genomic_DNA.;	cellular organisms (no rank), Bacteria (superkingdom), Terrabacteria group (clade), Actinomycetota (phylum), Actinomycetes (class), Kitasatosporales (order), Streptomycetaceae (family), Streptomyces (genus)
A0A0M8QRV5	A0A0M8QRV5	A0A0M8QRV5_9ACTN	cutinase (EC 3.1.1.74)	ADK41_11720	Streptomyces caelestis	283	2011-05-31	36816	LGCN01000119; KOT40875.1; -; Genomic_DNA.;	cellular organisms (no rank), Bacteria (superkingdom), Terrabacteria group (clade), Actinomycetota (phylum), Actinomycetes (class), Kitasatosporales (order), Streptomycetaceae (family), Streptomyces (genus)
A0A850JDB0	A0A850JDB0	A0A850JDB0_9ACTN	Poly(ethylene terephthalate) hydrolase (EC 3.1.1.101) (EC 3.1.1.74)	HUX53_05260	Actinomadura sp. BRA 177	302	2011-11-16	2745202	JABXFD010000164; NVI86696.1; -; Genomic_DNA.;	cellular organisms (no rank), Bacteria (superkingdom), Terrabacteria group (clade), Actinomycetota (phylum), Actinomycetes (class), Streptosporangiales (order), Thermomonosporaceae (family), Actinomadura (genus), unclassified Actinomadura (no rank)
A0A365GXM3	A0A365GXM3	A0A365GXM3_9ACTN	Poly(ethylene terephthalate) hydrolase (EC 3.1.1.101) (EC 3.1.1.74)	DPM19_30235	Actinomadura craniellae	292	2013-01-09	2231787	QLYX01000018; RAY11579.1; -; Genomic_DNA.;	cellular organisms (no rank), Bacteria (superkingdom), Terrabacteria group (clade), Actinomycetota (phylum), Actinomycetes (class), Streptosporangiales (order), Thermomonosporaceae (family), Actinomadura (genus)
A0A3E0WVY1	A0A3E0WVY1	A0A3E0WVY1_9GAMM	Dienelactone hydrolase domain-containing protein	CAL65_11960	Alkalilimnicola ehrlichii	305	2013-05-01	351052	NFZW01000010; RFA36156.1; -; Genomic_DNA.;	cellular organisms (no rank), Bacteria (superkingdom), Pseudomonadota (phylum), Gammaproteobacteria (class), Chromatiales (order), Ectothiorhodospiraceae (family), Alkalilimnicola (genus)
A0A6H0CF96	A0A6H0CF96	A0A6H0CF96_9ACTN	cutinase (EC 3.1.1.74)	HB370_03300	Streptomyces sp. DSM 40868	309	2013-07-24	2721173	CP050504; QIS69134.1; -; Genomic_DNA.;	cellular organisms (no rank), Bacteria (superkingdom), Terrabacteria group (clade), Actinomycetota (phylum), Actinomycetes (class), Kitasatosporales (order), Streptomycetaceae (family), Streptomyces (genus), unclassified Streptomyces (no rank)
A0A495X7G4	A0A495X7G4	A0A495X7G4_9PSEU	cutinase (EC 3.1.1.74)	DFJ66_0633	Saccharothrix variisporea	283	2013-07-24	543527	RBXR01000001; RKT67458.1; -; Genomic_DNA.;	cellular organisms (no rank), Bacteria (superkingdom), Terrabacteria group (clade), Actinomycetota (phylum), Actinomycetes (class), Pseudonocardiales (order), Pseudonocardiaceae (family), Saccharothrix (genus)
A0A346Y4Z8	A0A346Y4Z8	A0A346Y4Z8_9ACTN	cutinase (EC 3.1.1.74)	DVS28_a4888	Euzebya pacifica	421	2014-01-22	1608957	CP031165; AXV09545.1; -; Genomic_DNA.;	cellular organisms (no rank), Bacteria (superkingdom), Terrabacteria group (clade), Actinomycetota (phylum), Nitriliruptoria (class), Euzebyales (order), Euzebyaceae (family), Euzebya (genus)
A0A7W9IC21	A0A7W9IC21	A0A7W9IC21_9ACTN	Poly(ethylene terephthalate) hydrolase (EC 3.1.1.101) (EC 3.1.1.74)	F4562_000822	Streptosporangium becharense	305	2014-04-16	1816182	JACHMP010000001; MBB5817760.1; -; Genomic_DNA.;	cellular organisms (no rank), Bacteria (superkingdom), Terrabacteria group (clade), Actinomycetota (phylum), Actinomycetes (class), Streptosporangiales (order), Streptosporangiaceae (family), Streptosporangium (genus)
A0A918HYU7	A0A918HYU7	A0A918HYU7_9ACTN	cutinase (EC 3.1.1.74)	GCM10010274_39800	Streptomyces lavendofoliae	310	2014-04-16	67314	BMTP01000010; GGU47460.1; -; Genomic_DNA.;	cellular organisms (no rank), Bacteria (superkingdom), Terrabacteria group (clade), Actinomycetota (phylum), Actinomycetes (class), Kitasatosporales (order), Streptomycetaceae (family), Streptomyces (genus)
A0A1Q5CPY2	A0A1Q5CPY2	A0A1Q5CPY2_9ACTN	cutinase (EC 3.1.1.74)	AMK11_18880	Streptomyces sp. CB02414	307	2014-04-16	1703922	LIPF01000005; OKI85653.1; -; Genomic_DNA.;	cellular organisms (no rank), Bacteria (superkingdom), Terrabacteria group (clade), Actinomycetota (phylum), Actinomycetes (class), Kitasatosporales (order), Streptomycetaceae (family), Streptomyces (genus), unclassified Streptomyces (no rank)
A0A426UIS2	A0A426UIS2	A0A426UIS2_9ACTN	cutinase (EC 3.1.1.74)	EHS43_14445	Streptomyces sp. RP5T	315	2014-04-16	2490848	RSAJ01000109; RRR83370.1; -; Genomic_DNA.;	cellular organisms (no rank), Bacteria (superkingdom), Terrabacteria group (clade), Actinomycetota (phylum), Actinomycetes (class), Kitasatosporales (order), Streptomycetaceae (family), Streptomyces (genus), unclassified Streptomyces (no rank)
A0A1Q9LML8	A0A1Q9LML8	A0A1Q9LML8_9PSEU	cutinase (EC 3.1.1.74)	BJP25_17280	Actinokineospora bangkokensis	290	2014-04-16	1193682	MKQR01000011; OLR93239.1; -; Genomic_DNA.;	cellular organisms (no rank), Bacteria (superkingdom), Terrabacteria group (clade), Actinomycetota (phylum), Actinomycetes (class), Pseudonocardiales (order), Pseudonocardiaceae (family), Actinokineospora (genus)
A0A4V0ZKB9	A0A4V0ZKB9	A0A4V0ZKB9_9ACTN	Poly(ethylene terephthalate) hydrolase (EC 3.1.1.101) (EC 3.1.1.74)	lip3 EKD16_23470	Streptomonospora litoralis	315	2014-04-16	2498135	CP036455; QBI56442.1; -; Genomic_DNA.;	cellular organisms (no rank), Bacteria (superkingdom), Terrabacteria group (clade), Actinomycetota (phylum), Actinomycetes (class), Streptosporangiales (order), Nocardiopsaceae (family), Streptomonospora (genus)
A0A1V9K892	A0A1V9K892	A0A1V9K892_9ACTN	cutinase (EC 3.1.1.74)	B0675_00250	Streptomyces sp. M41(2017)	324	2014-06-11	1955065	MWFK01000001; OQQ15788.1; -; Genomic_DNA.;	cellular organisms (no rank), Bacteria (superkingdom), Terrabacteria group (clade), Actinomycetota (phylum), Actinomycetes (class), Kitasatosporales (order), Streptomycetaceae (family), Streptomyces (genus), unclassified Streptomyces (no rank)
A0A4R4RGF6	A0A4R4RGF6	A0A4R4RGF6_9ACTN	Poly(ethylene terephthalate) hydrolase (EC 3.1.1.101) (EC 3.1.1.74)	E1281_25545	Actinomadura sp. KC345	282	2014-07-09	2530371	SMKH01000178; TDC47919.1; -; Genomic_DNA.;	cellular organisms (no rank), Bacteria (superkingdom), Terrabacteria group (clade), Actinomycetota (phylum), Actinomycetes (class), Streptosporangiales (order), Thermomonosporaceae (family), Actinomadura (genus), unclassified Actinomadura (no rank)
A0A7G7BRI9	A0A7G7BRI9	A0A7G7BRI9_9ACTN	cutinase (EC 3.1.1.74)	F0344_28150	Streptomyces finlayi	310	2014-10-29	67296	CP045702; QNE77954.1; -; Genomic_DNA.;	cellular organisms (no rank), Bacteria (superkingdom), Terrabacteria group (clade), Actinomycetota (phylum), Actinomycetes (class), Kitasatosporales (order), Streptomycetaceae (family), Streptomyces (genus)
A0A919BTI0	A0A919BTI0	A0A919BTI0_STRFL	cutinase (EC 3.1.1.74)	GCM10017667_45900	Streptomyces filamentosus (Streptomyces roseosporus)	288	2014-11-26	67294	BNBE01000002; GHG08707.1; -; Genomic_DNA.;	cellular organisms (no rank), Bacteria (superkingdom), Terrabacteria group (clade), Actinomycetota (phylum), Actinomycetes (class), Kitasatosporales (order), Streptomycetaceae (family), Streptomyces (genus)
A0A5J6HD31	A0A5J6HD31	A0A5J6HD31_STRAD	cutinase (EC 3.1.1.74)	CP975_01360	Streptomyces alboniger	335	2015-01-07	132473	CP023695; QEV16333.1; -; Genomic_DNA.;	cellular organisms (no rank), Bacteria (superkingdom), Terrabacteria group (clade), Actinomycetota (phylum), Actinomycetes (class), Kitasatosporales (order), Streptomycetaceae (family), Streptomyces (genus), Streptomyces aurantiacus group (no rank)
A0A6H9YZG5	A0A6H9YZG5	A0A6H9YZG5_9ACTN	Poly(ethylene terephthalate) hydrolase (EC 3.1.1.101) (EC 3.1.1.74)	F8566_01620	Actinomadura rudentiformis	268	2015-02-04	359158	WBMT01000001; KAB2352764.1; -; Genomic_DNA.;	cellular organisms (no rank), Bacteria (superkingdom), Terrabacteria group (clade), Actinomycetota (phylum), Actinomycetes (class), Streptosporangiales (order), Thermomonosporaceae (family), Actinomadura (genus)
A0A2Z5JTZ8	A0A2Z5JTZ8	A0A2Z5JTZ8_9ACTN	cutinase (EC 3.1.1.74)	xlnA2 C1703_02520	Streptomyces sp. Go-475	456	2015-02-04	2072505	CP026121; AXE83856.1; -; Genomic_DNA.;	cellular organisms (no rank), Bacteria (superkingdom), Terrabacteria group (clade), Actinomycetota (phylum), Actinomycetes (class), Kitasatosporales (order), Streptomycetaceae (family), Streptomyces (genus), unclassified Streptomyces (no rank)
A0A944FRZ9	A0A944FRZ9	A0A944FRZ9_9ACTN	cutinase (EC 3.1.1.74)	J7I94_11770	Streptomyces sp. ISL-12	343	2015-04-01	2819177	JAGGOO010000040; MBT2411236.1; -; Genomic_DNA.;	cellular organisms (no rank), Bacteria (superkingdom), Terrabacteria group (clade), Actinomycetota (phylum), Actinomycetes (class), Kitasatosporales (order), Streptomycetaceae (family), Streptomyces (genus), unclassified Streptomyces (no rank)
A0A6G3SD45	A0A6G3SD45	A0A6G3SD45_9ACTN	cutinase (EC 3.1.1.74)	G3I40_37870	Streptomyces sp. SID14478	293	2015-04-01	2706073	JAAGMG010001188; NEB80937.1; -; Genomic_DNA.;	cellular organisms (no rank), Bacteria (superkingdom), Terrabacteria group (clade), Actinomycetota (phylum), Actinomycetes (class), Kitasatosporales (order), Streptomycetaceae (family), Streptomyces (genus), unclassified Streptomyces (no rank)
A0A5J6FPI7	A0A5J6FPI7	A0A5J6FPI7_9ACTN	cutinase (EC 3.1.1.74)	CP967_25830	Streptomyces nitrosporeus	311	2015-04-29	28894	CP023702; QEU76770.1; -; Genomic_DNA.;	cellular organisms (no rank), Bacteria (superkingdom), Terrabacteria group (clade), Actinomycetota (phylum), Actinomycetes (class), Kitasatosporales (order), Streptomycetaceae (family), Streptomyces (genus)
A0A939TAR4	A0A939TAR4	A0A939TAR4_9ACTN	Poly(ethylene terephthalate) hydrolase (EC 3.1.1.101) (EC 3.1.1.74)	J4573_52145	Actinomadura barringtoniae	298	2015-09-16	1427535	JAGEOJ010000041; MBO2455709.1; -; Genomic_DNA.;	cellular organisms (no rank), Bacteria (superkingdom), Terrabacteria group (clade), Actinomycetota (phylum), Actinomycetes (class), Streptosporangiales (order), Thermomonosporaceae (family), Actinomadura (genus)
C6WFI2	C6WFI2	C6WFI2_ACTMD	cutinase (EC 3.1.1.74)	Amir_1969	Actinosynnema mirum (strain ATCC 29888 / DSM 43827 / JCM 3225 / NBRC 14064 / NCIMB 13271 / NRRL B-12336 / IMRU 3971 / 101)	285	2015-09-16	446462	CP001630; ACU35917.1; -; Genomic_DNA.;	cellular organisms (no rank), Bacteria (superkingdom), Terrabacteria group (clade), Actinomycetota (phylum), Actinomycetes (class), Pseudonocardiales (order), Pseudonocardiaceae (family), Actinosynnema (genus), Actinosynnema mirum (species)
A0A3N0EHU6	A0A3N0EHU6	A0A3N0EHU6_9ACTN	Poly(ethylene terephthalate) hydrolase (EC 3.1.1.101) (EC 3.1.1.74)	EFW17_01180	Nocardiopsaceae bacterium YIM 96095	311	2015-09-16	2487137	RJMB01000001; RNL87455.1; -; Genomic_DNA.;	cellular organisms (no rank), Bacteria (superkingdom), Terrabacteria group (clade), Actinomycetota (phylum), Actinomycetes (class), Streptosporangiales (order), Nocardiopsaceae (family), unclassified Nocardiopsaceae (no rank)
A0A0L0KIC3	A0A0L0KIC3	A0A0L0KIC3_9ACTN	cutinase (EC 3.1.1.74)	IQ63_09235	Streptomyces acidiscabies	304	2015-10-14	42234	JPPY01000063; KND37573.1; -; Genomic_DNA.;	cellular organisms (no rank), Bacteria (superkingdom), Terrabacteria group (clade), Actinomycetota (phylum), Actinomycetes (class), Kitasatosporales (order), Streptomycetaceae (family), Streptomyces (genus)
A0A0N0ALN4	A0A0N0ALN4	A0A0N0ALN4_9ACTN	Poly(ethylene terephthalate) hydrolase (EC 3.1.1.101) (EC 3.1.1.74)	ADL05_17165	Nocardiopsis sp. NRRL B-16309	278	2015-10-14	1519494	LGEC01000080; KOX14110.1; -; Genomic_DNA.;	cellular organisms (no rank), Bacteria (superkingdom), Terrabacteria group (clade), Actinomycetota (phylum), Actinomycetes (class), Streptosporangiales (order), Nocardiopsaceae (family), Nocardiopsis (genus), unclassified Nocardiopsis (no rank)
A0A6G4TRG5	A0A6G4TRG5	A0A6G4TRG5_9ACTN	cutinase (EC 3.1.1.74)	G5C51_00450	Streptomyces coryli	309	2015-11-11	1128680	JAAKZV010000001; NGN62382.1; -; Genomic_DNA.;	cellular organisms (no rank), Bacteria (superkingdom), Terrabacteria group (clade), Actinomycetota (phylum), Actinomycetes (class), Kitasatosporales (order), Streptomycetaceae (family), Streptomyces (genus)
A0A3D9SUJ1	A0A3D9SUJ1	A0A3D9SUJ1_9ACTN	Poly(ethylene terephthalate) hydrolase (EC 3.1.1.101) (EC 3.1.1.74)	DFJ69_3167	Thermomonospora umbrina	290	2015-11-11	111806	QTTT01000001; REE97693.1; -; Genomic_DNA.;	cellular organisms (no rank), Bacteria (superkingdom), Terrabacteria group (clade), Actinomycetota (phylum), Actinomycetes (class), Streptosporangiales (order), Thermomonosporaceae (family), Thermomonospora (genus)
A0A370B372	A0A370B372	A0A370B372_9ACTN	cutinase (EC 3.1.1.74)	DVH02_30335	Streptomyces corynorhini	305	2015-12-09	2282652	QQNA01000311; RDG34524.1; -; Genomic_DNA.;	cellular organisms (no rank), Bacteria (superkingdom), Terrabacteria group (clade), Actinomycetota (phylum), Actinomycetes (class), Kitasatosporales (order), Streptomycetaceae (family), Streptomyces (genus)
A0A939PKG5	A0A939PKG5	A0A939PKG5_9ACTN	Poly(ethylene terephthalate) hydrolase (EC 3.1.1.101) (EC 3.1.1.74)	J4573_24210	Actinomadura barringtoniae	283	2015-12-09	1427535	JAGEOJ010000010; MBO2450226.1; -; Genomic_DNA.;	cellular organisms (no rank), Bacteria (superkingdom), Terrabacteria group (clade), Actinomycetota (phylum), Actinomycetes (class), Streptosporangiales (order), Thermomonosporaceae (family), Actinomadura (genus)
A0A1E5PJV5	A0A1E5PJV5	A0A1E5PJV5_9ACTN	cutinase (EC 3.1.1.74)	AS594_30770	Streptomyces agglomeratus	303	2015-12-09	285458	MEHJ01000001; OEJ29817.1; -; Genomic_DNA.;	cellular organisms (no rank), Bacteria (superkingdom), Terrabacteria group (clade), Actinomycetota (phylum), Actinomycetes (class), Kitasatosporales (order), Streptomycetaceae (family), Streptomyces (genus)
W7S7Q7	W7S7Q7	W7S7Q7_KUTS7	cutinase (EC 3.1.1.74)	KUTG_00401	Kutzneria sp. (strain 744)	393	2015-12-09	345341	KK037166; EWM10097.1; -; Genomic_DNA.;	cellular organisms (no rank), Bacteria (superkingdom), Terrabacteria group (clade), Actinomycetota (phylum), Actinomycetes (class), Pseudonocardiales (order), Pseudonocardiaceae (family), Kutzneria (genus), unclassified Kutzneria (no rank)
A0A918BAT3	A0A918BAT3	A0A918BAT3_9ACTN	cutinase (EC 3.1.1.74)	GCM10010145_19800	Streptomyces ruber	318	2015-12-09	83378	BMQK01000003; GGQ50754.1; -; Genomic_DNA.;	cellular organisms (no rank), Bacteria (superkingdom), Terrabacteria group (clade), Actinomycetota (phylum), Actinomycetes (class), Kitasatosporales (order), Streptomycetaceae (family), Streptomyces (genus)
A0A1Q5MPW7	A0A1Q5MPW7	A0A1Q5MPW7_9ACTN	cutinase (EC 3.1.1.74)	AMK16_26755	Streptomyces sp. CB00455	317	2015-12-09	1703927	LIVQ01000007; OKK16264.1; -; Genomic_DNA.;	cellular organisms (no rank), Bacteria (superkingdom), Terrabacteria group (clade), Actinomycetota (phylum), Actinomycetes (class), Kitasatosporales (order), Streptomycetaceae (family), Streptomyces (genus), unclassified Streptomyces (no rank)
A0A2N5XGR9	A0A2N5XGR9	A0A2N5XGR9_9ACTN	cutinase (EC 3.1.1.74)	C0036_05935	Streptomyces sp. DJ	322	2015-12-09	2067551	PKSK01000508; PLW73682.1; -; Genomic_DNA.;	cellular organisms (no rank), Bacteria (superkingdom), Terrabacteria group (clade), Actinomycetota (phylum), Actinomycetes (class), Kitasatosporales (order), Streptomycetaceae (family), Streptomyces (genus), unclassified Streptomyces (no rank)
A0A919S3I3	A0A919S3I3	A0A919S3I3_9ACTN	cutinase (EC 3.1.1.74)	Aau02nite_07370	Actinoplanes auranticolor	310	2015-12-09	47988	BOQL01000006; GIM63953.1; -; Genomic_DNA.;	cellular organisms (no rank), Bacteria (superkingdom), Terrabacteria group (clade), Actinomycetota (phylum), Actinomycetes (class), Micromonosporales (order), Micromonosporaceae (family), Actinoplanes (genus)
A0A852TYE9	A0A852TYE9	A0A852TYE9_9ACTN	Poly(ethylene terephthalate) hydrolase (EC 3.1.1.101) (EC 3.1.1.74)	HDA32_004078	Spinactinospora alkalitolerans	318	2015-12-09	687207	JACCCC010000001; NYE48958.1; -; Genomic_DNA.;	cellular organisms (no rank), Bacteria (superkingdom), Terrabacteria group (clade), Actinomycetota (phylum), Actinomycetes (class), Streptosporangiales (order), Nocardiopsaceae (family), Spinactinospora (genus)
M3CVD6	M3CVD6	M3CVD6_9ACTN	cutinase (EC 3.1.1.74)	H114_16568	Streptomyces gancidicus BKS 13-15	307	2016-01-20	1284664	AOHP01000067; EMF28053.1; -; Genomic_DNA.;	cellular organisms (no rank), Bacteria (superkingdom), Terrabacteria group (clade), Actinomycetota (phylum), Actinomycetes (class), Kitasatosporales (order), Streptomycetaceae (family), Streptomyces (genus), Streptomyces pseudogriseolus group (no rank), Streptomyces gancidicus (species)
A0A7H0I2J4	A0A7H0I2J4	A0A7H0I2J4_9ACTN	cutinase (EC 3.1.1.74)	IAG43_31635	Streptomyces genisteinicus	314	2016-01-20	2768068	CP060825; QNP67010.1; -; Genomic_DNA.;	cellular organisms (no rank), Bacteria (superkingdom), Terrabacteria group (clade), Actinomycetota (phylum), Actinomycetes (class), Kitasatosporales (order), Streptomycetaceae (family), Streptomyces (genus)
A0A918UFC6	A0A918UFC6	A0A918UFC6_9ACTN	cutinase (EC 3.1.1.74)	GCM10010365_18770	Streptomyces poonensis	313	2016-01-20	68255	BMVW01000002; GGZ00246.1; -; Genomic_DNA.;	cellular organisms (no rank), Bacteria (superkingdom), Terrabacteria group (clade), Actinomycetota (phylum), Actinomycetes (class), Kitasatosporales (order), Streptomycetaceae (family), Streptomyces (genus)
A0A494UHL6	A0A494UHL6	A0A494UHL6_9ACTN	cutinase (EC 3.1.1.74)	CNQ36_02295	Streptomyces fungicidicus	300	2016-03-16	68203	CP023407; AYL34353.1; -; Genomic_DNA.;	cellular organisms (no rank), Bacteria (superkingdom), Terrabacteria group (clade), Actinomycetota (phylum), Actinomycetes (class), Kitasatosporales (order), Streptomycetaceae (family), Streptomyces (genus)
A0A4R4R0K0	A0A4R4R0K0	A0A4R4R0K0_9ACTN	Poly(ethylene terephthalate) hydrolase (EC 3.1.1.101) (EC 3.1.1.74)	E1281_36960	Actinomadura sp. KC345	305	2016-03-16	2530371	SMKH01000415; TDC41829.1; -; Genomic_DNA.;	cellular organisms (no rank), Bacteria (superkingdom), Terrabacteria group (clade), Actinomycetota (phylum), Actinomycetes (class), Streptosporangiales (order), Thermomonosporaceae (family), Actinomadura (genus), unclassified Actinomadura (no rank)
A0A1I5RT09	A0A1I5RT09	A0A1I5RT09_9ACTN	Poly(ethylene terephthalate) hydrolase (EC 3.1.1.101) (EC 3.1.1.74)	SAMN04489713_115217	Actinomadura madurae	292	2016-04-13	1993	FOVH01000015; SFP61076.1; -; Genomic_DNA.;	cellular organisms (no rank), Bacteria (superkingdom), Terrabacteria group (clade), Actinomycetota (phylum), Actinomycetes (class), Streptosporangiales (order), Thermomonosporaceae (family), Actinomadura (genus)
A0A420UZD9	A0A420UZD9	A0A420UZD9_9ACTN	cutinase (EC 3.1.1.74)	DC095_022520 SFRA_022870	Streptomyces xinghaiensis	319	2016-04-13	1038928	JNAD02000011; RKM93327.1; -; Genomic_DNA.;"QFBD02000011; RNC71074.1; -; Genomic_DNA.";	cellular organisms (no rank), Bacteria (superkingdom), Terrabacteria group (clade), Actinomycetota (phylum), Actinomycetes (class), Kitasatosporales (order), Streptomycetaceae (family), Streptomyces (genus)
A0A931GV53	A0A931GV53	A0A931GV53_9ACTN	Poly(ethylene terephthalate) hydrolase (EC 3.1.1.101) (EC 3.1.1.74)	IW256_008002	Actinomadura viridis	289	2016-04-13	58110	JADOUA010000001; MBG6093889.1; -; Genomic_DNA.;	cellular organisms (no rank), Bacteria (superkingdom), Terrabacteria group (clade), Actinomycetota (phylum), Actinomycetes (class), Streptosporangiales (order), Thermomonosporaceae (family), Actinomadura (genus)
A0A919TTZ5	A0A919TTZ5	A0A919TTZ5_9ACTN	cutinase (EC 3.1.1.74)	Ate02nite_32420	Actinoplanes tereljensis	290	2016-04-13	571912	BOMY01000022; GIF20512.1; -; Genomic_DNA.;	cellular organisms (no rank), Bacteria (superkingdom), Terrabacteria group (clade), Actinomycetota (phylum), Actinomycetes (class), Micromonosporales (order), Micromonosporaceae (family), Actinoplanes (genus)
A0A918EI19	A0A918EI19	A0A918EI19_9ACTN	cutinase (EC 3.1.1.74)	GCM10010249_09520	Streptomyces roseolilacinus	299	2016-04-13	66904	BMSV01000002; GGP93863.1; -; Genomic_DNA.;	cellular organisms (no rank), Bacteria (superkingdom), Terrabacteria group (clade), Actinomycetota (phylum), Actinomycetes (class), Kitasatosporales (order), Streptomycetaceae (family), Streptomyces (genus)
A0A895YHF9	A0A895YHF9	A0A895YHF9_9ACTN	Alpha/beta hydrolase	JQS43_15600	Natronosporangium hydrolyticum	282	2016-04-13	2811111	CP070499; QSB17354.1; -; Genomic_DNA.;	cellular organisms (no rank), Bacteria (superkingdom), Terrabacteria group (clade), Actinomycetota (phylum), Actinomycetes (class), Micromonosporales (order), Micromonosporaceae (family), Natronosporangium (genus)
A0A2T7T6I3	A0A2T7T6I3	A0A2T7T6I3_9ACTN	cutinase (EC 3.1.1.74)	Y717_24580	Streptomyces scopuliridis RB72	308	2016-04-13	1440053	AZSP01000173; PVE10770.1; -; Genomic_DNA.;	cellular organisms (no rank), Bacteria (superkingdom), Terrabacteria group (clade), Actinomycetota (phylum), Actinomycetes (class), Kitasatosporales (order), Streptomycetaceae (family), Streptomyces (genus), Streptomyces scopuliridis (species)
A0A4R5ARP1	A0A4R5ARP1	A0A4R5ARP1_9ACTN	Poly(ethylene terephthalate) hydrolase (EC 3.1.1.101) (EC 3.1.1.74)	E1293_27680	Actinomadura darangshiensis	303	2016-06-08	705336	SMKY01000150; TDD75808.1; -; Genomic_DNA.;	cellular organisms (no rank), Bacteria (superkingdom), Terrabacteria group (clade), Actinomycetota (phylum), Actinomycetes (class), Streptosporangiales (order), Thermomonosporaceae (family), Actinomadura (genus)
W7SR30	W7SR30	W7SR30_KUTS7	cutinase (EC 3.1.1.74)	KUTG_00445	Kutzneria sp. (strain 744)	308	2016-06-08	345341	KK037166; EWM10141.1; -; Genomic_DNA.;	cellular organisms (no rank), Bacteria (superkingdom), Terrabacteria group (clade), Actinomycetota (phylum), Actinomycetes (class), Pseudonocardiales (order), Pseudonocardiaceae (family), Kutzneria (genus), unclassified Kutzneria (no rank)
A0A1V2PVS2	A0A1V2PVS2	A0A1V2PVS2_9PSEU	cutinase (EC 3.1.1.74)	ALI22I_42390	Saccharothrix sp. ALI-22-I	288	2016-07-06	1933778	MTQP01000069; ONI80083.1; -; Genomic_DNA.;	cellular organisms (no rank), Bacteria (superkingdom), Terrabacteria group (clade), Actinomycetota (phylum), Actinomycetes (class), Pseudonocardiales (order), Pseudonocardiaceae (family), Saccharothrix (genus), unclassified Saccharothrix (no rank)
A0AA42NPA1	A0AA42NPA1	A0AA42NPA1_9PSED	Cutinase	N5C41_23345	Pseudomonas sp. GD03985	255	2016-07-06	2975414	JAOBYS010000050; MDH1067314.1; -; Genomic_DNA.;	cellular organisms (no rank), Bacteria (superkingdom), Pseudomonadota (phylum), Gammaproteobacteria (class), Pseudomonadales (order), Pseudomonadaceae (family), Pseudomonas (genus), unclassified Pseudomonas (no rank)
A0A7W7RJC2	A0A7W7RJC2	A0A7W7RJC2_9ACTN	Putative dienelactone hydrolase	F4561_003852	Lipingzhangella halophila	311	2016-07-06	1783352	JACHJT010000001; MBB4933032.1; -; Genomic_DNA.;	cellular organisms (no rank), Bacteria (superkingdom), Terrabacteria group (clade), Actinomycetota (phylum), Actinomycetes (class), Streptosporangiales (order), Nocardiopsaceae (family), Lipingzhangella (genus)
A0A8H9GVK2	A0A8H9GVK2	A0A8H9GVK2_9ACTN	Poly(ethylene terephthalate) hydrolase (EC 3.1.1.101) (EC 3.1.1.74)	GCM10011574_13740	Microbispora bryophytorum	281	2016-10-05	1460882	BMMN01000002; GGO03641.1; -; Genomic_DNA.;	cellular organisms (no rank), Bacteria (superkingdom), Terrabacteria group (clade), Actinomycetota (phylum), Actinomycetes (class), Streptosporangiales (order), Streptosporangiaceae (family), Microbispora (genus)
A0A542DNC0	A0A542DNC0	A0A542DNC0_AMYCI	cutinase (EC 3.1.1.74)	FB471_4400	Amycolatopsis cihanbeyliensis	298	2016-10-05	1128664	VFML01000001; TQJ04599.1; -; Genomic_DNA.;	cellular organisms (no rank), Bacteria (superkingdom), Terrabacteria group (clade), Actinomycetota (phylum), Actinomycetes (class), Pseudonocardiales (order), Pseudonocardiaceae (family), Amycolatopsis (genus)
A0A100Y0Y1	A0A100Y0Y1	A0A100Y0Y1_9ACTN	cutinase (EC 3.1.1.74)	ATE80_27915	Streptomyces kanasensis	300	2016-11-02	936756	LNSV01000120; KUH35674.1; -; Genomic_DNA.;	cellular organisms (no rank), Bacteria (superkingdom), Terrabacteria group (clade), Actinomycetota (phylum), Actinomycetes (class), Kitasatosporales (order), Streptomycetaceae (family), Streptomyces (genus)
A0A426VCW9	A0A426VCW9	A0A426VCW9_9BURK	Alpha/beta hydrolase	EIP75_09875	Aquabacterium soli	284	2016-11-30	2493092	RSED01000006; RRS04714.1; -; Genomic_DNA.;	cellular organisms (no rank), Bacteria (superkingdom), Pseudomonadota (phylum), Betaproteobacteria (class), Burkholderiales (order), Burkholderiales genera incertae sedis (no rank), Aquabacterium (genus)
A0A2U2ZK41	A0A2U2ZK41	A0A2U2ZK41_9ACTN	cutinase (EC 3.1.1.74)	DI272_43490	Streptomyces sp. Act143	308	2017-01-18	2200760	QFRX01000009; PWI12658.1; -; Genomic_DNA.;	cellular organisms (no rank), Bacteria (superkingdom), Terrabacteria group (clade), Actinomycetota (phylum), Actinomycetes (class), Kitasatosporales (order), Streptomycetaceae (family), Streptomyces (genus), unclassified Streptomyces (no rank)
D1A646	D1A646	D1A646_THECD	Poly(ethylene terephthalate) hydrolase (EC 3.1.1.101) (EC 3.1.1.74)	Tcur_4623	Thermomonospora curvata (strain ATCC 19995 / DSM 43183 / JCM 3096 / KCTC 9072 / NBRC 15933 / NCIMB 10081 / Henssen B9)	295	2017-01-18	471852	CP001738; ACZ00145.1; -; Genomic_DNA.;	cellular organisms (no rank), Bacteria (superkingdom), Terrabacteria group (clade), Actinomycetota (phylum), Actinomycetes (class), Streptosporangiales (order), Thermomonosporaceae (family), Thermomonospora (genus), Thermomonospora curvata (species)
A0A1A5PC15	A0A1A5PC15	A0A1A5PC15_9ACTN	cutinase (EC 3.1.1.74)	A4U61_07090	Streptomyces sp. H-KF8	312	2017-01-18	1727216	LWAB01000003; OBQ52582.1; -; Genomic_DNA.;	cellular organisms (no rank), Bacteria (superkingdom), Terrabacteria group (clade), Actinomycetota (phylum), Actinomycetes (class), Kitasatosporales (order), Streptomycetaceae (family), Streptomyces (genus), unclassified Streptomyces (no rank)
A0A147KJY8	A0A147KJY8	A0A147KJY8_THECS	Poly(ethylene terephthalate) hydrolase (EC 3.1.1.101) (EC 3.1.1.74)	AC529_06240	Thermobifida cellulosilytica TB100	300	2017-01-18	665004	LGEM01000023; KUP97549.1; -; Genomic_DNA.;	cellular organisms (no rank), Bacteria (superkingdom), Terrabacteria group (clade), Actinomycetota (phylum), Actinomycetes (class), Streptosporangiales (order), Nocardiopsaceae (family), Thermobifida (genus), Thermobifida cellulosilytica (species)
A0A6C0PZH1	A0A6C0PZH1	A0A6C0PZH1_9ACTN	cutinase (EC 3.1.1.74)	lip1 SSPS47_07680	Streptomyces sp. S4.7	325	2017-01-18	2705439	CP048397; QHY94998.1; -; Genomic_DNA.;	cellular organisms (no rank), Bacteria (superkingdom), Terrabacteria group (clade), Actinomycetota (phylum), Actinomycetes (class), Kitasatosporales (order), Streptomycetaceae (family), Streptomyces (genus), unclassified Streptomyces (no rank)
A0A150VNC7	A0A150VNC7	A0A150VNC7_9ACTN	cutinase (EC 3.1.1.74)	AWI43_22255	Streptomyces sp. WAC04657	292	2017-01-18	1779145	LQYF01000002; KYG52038.1; -; Genomic_DNA.;	cellular organisms (no rank), Bacteria (superkingdom), Terrabacteria group (clade), Actinomycetota (phylum), Actinomycetes (class), Kitasatosporales (order), Streptomycetaceae (family), Streptomyces (genus), unclassified Streptomyces (no rank)
A0A6B2SDS5	A0A6B2SDS5	A0A6B2SDS5_9ACTN	cutinase (EC 3.1.1.74)	G3I23_01490	Streptomyces sp. SID10115	312	2017-01-18	2706016	JAAGLF010000039; NDZ84251.1; -; Genomic_DNA.;	cellular organisms (no rank), Bacteria (superkingdom), Terrabacteria group (clade), Actinomycetota (phylum), Actinomycetes (class), Kitasatosporales (order), Streptomycetaceae (family), Streptomyces (genus), unclassified Streptomyces (no rank)
W7J233	W7J233	W7J233_9PSEU	cutinase (EC 3.1.1.74)	UO65_4521	Actinokineospora spheciospongiae	307	2017-03-15	909613	AYXG01000169; EWC60174.1; -; Genomic_DNA.;	cellular organisms (no rank), Bacteria (superkingdom), Terrabacteria group (clade), Actinomycetota (phylum), Actinomycetes (class), Pseudonocardiales (order), Pseudonocardiaceae (family), Actinokineospora (genus)
A0A550HNW9	A0A550HNW9	A0A550HNW9_9ACTN	cutinase (EC 3.1.1.74)	E4K73_29450	Streptomyces sp. IB201691-2A2	292	2017-03-15	2561920	SPQF01000013; TRO60434.1; -; Genomic_DNA.;	cellular organisms (no rank), Bacteria (superkingdom), Terrabacteria group (clade), Actinomycetota (phylum), Actinomycetes (class), Kitasatosporales (order), Streptomycetaceae (family), Streptomyces (genus), unclassified Streptomyces (no rank)
C7Q335	C7Q335	C7Q335_CATAD	cutinase (EC 3.1.1.74)	Caci_4911	Catenulispora acidiphila (strain DSM 44928 / JCM 14897 / NBRC 102108 / NRRL B-24433 / ID139908)	472	2017-03-15	479433	CP001700; ACU73771.1; -; Genomic_DNA.;	cellular organisms (no rank), Bacteria (superkingdom), Terrabacteria group (clade), Actinomycetota (phylum), Actinomycetes (class), Catenulisporales (order), Catenulisporaceae (family), Catenulispora (genus), Catenulispora acidiphila (species)
A0A6G2B826	A0A6G2B826	A0A6G2B826_9ACTN	cutinase (EC 3.1.1.74)	F0L17_04365	Streptomyces taklimakanensis	318	2017-03-15	2569853	WIXO01000001; MTE18374.1; -; Genomic_DNA.;	cellular organisms (no rank), Bacteria (superkingdom), Terrabacteria group (clade), Actinomycetota (phylum), Actinomycetes (class), Kitasatosporales (order), Streptomycetaceae (family), Streptomyces (genus)
A0A5Q4SCA5	A0A5Q4SCA5	A0A5Q4SCA5_9ACTN	cutinase (EC 3.1.1.74)	EAO68_30305	Streptomyces sp. wa22	311	2017-04-12	1828244	RDBG01000071; TXS08451.1; -; Genomic_DNA.;	cellular organisms (no rank), Bacteria (superkingdom), Terrabacteria group (clade), Actinomycetota (phylum), Actinomycetes (class), Kitasatosporales (order), Streptomycetaceae (family), Streptomyces (genus), unclassified Streptomyces (no rank)
A0A1T4KK94	A0A1T4KK94	A0A1T4KK94_9ACTN	Poly(ethylene terephthalate) hydrolase (EC 3.1.1.101) (EC 3.1.1.74)	SAMN02745673_00423	Marinactinospora thermotolerans DSM 45154	311	2017-04-12	1122192	FUWS01000001; SJZ42839.1; -; Genomic_DNA.;	cellular organisms (no rank), Bacteria (superkingdom), Terrabacteria group (clade), Actinomycetota (phylum), Actinomycetes (class), Streptosporangiales (order), Nocardiopsaceae (family), Marinactinospora (genus), Marinactinospora thermotolerans (species)
A0A7W0HRK2	A0A7W0HRK2	A0A7W0HRK2_9ACTN	Poly(ethylene terephthalate) hydrolase (EC 3.1.1.101) (EC 3.1.1.74)	HNR30_004105	Nonomuraea soli	288	2017-04-12	1032476	JACDUR010000004; MBA2892751.1; -; Genomic_DNA.;	cellular organisms (no rank), Bacteria (superkingdom), Terrabacteria group (clade), Actinomycetota (phylum), Actinomycetes (class), Streptosporangiales (order), Streptosporangiaceae (family), Nonomuraea (genus)
A0A6C0TNF1	A0A6C0TNF1	A0A6C0TNF1_9PSED	Alpha/beta hydrolase	G3M63_00035	Pseudomonas sp. OIL-1	300	2017-04-12	2706126	CP048629; QIB49595.1; -; Genomic_DNA.;	cellular organisms (no rank), Bacteria (superkingdom), Pseudomonadota (phylum), Gammaproteobacteria (class), Pseudomonadales (order), Pseudomonadaceae (family), Pseudomonas (genus), unclassified Pseudomonas (no rank)
A0A2Z4V3Y3	A0A2Z4V3Y3	A0A2Z4V3Y3_9ACTN	cutinase (EC 3.1.1.74)	DRB96_31345	Streptomyces sp. ICC1	306	2017-04-12	2099583	CP030287; AWZ16003.1; -; Genomic_DNA.;	cellular organisms (no rank), Bacteria (superkingdom), Terrabacteria group (clade), Actinomycetota (phylum), Actinomycetes (class), Kitasatosporales (order), Streptomycetaceae (family), Streptomyces (genus), unclassified Streptomyces (no rank)
A0A031MKR8	A0A031MKR8	A0A031MKR8_9GAMM	Cutinase (Predicted dienelactone hydrolase)	SAMN04487855_0215 SAMN05216589_1412	Halopseudomonas bauzanensis	302	2017-04-12	653930	FOGN01000001; SER72431.1; -; Genomic_DNA.;"FOUA01000001; SFL57825.1; -; Genomic_DNA.";	cellular organisms (no rank), Bacteria (superkingdom), Pseudomonadota (phylum), Gammaproteobacteria (class), Pseudomonadales (order), Pseudomonadaceae (family), Halopseudomonas (genus)
A0A918GHB6	A0A918GHB6	A0A918GHB6_9PSEU	cutinase (EC 3.1.1.74)	GCM10010171_34200	Actinokineospora fastidiosa	280	2017-04-12	1816	BMRB01000002; GGS36559.1; -; Genomic_DNA.;	cellular organisms (no rank), Bacteria (superkingdom), Terrabacteria group (clade), Actinomycetota (phylum), Actinomycetes (class), Pseudonocardiales (order), Pseudonocardiaceae (family), Actinokineospora (genus)
A0A0L8LWT8	A0A0L8LWT8	A0A0L8LWT8_9ACTN	cutinase (EC 3.1.1.74)	ADK37_05450 AQJ84_32550	Streptomyces resistomycificus	321	2017-04-12	67356	LGUS01000024; KOG42554.1; -; Genomic_DNA.;"LMWZ01000030; KUN92707.1; -; Genomic_DNA.";	cellular organisms (no rank), Bacteria (superkingdom), Terrabacteria group (clade), Actinomycetota (phylum), Actinomycetes (class), Kitasatosporales (order), Streptomycetaceae (family), Streptomyces (genus), Streptomyces aurantiacus group (no rank)
A0A7G1NXX2	A0A7G1NXX2	A0A7G1NXX2_9ACTN	cutinase (EC 3.1.1.74)	GCM10017557_06240	Streptomyces aurantiacus	323	2017-04-12	47760	AP023440; BCL25765.1; -; Genomic_DNA.;	cellular organisms (no rank), Bacteria (superkingdom), Terrabacteria group (clade), Actinomycetota (phylum), Actinomycetes (class), Kitasatosporales (order), Streptomycetaceae (family), Streptomyces (genus), Streptomyces aurantiacus group (no rank)
A0A543FN38	A0A543FN38	A0A543FN38_9PSEU	cutinase (EC 3.1.1.74)	FB388_6520	Pseudonocardia cypriaca	294	2017-04-12	882449	VFPH01000003; TQM35094.1; -; Genomic_DNA.;	cellular organisms (no rank), Bacteria (superkingdom), Terrabacteria group (clade), Actinomycetota (phylum), Actinomycetes (class), Pseudonocardiales (order), Pseudonocardiaceae (family), Pseudonocardia (genus)
A0A0C2B922	A0A0C2B922	A0A0C2B922_9ACTN	cutinase (EC 3.1.1.74)	QR77_26280	Streptomyces sp. 150FB	310	2017-04-12	1576605	JTHL01000001; KIF76434.1; -; Genomic_DNA.;	cellular organisms (no rank), Bacteria (superkingdom), Terrabacteria group (clade), Actinomycetota (phylum), Actinomycetes (class), Kitasatosporales (order), Streptomycetaceae (family), Streptomyces (genus), unclassified Streptomyces (no rank)
A0A918NRA6	A0A918NRA6	A0A918NRA6_9ACTN	cutinase (EC 3.1.1.74)	GCM10010358_50080	Streptomyces minutiscleroticus	323	2017-04-12	68238	BMVU01000027; GGX90045.1; -; Genomic_DNA.;	cellular organisms (no rank), Bacteria (superkingdom), Terrabacteria group (clade), Actinomycetota (phylum), Actinomycetes (class), Kitasatosporales (order), Streptomycetaceae (family), Streptomyces (genus)
A0A4S8QHN8	A0A4S8QHN8	A0A4S8QHN8_9ACTN	cutinase (EC 3.1.1.74)	FAB82_06125	Glycomyces buryatensis	296	2017-04-12	2570927	STGY01000024; THV42485.1; -; Genomic_DNA.;	cellular organisms (no rank), Bacteria (superkingdom), Terrabacteria group (clade), Actinomycetota (phylum), Actinomycetes (class), Glycomycetales (order), Glycomycetaceae (family), Glycomyces (genus)
A0A2U3H1J9	A0A2U3H1J9	A0A2U3H1J9_9ACTN	cutinase (EC 3.1.1.74)	DKG34_22785	Streptomyces sp. NWU49	314	2017-04-12	2201153	QFXB01000013; PWJ05132.1; -; Genomic_DNA.;	cellular organisms (no rank), Bacteria (superkingdom), Terrabacteria group (clade), Actinomycetota (phylum), Actinomycetes (class), Kitasatosporales (order), Streptomycetaceae (family), Streptomyces (genus), unclassified Streptomyces (no rank)
A0A0X3WB21	A0A0X3WB21	A0A0X3WB21_9ACTN	cutinase (EC 3.1.1.74)	ADL30_16775	Streptomyces sp. NRRL S-1521	311	2017-04-12	1609100	LLZK01000200; KUL54129.1; -; Genomic_DNA.;	cellular organisms (no rank), Bacteria (superkingdom), Terrabacteria group (clade), Actinomycetota (phylum), Actinomycetes (class), Kitasatosporales (order), Streptomycetaceae (family), Streptomyces (genus), unclassified Streptomyces (no rank)
A0A2A3H8U6	A0A2A3H8U6	A0A2A3H8U6_9ACTN	cutinase (EC 3.1.1.74)	BKI49_08830	Streptomyces sp. Tue6028	321	2017-04-12	2036037	MLCE01000010; PBC64429.1; -; Genomic_DNA.;	cellular organisms (no rank), Bacteria (superkingdom), Terrabacteria group (clade), Actinomycetota (phylum), Actinomycetes (class), Kitasatosporales (order), Streptomycetaceae (family), Streptomyces (genus), unclassified Streptomyces (no rank)
A0A927EZ13	A0A927EZ13	A0A927EZ13_9ACTN	cutinase (EC 3.1.1.74)	IF129_11865	Streptomyces chumphonensis	311	2017-05-10	1214925	JACXYU010000005; MBD3932246.1; -; Genomic_DNA.;	cellular organisms (no rank), Bacteria (superkingdom), Terrabacteria group (clade), Actinomycetota (phylum), Actinomycetes (class), Kitasatosporales (order), Streptomycetaceae (family), Streptomyces (genus)
A0A316AFR7	A0A316AFR7	A0A316AFR7_9ACTN	cutinase (EC 3.1.1.74)	BXY45_12938	Quadrisphaera granulorum	290	2017-05-10	317664	QGDQ01000029; PWJ48657.1; -; Genomic_DNA.;	cellular organisms (no rank), Bacteria (superkingdom), Terrabacteria group (clade), Actinomycetota (phylum), Actinomycetes (class), Kineosporiales (order), Kineosporiaceae (family), Quadrisphaera (genus)
A0A6B3AWR3	A0A6B3AWR3	A0A6B3AWR3_9ACTN	cutinase (EC 3.1.1.74)	G3I20_23465	Streptomyces sp. SID8111	304	2017-06-07	2706100	JAAGMY010000708; NEC29458.1; -; Genomic_DNA.;	cellular organisms (no rank), Bacteria (superkingdom), Terrabacteria group (clade), Actinomycetota (phylum), Actinomycetes (class), Kitasatosporales (order), Streptomycetaceae (family), Streptomyces (genus), unclassified Streptomyces (no rank)
A0A239NYM8	A0A239NYM8	A0A239NYM8_9ACTN	Poly(ethylene terephthalate) hydrolase (EC 3.1.1.101) (EC 3.1.1.74)	SAMN05443665_105429	Actinomadura meyerae	339	2017-06-07	240840	FZOR01000054; SNT59860.1; -; Genomic_DNA.;	cellular organisms (no rank), Bacteria (superkingdom), Terrabacteria group (clade), Actinomycetota (phylum), Actinomycetes (class), Streptosporangiales (order), Thermomonosporaceae (family), Actinomadura (genus)
A0A841DCU0	A0A841DCU0	A0A841DCU0_PLAVE	Poly(ethylene terephthalate) hydrolase (EC 3.1.1.101) (EC 3.1.1.74)	FHS22_005399	Planomonospora venezuelensis	305	2017-06-07	1999	JACHJJ010000021; MBB5966108.1; -; Genomic_DNA.;	cellular organisms (no rank), Bacteria (superkingdom), Terrabacteria group (clade), Actinomycetota (phylum), Actinomycetes (class), Streptosporangiales (order), Streptosporangiaceae (family), Planomonospora (genus)
A0A0C2G8Q0	A0A0C2G8Q0	A0A0C2G8Q0_9ACTN	Poly(ethylene terephthalate) hydrolase (EC 3.1.1.101) (EC 3.1.1.74)	LP52_05150	Streptomonospora alba	281	2017-06-07	183763	JROO01000009; KIH99793.1; -; Genomic_DNA.;	cellular organisms (no rank), Bacteria (superkingdom), Terrabacteria group (clade), Actinomycetota (phylum), Actinomycetes (class), Streptosporangiales (order), Nocardiopsaceae (family), Streptomonospora (genus)
A0A345XZX3	A0A345XZX3	A0A345XZX3_9ACTN	cutinase (EC 3.1.1.74)	DVA86_08510	Streptomyces armeniacus	301	2017-06-07	83291	CP031320; AXK37189.1; -; Genomic_DNA.;	cellular organisms (no rank), Bacteria (superkingdom), Terrabacteria group (clade), Actinomycetota (phylum), Actinomycetes (class), Kitasatosporales (order), Streptomycetaceae (family), Streptomyces (genus)
A0A1S1Q2I0	A0A1S1Q2I0	A0A1S1Q2I0_9ACTN	cutinase (EC 3.1.1.74)	CC117_29315	Parafrankia colletiae	298	2017-06-07	573497	MBLM01000165; OHV29098.1; -; Genomic_DNA.;	cellular organisms (no rank), Bacteria (superkingdom), Terrabacteria group (clade), Actinomycetota (phylum), Actinomycetes (class), Frankiales (order), Frankiaceae (family), Parafrankia (genus)
A0A0U3LPW8	A0A0U3LPW8	A0A0U3LPW8_9BURK	Uncharacterized protein	RD2015_2549	Roseateles depolymerans	290	2017-07-05	76731	CP013729; ALV07015.1; -; Genomic_DNA.;	cellular organisms (no rank), Bacteria (superkingdom), Pseudomonadota (phylum), Betaproteobacteria (class), Burkholderiales (order), Sphaerotilaceae (family), Roseateles (genus)
A0A1Q4WZS7	A0A1Q4WZS7	A0A1Q4WZS7_9PSEU	cutinase (EC 3.1.1.74)	A6A25_14380	Saccharothrix sp. CB00851	282	2017-07-05	1835005	LWLC01000064; OKI15554.1; -; Genomic_DNA.;	cellular organisms (no rank), Bacteria (superkingdom), Terrabacteria group (clade), Actinomycetota (phylum), Actinomycetes (class), Pseudonocardiales (order), Pseudonocardiaceae (family), Saccharothrix (genus), unclassified Saccharothrix (no rank)
A0A1V2PXV9	A0A1V2PXV9	A0A1V2PXV9_9PSEU	cutinase (EC 3.1.1.74)	ALI22I_43435	Saccharothrix sp. ALI-22-I	288	2017-07-05	1933778	MTQP01000069; ONI80832.1; -; Genomic_DNA.;	cellular organisms (no rank), Bacteria (superkingdom), Terrabacteria group (clade), Actinomycetota (phylum), Actinomycetes (class), Pseudonocardiales (order), Pseudonocardiaceae (family), Saccharothrix (genus), unclassified Saccharothrix (no rank)
F2R4L0	F2R4L0	F2R4L0_STRVP	cutinase (EC 3.1.1.74)	SVEN_0199	Streptomyces venezuelae (strain ATCC 10712 / CBS 650.69 / DSM 40230 / JCM 4526 / NBRC 13096 / PD 04745)	297	2017-10-25	953739	FR845719; CCA53487.1; -; Genomic_DNA.;	cellular organisms (no rank), Bacteria (superkingdom), Terrabacteria group (clade), Actinomycetota (phylum), Actinomycetes (class), Kitasatosporales (order), Streptomycetaceae (family), Streptomyces (genus), Streptomyces venezuelae (species)
A0A6G4TY51	A0A6G4TY51	A0A6G4TY51_9ACTN	cutinase (EC 3.1.1.74)	G5C51_11115	Streptomyces coryli	299	2017-10-25	1128680	JAAKZV010000035; NGN64450.1; -; Genomic_DNA.;	cellular organisms (no rank), Bacteria (superkingdom), Terrabacteria group (clade), Actinomycetota (phylum), Actinomycetes (class), Kitasatosporales (order), Streptomycetaceae (family), Streptomyces (genus)
U5W864	U5W864	U5W864_9ACTN	cutinase (EC 3.1.1.74)	AFR_29250	Actinoplanes friuliensis DSM 7358	290	2017-10-25	1246995	CP006272; AGZ44111.1; -; Genomic_DNA.;	cellular organisms (no rank), Bacteria (superkingdom), Terrabacteria group (clade), Actinomycetota (phylum), Actinomycetes (class), Micromonosporales (order), Micromonosporaceae (family), Actinoplanes (genus), Actinoplanes friuliensis (species)
A0A7K2ZS51	A0A7K2ZS51	A0A7K2ZS51_9ACTN	cutinase (EC 3.1.1.74)	GT040_29965 GT040_39495	Streptomyces sp. SID2119	307	2017-11-22	2690253	WWKE01001386; MYW33378.1; -; Genomic_DNA.;"WWKE01001789; MYW35201.1; -; Genomic_DNA.";	cellular organisms (no rank), Bacteria (superkingdom), Terrabacteria group (clade), Actinomycetota (phylum), Actinomycetes (class), Kitasatosporales (order), Streptomycetaceae (family), Streptomyces (genus), unclassified Streptomyces (no rank)
A0A2I0SQQ6	A0A2I0SQQ6	A0A2I0SQQ6_9ACTN	cutinase (EC 3.1.1.74)	CW362_15080	Streptomyces populi	326	2017-11-22	2058924	PJOS01000024; PKT72247.1; -; Genomic_DNA.;	cellular organisms (no rank), Bacteria (superkingdom), Terrabacteria group (clade), Actinomycetota (phylum), Actinomycetes (class), Kitasatosporales (order), Streptomycetaceae (family), Streptomyces (genus)
A0A2T0PXG2	A0A2T0PXG2	A0A2T0PXG2_9ACTN	Cutinase	CLV72_10892	Allonocardiopsis opalescens	305	2017-11-22	1144618	PVZC01000008; PRX96086.1; -; Genomic_DNA.;	cellular organisms (no rank), Bacteria (superkingdom), Terrabacteria group (clade), Actinomycetota (phylum), Actinomycetes (class), Streptosporangiales (order), Streptosporangiales incertae sedis (no rank), Allonocardiopsis (genus)
R4SSL1	R4SSL1	R4SSL1_9PSEU	cutinase (EC 3.1.1.74)	AORI_2994	Amycolatopsis keratiniphila	286	2017-11-22	129921	CP003410; AGM05580.1; -; Genomic_DNA.;	cellular organisms (no rank), Bacteria (superkingdom), Terrabacteria group (clade), Actinomycetota (phylum), Actinomycetes (class), Pseudonocardiales (order), Pseudonocardiaceae (family), Amycolatopsis (genus), Amycolatopsis japonica group (no rank)
A0A1H9JKT6	A0A1H9JKT6	A0A1H9JKT6_9ACTN	cutinase (EC 3.1.1.74)	SAMN05216481_11853	Streptomyces radiopugnans	319	2017-11-22	403935	FOET01000018; SEQ87420.1; -; Genomic_DNA.;	cellular organisms (no rank), Bacteria (superkingdom), Terrabacteria group (clade), Actinomycetota (phylum), Actinomycetes (class), Kitasatosporales (order), Streptomycetaceae (family), Streptomyces (genus)
Z9JW77	Z9JW77	Z9JW77_9MICO	cutinase (EC 3.1.1.74)	BF93_11730	Brachybacterium phenoliresistens	291	2017-11-22	396014	JDYK01000003; EWS82283.1; -; Genomic_DNA.;	cellular organisms (no rank), Bacteria (superkingdom), Terrabacteria group (clade), Actinomycetota (phylum), Actinomycetes (class), Micrococcales (order), Dermabacteraceae (family), Brachybacterium (genus)
A0A3N4ZHQ3	A0A3N4ZHQ3	A0A3N4ZHQ3_9MICO	cutinase (EC 3.1.1.74)	EDD34_0986	Myceligenerans xiligouense	294	2017-11-22	253184	RKQZ01000001; RPF20395.1; -; Genomic_DNA.;	cellular organisms (no rank), Bacteria (superkingdom), Terrabacteria group (clade), Actinomycetota (phylum), Actinomycetes (class), Micrococcales (order), Promicromonosporaceae (family), Myceligenerans (genus)
A0A1M7II12	A0A1M7II12	A0A1M7II12_9ACTN	cutinase (EC 3.1.1.74)	SAMN05443668_101498	Cryptosporangium aurantiacum	299	2017-11-22	134849	FRCS01000001; SHM40309.1; -; Genomic_DNA.;	cellular organisms (no rank), Bacteria (superkingdom), Terrabacteria group (clade), Actinomycetota (phylum), Actinomycetes (class), Cryptosporangiales (order), Cryptosporangiaceae (family), Cryptosporangium (genus)
A0A1Q5M491	A0A1Q5M491	A0A1Q5M491_9ACTN	cutinase (EC 3.1.1.74)	AMK33_19120	Streptomyces sp. CB02400	300	2017-11-22	1703944	LIWB01000007; OKK08994.1; -; Genomic_DNA.;	cellular organisms (no rank), Bacteria (superkingdom), Terrabacteria group (clade), Actinomycetota (phylum), Actinomycetes (class), Kitasatosporales (order), Streptomycetaceae (family), Streptomyces (genus), unclassified Streptomyces (no rank)
A0A7D3VX47	A0A7D3VX47	A0A7D3VX47_9ACTN	Triacylglycerol lipase (EC 3.1.1.3)	ACTIVE_4695	Actinomadura verrucosospora	303	2017-11-22	46165	CP053892; QKG23054.1; -; Genomic_DNA.;	cellular organisms (no rank), Bacteria (superkingdom), Terrabacteria group (clade), Actinomycetota (phylum), Actinomycetes (class), Streptosporangiales (order), Thermomonosporaceae (family), Actinomadura (genus)
A0A6C0TSM8	A0A6C0TSM8	A0A6C0TSM8_9PSED	Alpha/beta hydrolase	G3M63_12310	Pseudomonas sp. OIL-1	303	2017-11-22	2706126	CP048629; QIB51761.1; -; Genomic_DNA.;	cellular organisms (no rank), Bacteria (superkingdom), Pseudomonadota (phylum), Gammaproteobacteria (class), Pseudomonadales (order), Pseudomonadaceae (family), Pseudomonas (genus), unclassified Pseudomonas (no rank)
A0A2T0T7X1	A0A2T0T7X1	A0A2T0T7X1_9PSEU	cutinase (EC 3.1.1.74)	CLV43_105510	Umezawaea tangerina	306	2017-11-22	84725	PVTF01000005; PRY41751.1; -; Genomic_DNA.;	cellular organisms (no rank), Bacteria (superkingdom), Terrabacteria group (clade), Actinomycetota (phylum), Actinomycetes (class), Pseudonocardiales (order), Pseudonocardiaceae (family), Umezawaea (genus)
A0A937A254	A0A937A254	A0A937A254_9BURK	Dienelactone hydrolase family protein	JI745_00230	Piscinibacter sp. HJYY11	298	2017-11-22	2801333	JAERQZ010000001; MBL0726108.1; -; Genomic_DNA.;	cellular organisms (no rank), Bacteria (superkingdom), Pseudomonadota (phylum), Betaproteobacteria (class), Burkholderiales (order), Sphaerotilaceae (family), Piscinibacter (genus), unclassified Piscinibacter (no rank)
A0A243S9N4	A0A243S9N4	A0A243S9N4_9ACTN	cutinase (EC 3.1.1.74)	CA983_08210	Streptomyces swartbergensis	309	2017-11-22	487165	NGFN01000032; OUD03707.1; -; Genomic_DNA.;	cellular organisms (no rank), Bacteria (superkingdom), Terrabacteria group (clade), Actinomycetota (phylum), Actinomycetes (class), Kitasatosporales (order), Streptomycetaceae (family), Streptomyces (genus)
A0A543NNU7	A0A543NNU7	A0A543NNU7_9ACTN	Poly(ethylene terephthalate) hydrolase (EC 3.1.1.101) (EC 3.1.1.74)	FHX37_3516	Haloactinospora alba	299	2017-11-22	405555	VFQC01000001; TQN33495.1; -; Genomic_DNA.;	cellular organisms (no rank), Bacteria (superkingdom), Terrabacteria group (clade), Actinomycetota (phylum), Actinomycetes (class), Streptosporangiales (order), Nocardiopsaceae (family), Haloactinospora (genus)
A0A7L4YB18	A0A7L4YB18	A0A7L4YB18_9ACTN	cutinase (EC 3.1.1.74)	GPZ77_31895	Streptomyces sp. QHH-9511	288	2017-12-20	2684468	CP046905; QGZ52326.1; -; Genomic_DNA.;	cellular organisms (no rank), Bacteria (superkingdom), Terrabacteria group (clade), Actinomycetota (phylum), Actinomycetes (class), Kitasatosporales (order), Streptomycetaceae (family), Streptomyces (genus), unclassified Streptomyces (no rank)
A0A941BJA2	A0A941BJA2	A0A941BJA2_9ACTN	cutinase (EC 3.1.1.74)	KBY47_04080	Streptomyces sp. B93	314	2017-12-20	2824875	JAGPXL010000003; MBQ1088311.1; -; Genomic_DNA.;	cellular organisms (no rank), Bacteria (superkingdom), Terrabacteria group (clade), Actinomycetota (phylum), Actinomycetes (class), Kitasatosporales (order), Streptomycetaceae (family), Streptomyces (genus), unclassified Streptomyces (no rank)
A0A3N1AXT1	A0A3N1AXT1	A0A3N1AXT1_9ACTN	cutinase (EC 3.1.1.74)	EDC02_3596	Micromonospora sp. Llam0	339	2018-02-28	2485143	RJJY01000001; ROO61647.1; -; Genomic_DNA.;	cellular organisms (no rank), Bacteria (superkingdom), Terrabacteria group (clade), Actinomycetota (phylum), Actinomycetes (class), Micromonosporales (order), Micromonosporaceae (family), Micromonospora (genus), unclassified Micromonospora (no rank)
A0A7W7Q980	A0A7W7Q980	A0A7W7Q980_9PSEU	cutinase (EC 3.1.1.74)	FHR82_005456	Actinophytocola algeriensis	289	2018-04-25	1768010	JACHJQ010000005; MBB4909203.1; -; Genomic_DNA.;	cellular organisms (no rank), Bacteria (superkingdom), Terrabacteria group (clade), Actinomycetota (phylum), Actinomycetes (class), Pseudonocardiales (order), Pseudonocardiaceae (family), Actinophytocola (genus)
A0A3N1D7Y0	A0A3N1D7Y0	A0A3N1D7Y0_9ACTN	Poly(ethylene terephthalate) hydrolase (EC 3.1.1.101) (EC 3.1.1.74)	EDD29_7327	Actinocorallia herbida	292	2018-04-25	58109	RJKE01000001; ROO89625.1; -; Genomic_DNA.;	cellular organisms (no rank), Bacteria (superkingdom), Terrabacteria group (clade), Actinomycetota (phylum), Actinomycetes (class), Streptosporangiales (order), Thermomonosporaceae (family), Actinocorallia (genus)
A0A0N0AK13	A0A0N0AK13	A0A0N0AK13_9ACTN	Poly(ethylene terephthalate) hydrolase (EC 3.1.1.101) (EC 3.1.1.74)	ADL05_23335	Nocardiopsis sp. NRRL B-16309	292	2018-05-23	1519494	LGEC01000103; KOX11336.1; -; Genomic_DNA.;	cellular organisms (no rank), Bacteria (superkingdom), Terrabacteria group (clade), Actinomycetota (phylum), Actinomycetes (class), Streptosporangiales (order), Nocardiopsaceae (family), Nocardiopsis (genus), unclassified Nocardiopsis (no rank)
A0A7Y0BBZ7	A0A7Y0BBZ7	A0A7Y0BBZ7_9ACTN	cutinase (EC 3.1.1.74)	HHL19_31085	Streptomyces sp. R302	292	2018-05-23	2728844	JABBGE010000012; NML82984.1; -; Genomic_DNA.;	cellular organisms (no rank), Bacteria (superkingdom), Terrabacteria group (clade), Actinomycetota (phylum), Actinomycetes (class), Kitasatosporales (order), Streptomycetaceae (family), Streptomyces (genus), unclassified Streptomyces (no rank)
A0A652L820	A0A652L820	A0A652L820_9ACTN	cutinase (EC 3.1.1.74)	EAO70_00850	Streptomyces sp. adm13(2018)	295	2018-05-23	2479007	RDBH01000012; TXS31951.1; -; Genomic_DNA.;	cellular organisms (no rank), Bacteria (superkingdom), Terrabacteria group (clade), Actinomycetota (phylum), Actinomycetes (class), Kitasatosporales (order), Streptomycetaceae (family), Streptomyces (genus), unclassified Streptomyces (no rank)
A0A0M8VY28	A0A0M8VY28	A0A0M8VY28_9ACTN	cutinase (EC 3.1.1.74)	ADL00_06240	Streptomyces sp. AS58	330	2018-05-23	1519489	LGDU01000036; KOV72063.1; -; Genomic_DNA.;	cellular organisms (no rank), Bacteria (superkingdom), Terrabacteria group (clade), Actinomycetota (phylum), Actinomycetes (class), Kitasatosporales (order), Streptomycetaceae (family), Streptomyces (genus), unclassified Streptomyces (no rank)
A0A1I6HGD3	A0A1I6HGD3	A0A1I6HGD3_9GAMM	Cutinase	SAMN05216203_1223	Marinobacter daqiaonensis	311	2018-06-20	650891	FOYW01000001; SFR53566.1; -; Genomic_DNA.;	cellular organisms (no rank), Bacteria (superkingdom), Pseudomonadota (phylum), Gammaproteobacteria (class), Pseudomonadales (order), Marinobacteraceae (family), Marinobacter (genus)
A0A919GXP8	A0A919GXP8	A0A919GXP8_9ACTN	cutinase (EC 3.1.1.74)	Sxan_32230	Streptomyces xanthophaeus	306	2018-07-18	67385	BNEE01000006; GHI85859.1; -; Genomic_DNA.;	cellular organisms (no rank), Bacteria (superkingdom), Terrabacteria group (clade), Actinomycetota (phylum), Actinomycetes (class), Kitasatosporales (order), Streptomycetaceae (family), Streptomyces (genus)
A0A7W9HGC5	A0A7W9HGC5	A0A7W9HGC5_9PSEU	cutinase (EC 3.1.1.74)	F4560_001521	Saccharothrix ecbatanensis	288	2018-07-18	1105145	JACHMO010000001; MBB5801753.1; -; Genomic_DNA.;	cellular organisms (no rank), Bacteria (superkingdom), Terrabacteria group (clade), Actinomycetota (phylum), Actinomycetes (class), Pseudonocardiales (order), Pseudonocardiaceae (family), Saccharothrix (genus)
A0A6I4MS17	A0A6I4MS17	A0A6I4MS17_9ACTN	cutinase (EC 3.1.1.74)	E5671_05580	Streptomyces sp. BA2	288	2018-07-18	436595	WSRO01000002; MWA08642.1; -; Genomic_DNA.;	cellular organisms (no rank), Bacteria (superkingdom), Terrabacteria group (clade), Actinomycetota (phylum), Actinomycetes (class), Kitasatosporales (order), Streptomycetaceae (family), Streptomyces (genus), unclassified Streptomyces (no rank)
A0A495XMC3	A0A495XMC3	A0A495XMC3_9PSEU	cutinase (EC 3.1.1.74)	DFJ66_7408	Saccharothrix variisporea	283	2018-07-18	543527	RBXR01000001; RKT74066.1; -; Genomic_DNA.;	cellular organisms (no rank), Bacteria (superkingdom), Terrabacteria group (clade), Actinomycetota (phylum), Actinomycetes (class), Pseudonocardiales (order), Pseudonocardiaceae (family), Saccharothrix (genus)
A0A6G9GSI1	A0A6G9GSI1	A0A6G9GSI1_9ACTN	cutinase (EC 3.1.1.74)	HA039_00065	Streptomyces liangshanensis	310	2018-07-18	2717324	CP050177; QIQ00907.1; -; Genomic_DNA.;	cellular organisms (no rank), Bacteria (superkingdom), Terrabacteria group (clade), Actinomycetota (phylum), Actinomycetes (class), Kitasatosporales (order), Streptomycetaceae (family), Streptomyces (genus)
A0A7M2T980	A0A7M2T980	A0A7M2T980_STRCW	cutinase (EC 3.1.1.74)	IPT68_33465	Streptomyces chromofuscus	316	2018-07-18	42881	CP063374; QOV44463.1; -; Genomic_DNA.;	cellular organisms (no rank), Bacteria (superkingdom), Terrabacteria group (clade), Actinomycetota (phylum), Actinomycetes (class), Kitasatosporales (order), Streptomycetaceae (family), Streptomyces (genus)
W7J4Y7	W7J4Y7	W7J4Y7_9PSEU	cutinase (EC 3.1.1.74)	UO65_3540	Actinokineospora spheciospongiae	308	2018-07-18	909613	AYXG01000127; EWC61174.1; -; Genomic_DNA.;	cellular organisms (no rank), Bacteria (superkingdom), Terrabacteria group (clade), Actinomycetota (phylum), Actinomycetes (class), Pseudonocardiales (order), Pseudonocardiaceae (family), Actinokineospora (genus)
A0A317M2L4	A0A317M2L4	A0A317M2L4_9ACTN	Poly(ethylene terephthalate) hydrolase (EC 3.1.1.101) (EC 3.1.1.74)	BDW27_110140	Nocardiopsis sp. L17-MgMaSL7	329	2018-07-18	1938893	QGTF01000010; PWV48587.1; -; Genomic_DNA.;	cellular organisms (no rank), Bacteria (superkingdom), Terrabacteria group (clade), Actinomycetota (phylum), Actinomycetes (class), Streptosporangiales (order), Nocardiopsaceae (family), Nocardiopsis (genus), unclassified Nocardiopsis (no rank)
A0A1M5F6N0	A0A1M5F6N0	A0A1M5F6N0_9ACTN	cutinase (EC 3.1.1.74)	SAMN05444351_1100	Geodermatophilus nigrescens	291	2018-07-18	1070870	FQVX01000001; SHF87280.1; -; Genomic_DNA.;	cellular organisms (no rank), Bacteria (superkingdom), Terrabacteria group (clade), Actinomycetota (phylum), Actinomycetes (class), Geodermatophilales (order), Geodermatophilaceae (family), Geodermatophilus (genus)
A0A0Q5BAN8	A0A0Q5BAN8	A0A0Q5BAN8_9MICO	cutinase (EC 3.1.1.74)	ASF46_01270	Rathayibacter sp. Leaf296	290	2018-07-18	1736327	LMNR01000001; KQQ09783.1; -; Genomic_DNA.;	cellular organisms (no rank), Bacteria (superkingdom), Terrabacteria group (clade), Actinomycetota (phylum), Actinomycetes (class), Micrococcales (order), Microbacteriaceae (family), Rathayibacter (genus), unclassified Rathayibacter (no rank)
A0A4U6N3Z6	A0A4U6N3Z6	A0A4U6N3Z6_9MICC	cutinase (EC 3.1.1.74)	FDK12_07370	Arthrobacter sp. NamB2	305	2018-07-18	2576035	SZWI01000003; TKV28479.1; -; Genomic_DNA.;	cellular organisms (no rank), Bacteria (superkingdom), Terrabacteria group (clade), Actinomycetota (phylum), Actinomycetes (class), Micrococcales (order), Micrococcaceae (family), Arthrobacter (genus), unclassified Arthrobacter (no rank)
A0A7X0HJW3	A0A7X0HJW3	A0A7X0HJW3_9ACTN	cutinase (EC 3.1.1.74)	HNQ79_005355	Streptomyces candidus	310	2018-07-18	67283	JACHEM010000015; MBB6438843.1; -; Genomic_DNA.;	cellular organisms (no rank), Bacteria (superkingdom), Terrabacteria group (clade), Actinomycetota (phylum), Actinomycetes (class), Kitasatosporales (order), Streptomycetaceae (family), Streptomyces (genus)
A0A7K3A3U7	A0A7K3A3U7	A0A7K3A3U7_9ACTN	cutinase (EC 3.1.1.74)	GTY65_19965	Streptomyces sp. SID8379	294	2018-09-12	2690359	WWGC01000022; MYW66312.1; -; Genomic_DNA.;	cellular organisms (no rank), Bacteria (superkingdom), Terrabacteria group (clade), Actinomycetota (phylum), Actinomycetes (class), Kitasatosporales (order), Streptomycetaceae (family), Streptomyces (genus), unclassified Streptomyces (no rank)
A0A8J4DNU2	A0A8J4DNU2	A0A8J4DNU2_9ACTN	cutinase (EC 3.1.1.74)	Val02_16850	Virgisporangium aliadipatigenens	311	2018-09-12	741659	BOPF01000004; GIJ44799.1; -; Genomic_DNA.;	cellular organisms (no rank), Bacteria (superkingdom), Terrabacteria group (clade), Actinomycetota (phylum), Actinomycetes (class), Micromonosporales (order), Micromonosporaceae (family), Virgisporangium (genus)
A0A5J6F357	A0A5J6F357	A0A5J6F357_STRGJ	cutinase (EC 3.1.1.74)	CP966_33090	Streptomyces galilaeus	310	2018-09-12	33899	CP023703; QEU69575.1; -; Genomic_DNA.;	cellular organisms (no rank), Bacteria (superkingdom), Terrabacteria group (clade), Actinomycetota (phylum), Actinomycetes (class), Kitasatosporales (order), Streptomycetaceae (family), Streptomyces (genus)
A0A7K3GFK5	A0A7K3GFK5	A0A7K3GFK5_9ACTN	cutinase (EC 3.1.1.74)	GTW93_01135	Streptomyces sp. SID5789	305	2018-10-10	2690310	WWHZ01000022; MZE67592.1; -; Genomic_DNA.;	cellular organisms (no rank), Bacteria (superkingdom), Terrabacteria group (clade), Actinomycetota (phylum), Actinomycetes (class), Kitasatosporales (order), Streptomycetaceae (family), Streptomyces (genus), unclassified Streptomyces (no rank)
A0A101RSZ6	A0A101RSZ6	A0A101RSZ6_9ACTN	cutinase (EC 3.1.1.74)	AQJ54_33940	Streptomyces griseorubiginosus	307	2018-10-10	67304	LMWV01000028; KUN61135.1; -; Genomic_DNA.;	cellular organisms (no rank), Bacteria (superkingdom), Terrabacteria group (clade), Actinomycetota (phylum), Actinomycetes (class), Kitasatosporales (order), Streptomycetaceae (family), Streptomyces (genus)
A0A6B2DZM8	A0A6B2DZM8	A0A6B2DZM8_9PSEU	cutinase (EC 3.1.1.74)	G3I65_47425	Amycolatopsis sp. SID8362	309	2018-10-10	2690346	JAAGNB010001553; NED47571.1; -; Genomic_DNA.;	cellular organisms (no rank), Bacteria (superkingdom), Terrabacteria group (clade), Actinomycetota (phylum), Actinomycetes (class), Pseudonocardiales (order), Pseudonocardiaceae (family), Amycolatopsis (genus), unclassified Amycolatopsis (no rank)
A0A918XC99	A0A918XC99	A0A918XC99_9ACTN	Poly(ethylene terephthalate) hydrolase (EC 3.1.1.101) (EC 3.1.1.74)	GCM10007147_19980	Nocardiopsis kunsanensis	313	2018-10-10	141693	BMXL01000008; GHD24218.1; -; Genomic_DNA.;	cellular organisms (no rank), Bacteria (superkingdom), Terrabacteria group (clade), Actinomycetota (phylum), Actinomycetes (class), Streptosporangiales (order), Nocardiopsaceae (family), Nocardiopsis (genus)
K4QY74	K4QY74	K4QY74_STRDJ	cutinase (EC 3.1.1.74)	BN159_0925	Streptomyces davaonensis (strain DSM 101723 / JCM 4913 / KCC S-0913 / 768)	305	2018-10-10	1214101	HE971709; CCK25304.1; -; Genomic_DNA.;	cellular organisms (no rank), Bacteria (superkingdom), Terrabacteria group (clade), Actinomycetota (phylum), Actinomycetes (class), Kitasatosporales (order), Streptomycetaceae (family), Streptomyces (genus), Streptomyces davaonensis (species)
A0A918HTB7	A0A918HTB7	A0A918HTB7_9ACTN	cutinase (EC 3.1.1.74)	GCM10010274_09170	Streptomyces lavendofoliae	315	2018-11-07	67314	BMTP01000002; GGU24720.1; -; Genomic_DNA.;	cellular organisms (no rank), Bacteria (superkingdom), Terrabacteria group (clade), Actinomycetota (phylum), Actinomycetes (class), Kitasatosporales (order), Streptomycetaceae (family), Streptomyces (genus)
A0A1Q4YN28	A0A1Q4YN28	A0A1Q4YN28_9ACTN	cutinase (EC 3.1.1.74)	A6A29_14170	Streptomyces sp. TSRI0281	310	2018-11-07	1718998	LWLE01000033; OKI36002.1; -; Genomic_DNA.;	cellular organisms (no rank), Bacteria (superkingdom), Terrabacteria group (clade), Actinomycetota (phylum), Actinomycetes (class), Kitasatosporales (order), Streptomycetaceae (family), Streptomyces (genus), unclassified Streptomyces (no rank)
A0A1I1FNG5	A0A1I1FNG5	A0A1I1FNG5_9ACTN	cutinase (EC 3.1.1.74)	SAMN05421773_101798	Streptomyces aidingensis	301	2018-11-07	910347	FOLM01000001; SFC00536.1; -; Genomic_DNA.;	cellular organisms (no rank), Bacteria (superkingdom), Terrabacteria group (clade), Actinomycetota (phylum), Actinomycetes (class), Kitasatosporales (order), Streptomycetaceae (family), Streptomyces (genus)
A0A1I1FMN4	A0A1I1FMN4	A0A1I1FMN4_9ACTN	cutinase (EC 3.1.1.74)	SAMN05421773_101799	Streptomyces aidingensis	300	2018-11-07	910347	FOLM01000001; SFC00575.1; -; Genomic_DNA.;	cellular organisms (no rank), Bacteria (superkingdom), Terrabacteria group (clade), Actinomycetota (phylum), Actinomycetes (class), Kitasatosporales (order), Streptomycetaceae (family), Streptomyces (genus)
A0A5C4X841	A0A5C4X841	A0A5C4X841_9ACTN	cutinase (EC 3.1.1.74)	FHN55_20730	Streptomyces sp. NP160	384	2018-11-07	2586637	VDMJ01000050; TNM59508.1; -; Genomic_DNA.;	cellular organisms (no rank), Bacteria (superkingdom), Terrabacteria group (clade), Actinomycetota (phylum), Actinomycetes (class), Kitasatosporales (order), Streptomycetaceae (family), Streptomyces (genus), unclassified Streptomyces (no rank)
A0A2U2ZD49	A0A2U2ZD49	A0A2U2ZD49_9ACTN	cutinase (EC 3.1.1.74)	DIZ27_13340	Streptomyces sp. NWU339	303	2018-11-07	2185284	QFRK01000009; PWI10226.1; -; Genomic_DNA.;	cellular organisms (no rank), Bacteria (superkingdom), Terrabacteria group (clade), Actinomycetota (phylum), Actinomycetes (class), Kitasatosporales (order), Streptomycetaceae (family), Streptomyces (genus), unclassified Streptomyces (no rank)
A0A0N0SXT8	A0A0N0SXT8	A0A0N0SXT8_9ACTN	cutinase (EC 3.1.1.74)	ADL01_35415	Streptomyces sp. NRRL WC-3618	411	2018-11-07	1519490	LGDW01000469; KOV59625.1; -; Genomic_DNA.;	cellular organisms (no rank), Bacteria (superkingdom), Terrabacteria group (clade), Actinomycetota (phylum), Actinomycetes (class), Kitasatosporales (order), Streptomycetaceae (family), Streptomyces (genus), unclassified Streptomyces (no rank)
A0A162LM16	A0A162LM16	A0A162LM16_9ACTN	cutinase (EC 3.1.1.74)	UG55_106815	Frankia sp. EI5c	297	2018-11-07	683316	LRTK01000068; OAA20861.1; -; Genomic_DNA.;	cellular organisms (no rank), Bacteria (superkingdom), Terrabacteria group (clade), Actinomycetota (phylum), Actinomycetes (class), Frankiales (order), Frankiaceae (family), Frankia (genus), unclassified Frankia (no rank)
A0A7X0L0G3	A0A7X0L0G3	A0A7X0L0G3_9ACTN	Poly(ethylene terephthalate) hydrolase (EC 3.1.1.101) (EC 3.1.1.74)	BKA00_004354	Actinomadura coerulea	291	2018-11-07	46159	JACHMQ010000001; MBB6397440.1; -; Genomic_DNA.;	cellular organisms (no rank), Bacteria (superkingdom), Terrabacteria group (clade), Actinomycetota (phylum), Actinomycetes (class), Streptosporangiales (order), Thermomonosporaceae (family), Actinomadura (genus)
A0A1Q9LQQ2	A0A1Q9LQQ2	A0A1Q9LQQ2_9PSEU	cutinase (EC 3.1.1.74)	BJP25_11165	Actinokineospora bangkokensis	291	2018-12-05	1193682	MKQR01000007; OLR94321.1; -; Genomic_DNA.;	cellular organisms (no rank), Bacteria (superkingdom), Terrabacteria group (clade), Actinomycetota (phylum), Actinomycetes (class), Pseudonocardiales (order), Pseudonocardiaceae (family), Actinokineospora (genus)
A0A1W2FU08	A0A1W2FU08	A0A1W2FU08_KIBAR	cutinase (EC 3.1.1.74)	SAMN05661093_09002	Kibdelosporangium aridum	286	2018-12-05	2030	FWXV01000011; SMD25264.1; -; Genomic_DNA.;	cellular organisms (no rank), Bacteria (superkingdom), Terrabacteria group (clade), Actinomycetota (phylum), Actinomycetes (class), Pseudonocardiales (order), Pseudonocardiaceae (family), Kibdelosporangium (genus)
A0A4S2R7U0	A0A4S2R7U0	A0A4S2R7U0_9ACTN	cutinase (EC 3.1.1.74)	E4198_21580	Streptomyces sp. RKND-216	319	2018-12-05	2562581	SSBQ01000002; THA26908.1; -; Genomic_DNA.;	cellular organisms (no rank), Bacteria (superkingdom), Terrabacteria group (clade), Actinomycetota (phylum), Actinomycetes (class), Kitasatosporales (order), Streptomycetaceae (family), Streptomyces (genus), unclassified Streptomyces (no rank)
R4YKL9	R4YKL9	R4YKL9_OLEAN	Lipase	lipA OLEAN_C07960	Oleispira antarctica RB-8	310	2018-12-05	698738	FO203512; CCK74972.1; -; Genomic_DNA.;	cellular organisms (no rank), Bacteria (superkingdom), Pseudomonadota (phylum), Gammaproteobacteria (class), Oceanospirillales (order), Oceanospirillaceae (family), Oleispira (genus), Oleispira antarctica (species)
A0A7K0C0L9	A0A7K0C0L9	A0A7K0C0L9_9ACTN	Poly(ethylene terephthalate) hydrolase (EC 3.1.1.101) (EC 3.1.1.74)	ACRB68_51100	Actinomadura macrotermitis	289	2018-12-05	2585200	WEGH01000003; MQY07013.1; -; Genomic_DNA.;	cellular organisms (no rank), Bacteria (superkingdom), Terrabacteria group (clade), Actinomycetota (phylum), Actinomycetes (class), Streptosporangiales (order), Thermomonosporaceae (family), Actinomadura (genus)
A0A365H6Y8	A0A365H6Y8	A0A365H6Y8_9ACTN	Poly(ethylene terephthalate) hydrolase (EC 3.1.1.101) (EC 3.1.1.74)	DPM19_14325	Actinomadura craniellae	290	2019-01-16	2231787	QLYX01000005; RAY14880.1; -; Genomic_DNA.;	cellular organisms (no rank), Bacteria (superkingdom), Terrabacteria group (clade), Actinomycetota (phylum), Actinomycetes (class), Streptosporangiales (order), Thermomonosporaceae (family), Actinomadura (genus)
A0A7H8MKR5	A0A7H8MKR5	A0A7H8MKR5_STRMI	cutinase (EC 3.1.1.74)	HUT09_07760	Streptomyces microflavus (Streptomyces lipmanii)	308	2019-01-16	1919	CP054926; QKW42472.1; -; Genomic_DNA.;	cellular organisms (no rank), Bacteria (superkingdom), Terrabacteria group (clade), Actinomycetota (phylum), Actinomycetes (class), Kitasatosporales (order), Streptomycetaceae (family), Streptomyces (genus), Streptomyces griseus group (no rank), Streptomyces microflavus subgroup (no rank)
A0A1Q5LED1	A0A1Q5LED1	A0A1Q5LED1_STRX0	cutinase (EC 3.1.1.74)	AMK26_31620	Streptomyces sp. (strain CB03234)	303	2019-01-16	1703937	LIYH01000008; OKJ95244.1; -; Genomic_DNA.;	cellular organisms (no rank), Bacteria (superkingdom), Terrabacteria group (clade), Actinomycetota (phylum), Actinomycetes (class), Kitasatosporales (order), Streptomycetaceae (family), Streptomyces (genus), unclassified Streptomyces (no rank)
A0A4P7IES6	A0A4P7IES6	A0A4P7IES6_9ACTN	Alpha/beta hydrolase	EXE58_10030	Nocardioides seonyuensis	292	2019-01-16	2518371	CP038436; QBX55759.1; -; Genomic_DNA.;	cellular organisms (no rank), Bacteria (superkingdom), Terrabacteria group (clade), Actinomycetota (phylum), Actinomycetes (class), Propionibacteriales (order), Nocardioidaceae (family), Nocardioides (genus)
A0A1H1V8J5	A0A1H1V8J5	A0A1H1V8J5_9ACTN	cutinase (EC 3.1.1.74)	SAMN04489716_1676	Actinoplanes derwentensis	295	2019-01-16	113562	LT629758; SDS81074.1; -; Genomic_DNA.;	cellular organisms (no rank), Bacteria (superkingdom), Terrabacteria group (clade), Actinomycetota (phylum), Actinomycetes (class), Micromonosporales (order), Micromonosporaceae (family), Actinoplanes (genus)
A0A0M9X5W3	A0A0M9X5W3	A0A0M9X5W3_9ACTN	cutinase (EC 3.1.1.74)	ADK41_33020	Streptomyces caelestis	312	2019-01-16	36816	LGCN01000242; KOT30279.1; -; Genomic_DNA.;	cellular organisms (no rank), Bacteria (superkingdom), Terrabacteria group (clade), Actinomycetota (phylum), Actinomycetes (class), Kitasatosporales (order), Streptomycetaceae (family), Streptomyces (genus)
A0A919E1F9	A0A919E1F9	A0A919E1F9_9ACTN	cutinase (EC 3.1.1.74)	GCM10018772_26610	Streptomyces fumanus	344	2019-02-13	67302	BNBI01000005; GHF00647.1; -; Genomic_DNA.;	cellular organisms (no rank), Bacteria (superkingdom), Terrabacteria group (clade), Actinomycetota (phylum), Actinomycetes (class), Kitasatosporales (order), Streptomycetaceae (family), Streptomyces (genus)
A0A0H4CIQ9	A0A0H4CIQ9	A0A0H4CIQ9_9ACTN	cutinase (EC 3.1.1.74)	QR97_36755	Streptomyces sp. PBH53	320	2019-02-13	1577075	CP011799; AKN74546.1; -; Genomic_DNA.;	cellular organisms (no rank), Bacteria (superkingdom), Terrabacteria group (clade), Actinomycetota (phylum), Actinomycetes (class), Kitasatosporales (order), Streptomycetaceae (family), Streptomyces (genus), unclassified Streptomyces (no rank)
A0A2P8Q2I3	A0A2P8Q2I3	A0A2P8Q2I3_9ACTN	cutinase (EC 3.1.1.74)	C6Y14_26535	Streptomyces dioscori	316	2019-02-13	2109333	PYBJ01000019; PSM40474.1; -; Genomic_DNA.;	cellular organisms (no rank), Bacteria (superkingdom), Terrabacteria group (clade), Actinomycetota (phylum), Actinomycetes (class), Kitasatosporales (order), Streptomycetaceae (family), Streptomyces (genus), Streptomyces aurantiacus group (no rank)
A0A917PAW8	A0A917PAW8	A0A917PAW8_9ACTN	cutinase (EC 3.1.1.74)	GCM10012282_77790	Streptomyces lacrimifluminis	320	2019-02-13	1500077	BMMU01000053; GGJ69224.1; -; Genomic_DNA.;	cellular organisms (no rank), Bacteria (superkingdom), Terrabacteria group (clade), Actinomycetota (phylum), Actinomycetes (class), Kitasatosporales (order), Streptomycetaceae (family), Streptomyces (genus)
A0A853BQM0	A0A853BQM0	A0A853BQM0_9ACTN	Poly(ethylene terephthalate) hydrolase (EC 3.1.1.101) (EC 3.1.1.74)	HNR12_003577	Streptomonospora nanhaiensis	309	2019-02-13	1323731	JACCFO010000001; NYI97300.1; -; Genomic_DNA.;	cellular organisms (no rank), Bacteria (superkingdom), Terrabacteria group (clade), Actinomycetota (phylum), Actinomycetes (class), Streptosporangiales (order), Nocardiopsaceae (family), Streptomonospora (genus)
D2BFB4	D2BFB4	D2BFB4_STRRD	Poly(ethylene terephthalate) hydrolase (EC 3.1.1.101) (EC 3.1.1.74)	Sros_5516	Streptosporangium roseum (strain ATCC 12428 / DSM 43021 / JCM 3005 / NI 9100)	323	2019-02-13	479432	CP001814; ACZ88272.1; -; Genomic_DNA.;	cellular organisms (no rank), Bacteria (superkingdom), Terrabacteria group (clade), Actinomycetota (phylum), Actinomycetes (class), Streptosporangiales (order), Streptosporangiaceae (family), Streptosporangium (genus), Streptosporangium roseum (species)
A0A8T4HPQ3	A0A8T4HPQ3	A0A8T4HPQ3_9ACTN	cutinase (EC 3.1.1.74)	KBZ21_19900	Streptomyces sp. A73	308	2019-04-10	2824873	JAGPXI010000099; MBQ1160341.1; -; Genomic_DNA.;	cellular organisms (no rank), Bacteria (superkingdom), Terrabacteria group (clade), Actinomycetota (phylum), Actinomycetes (class), Kitasatosporales (order), Streptomycetaceae (family), Streptomyces (genus), unclassified Streptomyces (no rank)
A0A2S4XK76	A0A2S4XK76	A0A2S4XK76_9ACTN	cutinase (EC 3.1.1.74)	C3486_30585	Streptomyces sp. Ru73	310	2019-04-10	2080748	PQSQ01000102; POX36994.1; -; Genomic_DNA.;	cellular organisms (no rank), Bacteria (superkingdom), Terrabacteria group (clade), Actinomycetota (phylum), Actinomycetes (class), Kitasatosporales (order), Streptomycetaceae (family), Streptomyces (genus), unclassified Streptomyces (no rank)
A0A3A4B4E3	A0A3A4B4E3	A0A3A4B4E3_9ACTN	Poly(ethylene terephthalate) hydrolase (EC 3.1.1.101) (EC 3.1.1.74)	D5H75_04540	Bailinhaonella thermotolerans	305	2019-04-10	1070861	QZEY01000001; RJL36031.1; -; Genomic_DNA.;	cellular organisms (no rank), Bacteria (superkingdom), Terrabacteria group (clade), Actinomycetota (phylum), Actinomycetes (class), Streptosporangiales (order), Streptosporangiaceae (family), Bailinhaonella (genus)
A0A2T0SQH4	A0A2T0SQH4	A0A2T0SQH4_9PSEU	cutinase (EC 3.1.1.74)	CLV43_11387	Umezawaea tangerina	285	2019-05-08	84725	PVTF01000013; PRY35660.1; -; Genomic_DNA.;	cellular organisms (no rank), Bacteria (superkingdom), Terrabacteria group (clade), Actinomycetota (phylum), Actinomycetes (class), Pseudonocardiales (order), Pseudonocardiaceae (family), Umezawaea (genus)
A0A5P9PSA9	A0A5P9PSA9	A0A5P9PSA9_9PSEU	cutinase (EC 3.1.1.74)	lip1 YIM_27415	Amycolatopsis sp. YIM 10	288	2019-05-08	2653857	CP045480; QFU90657.1; -; Genomic_DNA.;	cellular organisms (no rank), Bacteria (superkingdom), Terrabacteria group (clade), Actinomycetota (phylum), Actinomycetes (class), Pseudonocardiales (order), Pseudonocardiaceae (family), Amycolatopsis (genus), unclassified Amycolatopsis (no rank)
A0A1Q9LLU8	A0A1Q9LLU8	A0A1Q9LLU8_9PSEU	cutinase (EC 3.1.1.74)	BJP25_18625	Actinokineospora bangkokensis	307	2019-05-08	1193682	MKQR01000013; OLR92979.1; -; Genomic_DNA.;	cellular organisms (no rank), Bacteria (superkingdom), Terrabacteria group (clade), Actinomycetota (phylum), Actinomycetes (class), Pseudonocardiales (order), Pseudonocardiaceae (family), Actinokineospora (genus)
A0AA97M4A3	A0AA97M4A3	A0AA97M4A3_9ACTN	Poly(ethylene terephthalate) hydrolase (EC 3.1.1.101) (EC 3.1.1.74)	NI17_001665	Thermobifida halotolerans	309	2019-05-08	483545	CP063196; UOE19988.1; -; Genomic_DNA.;	cellular organisms (no rank), Bacteria (superkingdom), Terrabacteria group (clade), Actinomycetota (phylum), Actinomycetes (class), Streptosporangiales (order), Nocardiopsaceae (family), Thermobifida (genus)
A0A0A0BAD3	A0A0A0BAD3	A0A0A0BAD3_9CELL	cutinase (EC 3.1.1.74)	Q760_11340	Cellulomonas cellasea DSM 20118	292	2019-05-08	1408250	AXNT01000035; KGM02804.1; -; Genomic_DNA.;	cellular organisms (no rank), Bacteria (superkingdom), Terrabacteria group (clade), Actinomycetota (phylum), Actinomycetes (class), Micrococcales (order), Cellulomonadaceae (family), Cellulomonas (genus), Cellulomonas cellasea (species)
A0A937DDS9	A0A937DDS9	A0A937DDS9_9BURK	Dienelactone hydrolase family protein	JI745_04005	Piscinibacter sp. HJYY11	300	2019-05-08	2801333	JAERQZ010000001; MBL0726848.1; -; Genomic_DNA.;	cellular organisms (no rank), Bacteria (superkingdom), Pseudomonadota (phylum), Betaproteobacteria (class), Burkholderiales (order), Sphaerotilaceae (family), Piscinibacter (genus), unclassified Piscinibacter (no rank)
A0A089Z882	A0A089Z882	A0A089Z882_STRGA	cutinase (EC 3.1.1.74)	SGLAU_30285	Streptomyces glaucescens	306	2019-05-08	1907	CP009438; AIS01991.1; -; Genomic_DNA.;	cellular organisms (no rank), Bacteria (superkingdom), Terrabacteria group (clade), Actinomycetota (phylum), Actinomycetes (class), Kitasatosporales (order), Streptomycetaceae (family), Streptomyces (genus)
A0A7X1LRI3	A0A7X1LRI3	A0A7X1LRI3_9ACTN	cutinase (EC 3.1.1.74)	H1R13_19560	Streptomyces mexicanus	310	2019-06-05	178566	JACMHY010000007; MBC2867083.1; -; Genomic_DNA.;	cellular organisms (no rank), Bacteria (superkingdom), Terrabacteria group (clade), Actinomycetota (phylum), Actinomycetes (class), Kitasatosporales (order), Streptomycetaceae (family), Streptomyces (genus)
A0A1W6L438	A0A1W6L438	A0A1W6L438_9BURK	Uncharacterized protein	A4W93_03190	Piscinibacter gummiphilus	279	2019-06-05	946333	CP015118; ARN19002.1; -; Genomic_DNA.;	cellular organisms (no rank), Bacteria (superkingdom), Pseudomonadota (phylum), Betaproteobacteria (class), Burkholderiales (order), Sphaerotilaceae (family), Piscinibacter (genus)
A0A1E5PLD2	A0A1E5PLD2	A0A1E5PLD2_9ACTN	cutinase (EC 3.1.1.74)	BGK67_02515	Streptomyces subrutilus	323	2019-06-05	36818	MEHK01000001; OEJ30376.1; -; Genomic_DNA.;	cellular organisms (no rank), Bacteria (superkingdom), Terrabacteria group (clade), Actinomycetota (phylum), Actinomycetes (class), Kitasatosporales (order), Streptomycetaceae (family), Streptomyces (genus)
A0A841IUE8	A0A841IUE8	A0A841IUE8_9ACTN	Poly(ethylene terephthalate) hydrolase (EC 3.1.1.101) (EC 3.1.1.74)	FHS13_003781	Nocardiopsis algeriensis	304	2019-07-31	1478215	JACHJO010000012; MBB6121802.1; -; Genomic_DNA.;	cellular organisms (no rank), Bacteria (superkingdom), Terrabacteria group (clade), Actinomycetota (phylum), Actinomycetes (class), Streptosporangiales (order), Nocardiopsaceae (family), Nocardiopsis (genus)
A0A1A9BXV3	A0A1A9BXV3	A0A1A9BXV3_9ACTN	cutinase (EC 3.1.1.74)	GA0115233_104341	Streptomyces sp. DI166	300	2019-07-31	1839783	FLSP01000043; SBT92329.1; -; Genomic_DNA.;	cellular organisms (no rank), Bacteria (superkingdom), Terrabacteria group (clade), Actinomycetota (phylum), Actinomycetes (class), Kitasatosporales (order), Streptomycetaceae (family), Streptomyces (genus), unclassified Streptomyces (no rank)
D6X906	D6X906	D6X906_STRE2	cutinase (EC 3.1.1.74)	SSDG_07077	Streptomyces pristinaespiralis (strain ATCC 25486 / DSM 40338 / CBS 914.69 / JCM 4507 / NBRC 13074 / NRRL 2958 / 5647)	275	2019-07-31	457429	CM000950; EFH31823.1; -; Genomic_DNA.;	cellular organisms (no rank), Bacteria (superkingdom), Terrabacteria group (clade), Actinomycetota (phylum), Actinomycetes (class), Kitasatosporales (order), Streptomycetaceae (family), Streptomyces (genus), Streptomyces pristinaespiralis (species)
A0A919QNZ0	A0A919QNZ0	A0A919QNZ0_9ACTN	Poly(ethylene terephthalate) hydrolase (EC 3.1.1.101) (EC 3.1.1.74)	Mro02_20330	Microbispora rosea subsp. aerata	296	2019-07-31	147065	BOOE01000017; GIH55119.1; -; Genomic_DNA.;	cellular organisms (no rank), Bacteria (superkingdom), Terrabacteria group (clade), Actinomycetota (phylum), Actinomycetes (class), Streptosporangiales (order), Streptosporangiaceae (family), Microbispora (genus), Microbispora rosea (species)
A0A7Y9ATY0	A0A7Y9ATY0	A0A7Y9ATY0_9ACTN	cutinase (EC 3.1.1.74)	BJ968_001342	Kineococcus aurantiacus	302	2019-07-31	37633	JACCBB010000001; NYD21802.1; -; Genomic_DNA.;	cellular organisms (no rank), Bacteria (superkingdom), Terrabacteria group (clade), Actinomycetota (phylum), Actinomycetes (class), Kineosporiales (order), Kineosporiaceae (family), Kineococcus (genus)
D7AYZ5	D7AYZ5	D7AYZ5_NOCDD	Poly(ethylene terephthalate) hydrolase (EC 3.1.1.101) (EC 3.1.1.74)	Ndas_4588	Nocardiopsis dassonvillei (strain ATCC 23218 / DSM 43111 / CIP 107115 / JCM 7437 / KCTC 9190 / NBRC 14626 / NCTC 10488 / NRRL B-5397 / IMRU 509) (Actinomadura dassonvillei)	311	2019-07-31	446468	CP002040; ADH69975.1; -; Genomic_DNA.;	cellular organisms (no rank), Bacteria (superkingdom), Terrabacteria group (clade), Actinomycetota (phylum), Actinomycetes (class), Streptosporangiales (order), Nocardiopsaceae (family), Nocardiopsis (genus), Nocardiopsis dassonvillei (species), Nocardiopsis dassonvillei subsp. dassonvillei (subspecies)
A0A931C6E6	A0A931C6E6	A0A931C6E6_9ACTN	cutinase (EC 3.1.1.74)	I4J89_22770	Actinoplanes aureus	298	2019-07-31	2792083	JADQTO010000010; MBG0564275.1; -; Genomic_DNA.;	cellular organisms (no rank), Bacteria (superkingdom), Terrabacteria group (clade), Actinomycetota (phylum), Actinomycetes (class), Micromonosporales (order), Micromonosporaceae (family), Actinoplanes (genus)
A0A5B0AIQ4	A0A5B0AIQ4	A0A5B0AIQ4_9ACTN	cutinase (EC 3.1.1.74)	FGF04_30220	Streptomyces apricus	285	2019-07-31	1828112	VDFC01000049; KAA0929863.1; -; Genomic_DNA.;	cellular organisms (no rank), Bacteria (superkingdom), Terrabacteria group (clade), Actinomycetota (phylum), Actinomycetes (class), Kitasatosporales (order), Streptomycetaceae (family), Streptomyces (genus)
A0A1M7M8K1	A0A1M7M8K1	A0A1M7M8K1_9ACTN	cutinase (EC 3.1.1.74)	SAMN05216499_115138	Actinacidiphila paucisporea	435	2019-07-31	310782	FRBI01000015; SHM87016.1; -; Genomic_DNA.;	cellular organisms (no rank), Bacteria (superkingdom), Terrabacteria group (clade), Actinomycetota (phylum), Actinomycetes (class), Kitasatosporales (order), Streptomycetaceae (family), Actinacidiphila (genus)
A0A0P7BZS3	A0A0P7BZS3	A0A0P7BZS3_9ACTN	cutinase (EC 3.1.1.74)	ACG83_38705	Frankia sp. R43	298	2019-07-31	269536	LFCW01000013; KPM50714.1; -; Genomic_DNA.;	cellular organisms (no rank), Bacteria (superkingdom), Terrabacteria group (clade), Actinomycetota (phylum), Actinomycetes (class), Frankiales (order), Frankiaceae (family), Frankia (genus), unclassified Frankia (no rank)
A0A8H9GGN2	A0A8H9GGN2	A0A8H9GGN2_9MICO	cutinase (EC 3.1.1.74)	GCM10010102_14630	Promicromonospora citrea	291	2019-07-31	43677	BMPT01000004; GGM20048.1; -; Genomic_DNA.;	cellular organisms (no rank), Bacteria (superkingdom), Terrabacteria group (clade), Actinomycetota (phylum), Actinomycetes (class), Micrococcales (order), Promicromonosporaceae (family), Promicromonospora (genus)
A0A0C5G151	A0A0C5G151	A0A0C5G151_9ACTN	cutinase (EC 3.1.1.74)	TU94_31645	Streptomyces cyaneogriseus subsp. noncyanogenus	300	2019-07-31	477245	CP010849; AJP05992.1; -; Genomic_DNA.;	cellular organisms (no rank), Bacteria (superkingdom), Terrabacteria group (clade), Actinomycetota (phylum), Actinomycetes (class), Kitasatosporales (order), Streptomycetaceae (family), Streptomyces (genus), Streptomyces cyaneogriseus (species)
E8U721	E8U721	E8U721_DEIML	Triacylglycerol lipase (EC 3.1.1.3)	Deima_1209	Deinococcus maricopensis (strain DSM 21211 / LMG 22137 / NRRL B-23946 / LB-34)	315	2019-07-31	709986	CP002454; ADV66860.1; -; Genomic_DNA.;	cellular organisms (no rank), Bacteria (superkingdom), Terrabacteria group (clade), Deinococcota (phylum), Deinococci (class), Deinococcales (order), Deinococcaceae (family), Deinococcus (genus), Deinococcus maricopensis (species)
A0A2U8FWH1	A0A2U8FWH1	A0A2U8FWH1_9BURK	Alpha/beta hydrolase	DEH84_16135	Aquabacterium olei	284	2019-07-31	1296669	CP029210; AWI54774.1; -; Genomic_DNA.;	cellular organisms (no rank), Bacteria (superkingdom), Pseudomonadota (phylum), Betaproteobacteria (class), Burkholderiales (order), Burkholderiales genera incertae sedis (no rank), Aquabacterium (genus)
A0A936ZYV2	A0A936ZYV2	A0A936ZYV2_9BURK	Dienelactone hydrolase family protein	JI745_10025	Piscinibacter sp. HJYY11	291	2019-09-18	2801333	JAERQZ010000001; MBL0728034.1; -; Genomic_DNA.;	cellular organisms (no rank), Bacteria (superkingdom), Pseudomonadota (phylum), Betaproteobacteria (class), Burkholderiales (order), Sphaerotilaceae (family), Piscinibacter (genus), unclassified Piscinibacter (no rank)
A0A505DQP5	A0A505DQP5	A0A505DQP5_9ACTN	cutinase (EC 3.1.1.74)	FGD71_003300	Streptomyces sporangiiformans	292	2019-09-18	2315329	VCHX02000044; TPQ23616.1; -; Genomic_DNA.;	cellular organisms (no rank), Bacteria (superkingdom), Terrabacteria group (clade), Actinomycetota (phylum), Actinomycetes (class), Kitasatosporales (order), Streptomycetaceae (family), Streptomyces (genus)
A0A944JB41	A0A944JB41	A0A944JB41_9ACTN	cutinase (EC 3.1.1.74)	J7E92_19905	Streptomyces sp. ISL-63	304	2019-10-16	2819185	JAGGOV010000031; MBT2463805.1; -; Genomic_DNA.;	cellular organisms (no rank), Bacteria (superkingdom), Terrabacteria group (clade), Actinomycetota (phylum), Actinomycetes (class), Kitasatosporales (order), Streptomycetaceae (family), Streptomyces (genus), unclassified Streptomyces (no rank)
A0A3S8WNB7	A0A3S8WNB7	A0A3S8WNB7_9ACTN	cutinase (EC 3.1.1.74)	DLM49_01425	Streptomyces sp. WAC 01438	300	2019-10-16	2203204	CP029601; AZM58383.1; -; Genomic_DNA.;	cellular organisms (no rank), Bacteria (superkingdom), Terrabacteria group (clade), Actinomycetota (phylum), Actinomycetes (class), Kitasatosporales (order), Streptomycetaceae (family), Streptomyces (genus), unclassified Streptomyces (no rank)
A0A100Y7B3	A0A100Y7B3	A0A100Y7B3_9ACTN	cutinase (EC 3.1.1.74)	ATE80_09340	Streptomyces kanasensis	312	2019-10-16	936756	LNSV01000017; KUH39014.1; -; Genomic_DNA.;	cellular organisms (no rank), Bacteria (superkingdom), Terrabacteria group (clade), Actinomycetota (phylum), Actinomycetes (class), Kitasatosporales (order), Streptomycetaceae (family), Streptomyces (genus)
D2Q2R5	D2Q2R5	D2Q2R5_KRIFD	cutinase (EC 3.1.1.74)	Kfla_1142	Kribbella flavida (strain DSM 17836 / JCM 10339 / NBRC 14399)	298	2019-10-16	479435	CP001736; ADB30246.1; -; Genomic_DNA.;	cellular organisms (no rank), Bacteria (superkingdom), Terrabacteria group (clade), Actinomycetota (phylum), Actinomycetes (class), Propionibacteriales (order), Kribbellaceae (family), Kribbella (genus), Kribbella flavida (species)
A0A3F2UZQ6	A0A3F2UZQ6	A0A3F2UZQ6_9GAMM	Alpha/beta hydrolase	D6160_18005	Ketobacter sp	313	2019-10-16	2083498	RAHY01000021; RLP53020.1; -; Genomic_DNA.;	cellular organisms (no rank), Bacteria (superkingdom), Pseudomonadota (phylum), Gammaproteobacteria (class), Pseudomonadales (order), Ketobacteraceae (family), Ketobacter (genus), unclassified Ketobacter (no rank)
A0A0G3BI90	A0A0G3BI90	A0A0G3BI90_9BURK	Triacylglycerol lipase	AAW51_2473	Caldimonas brevitalea	298	2019-10-16	413882	CP011371; AKJ29164.1; -; Genomic_DNA.;	cellular organisms (no rank), Bacteria (superkingdom), Pseudomonadota (phylum), Betaproteobacteria (class), Burkholderiales (order), Sphaerotilaceae (family), Caldimonas (genus)
A0A2W2MF85	A0A2W2MF85	A0A2W2MF85_9ACTN	cutinase (EC 3.1.1.74)	C1I97_15820	Streptomyces sp. NTH33	314	2019-10-16	1735453	POTZ01000140; PZH08581.1; -; Genomic_DNA.;	cellular organisms (no rank), Bacteria (superkingdom), Terrabacteria group (clade), Actinomycetota (phylum), Actinomycetes (class), Kitasatosporales (order), Streptomycetaceae (family), Streptomyces (genus), unclassified Streptomyces (no rank)
A0A101UWH6	A0A101UWH6	A0A101UWH6_9ACTN	cutinase (EC 3.1.1.74)	AQJ91_27015	Streptomyces dysideae	424	2019-10-16	909626	LMXB01000068; KUO18151.1; -; Genomic_DNA.;	cellular organisms (no rank), Bacteria (superkingdom), Terrabacteria group (clade), Actinomycetota (phylum), Actinomycetes (class), Kitasatosporales (order), Streptomycetaceae (family), Streptomyces (genus)
A0A917QNG0	A0A917QNG0	A0A917QNG0_9ACTN	cutinase (EC 3.1.1.74)	GCM10010094_21990	Streptomyces flaveus	297	2019-11-13	66370	BMPQ01000004; GGK61105.1; -; Genomic_DNA.;	cellular organisms (no rank), Bacteria (superkingdom), Terrabacteria group (clade), Actinomycetota (phylum), Actinomycetes (class), Kitasatosporales (order), Streptomycetaceae (family), Streptomyces (genus), Streptomyces aurantiacus group (no rank)
A0A168EN35	A0A168EN35	A0A168EN35_9MICO	cutinase (EC 3.1.1.74)	lip1 I598_0669	Isoptericola dokdonensis DS-3	285	2019-11-13	1300344	CP014209; ANC30249.1; -; Genomic_DNA.;	cellular organisms (no rank), Bacteria (superkingdom), Terrabacteria group (clade), Actinomycetota (phylum), Actinomycetes (class), Micrococcales (order), Promicromonosporaceae (family), Isoptericola (genus), Isoptericola dokdonensis (species)
A0A514JZP5	A0A514JZP5	A0A514JZP5_9ACTN	cutinase (EC 3.1.1.74)	CD934_32405 FHS33_003900	Streptomyces calvus	300	2019-11-13	67282	JACJIE010000009; MBA8945451.1; -; Genomic_DNA.;"CP022310; QDI72884.1; -; Genomic_DNA.";	cellular organisms (no rank), Bacteria (superkingdom), Terrabacteria group (clade), Actinomycetota (phylum), Actinomycetes (class), Kitasatosporales (order), Streptomycetaceae (family), Streptomyces (genus)
A0A239AX86	A0A239AX86	A0A239AX86_9ACTN	Poly(ethylene terephthalate) hydrolase (EC 3.1.1.101) (EC 3.1.1.74)	SAMN05216276_1002221	Streptosporangium subroseum	325	2019-12-11	106412	FZOD01000002; SNS00346.1; -; Genomic_DNA.;	cellular organisms (no rank), Bacteria (superkingdom), Terrabacteria group (clade), Actinomycetota (phylum), Actinomycetes (class), Streptosporangiales (order), Streptosporangiaceae (family), Streptosporangium (genus)
A0A1H6C9P0	A0A1H6C9P0	A0A1H6C9P0_9ACTN	Poly(ethylene terephthalate) hydrolase (EC 3.1.1.101) (EC 3.1.1.74)	SAMN04489712_109107	Thermomonospora echinospora	292	2019-12-11	1992	FNVO01000009; SEG69681.1; -; Genomic_DNA.;	cellular organisms (no rank), Bacteria (superkingdom), Terrabacteria group (clade), Actinomycetota (phylum), Actinomycetes (class), Streptosporangiales (order), Thermomonosporaceae (family), Thermomonospora (genus)
A0A081XXP9	A0A081XXP9	A0A081XXP9_STRTO	cutinase (EC 3.1.1.74)	BU52_04670	Streptomyces toyocaensis	300	2019-12-11	55952	JFCB01000002; KES08322.1; -; Genomic_DNA.;	cellular organisms (no rank), Bacteria (superkingdom), Terrabacteria group (clade), Actinomycetota (phylum), Actinomycetes (class), Kitasatosporales (order), Streptomycetaceae (family), Streptomyces (genus)
A0A652JUL5	A0A652JUL5	A0A652JUL5_9ACTN	cutinase (EC 3.1.1.74)	EAO71_36710	Streptomyces sp. ms191	329	2020-02-26	1827978	RDBI01000207; TXS09965.1; -; Genomic_DNA.;	cellular organisms (no rank), Bacteria (superkingdom), Terrabacteria group (clade), Actinomycetota (phylum), Actinomycetes (class), Kitasatosporales (order), Streptomycetaceae (family), Streptomyces (genus), unclassified Streptomyces (no rank)
A0A4Y3REC0	A0A4Y3REC0	A0A4Y3REC0_9ACTN	cutinase (EC 3.1.1.74)	SGA01_13140	Streptomyces gardneri	297	2020-02-26	66892	BJMN01000008; GEB55709.1; -; Genomic_DNA.;	cellular organisms (no rank), Bacteria (superkingdom), Terrabacteria group (clade), Actinomycetota (phylum), Actinomycetes (class), Kitasatosporales (order), Streptomycetaceae (family), Streptomyces (genus)
A0A4R7W3H8	A0A4R7W3H8	A0A4R7W3H8_9PSEU	cutinase (EC 3.1.1.74)	CLV71_102556	Actinophytocola oryzae	288	2020-02-26	502181	SOCP01000002; TDV56489.1; -; Genomic_DNA.;	cellular organisms (no rank), Bacteria (superkingdom), Terrabacteria group (clade), Actinomycetota (phylum), Actinomycetes (class), Pseudonocardiales (order), Pseudonocardiaceae (family), Actinophytocola (genus)
A0A939JHY5	A0A939JHY5	A0A939JHY5_9ACTN	cutinase (EC 3.1.1.74)	J0695_09330	Streptomyces beijiangensis	300	2020-02-26	163361	JAFLRJ010000081; MBO0512014.1; -; Genomic_DNA.;	cellular organisms (no rank), Bacteria (superkingdom), Terrabacteria group (clade), Actinomycetota (phylum), Actinomycetes (class), Kitasatosporales (order), Streptomycetaceae (family), Streptomyces (genus)
A0A5Q0H107	A0A5Q0H107	A0A5Q0H107_SACSY	cutinase (EC 3.1.1.74)	EKG83_23230	Saccharothrix syringae (Nocardiopsis syringae)	306	2020-04-22	103733	CP034550; QFZ19946.1; -; Genomic_DNA.;	cellular organisms (no rank), Bacteria (superkingdom), Terrabacteria group (clade), Actinomycetota (phylum), Actinomycetes (class), Pseudonocardiales (order), Pseudonocardiaceae (family), Saccharothrix (genus)
A0A1H4LI48	A0A1H4LI48	A0A1H4LI48_9ACTN	cutinase (EC 3.1.1.74)	SAMN05216482_0595	Streptomyces sp. PAN_FS17	315	2020-04-22	1855351	FNTN01000001; SEB69972.1; -; Genomic_DNA.;	cellular organisms (no rank), Bacteria (superkingdom), Terrabacteria group (clade), Actinomycetota (phylum), Actinomycetes (class), Kitasatosporales (order), Streptomycetaceae (family), Streptomyces (genus), unclassified Streptomyces (no rank)
A0A7H0I4J5	A0A7H0I4J5	A0A7H0I4J5_9ACTN	cutinase (EC 3.1.1.74)	IAG43_31630	Streptomyces genisteinicus	285	2020-04-22	2768068	CP060825; QNP67711.1; -; Genomic_DNA.;	cellular organisms (no rank), Bacteria (superkingdom), Terrabacteria group (clade), Actinomycetota (phylum), Actinomycetes (class), Kitasatosporales (order), Streptomycetaceae (family), Streptomyces (genus)
A0A1S8DKK6	A0A1S8DKK6	A0A1S8DKK6_9GAMM	Dienelactone hydrolase domain-containing protein	BXT89_04150	Halopseudomonas pachastrellae	304	2020-04-22	254161	MUBC01000006; ONM45150.1; -; Genomic_DNA.;	cellular organisms (no rank), Bacteria (superkingdom), Pseudomonadota (phylum), Gammaproteobacteria (class), Pseudomonadales (order), Pseudomonadaceae (family), Halopseudomonas (genus)
A0A919NVN0	A0A919NVN0	A0A919NVN0_9ACTN	cutinase (EC 3.1.1.74)	Ate02nite_74940	Actinoplanes tereljensis	293	2020-06-17	571912	BOMY01000048; GIF24764.1; -; Genomic_DNA.;	cellular organisms (no rank), Bacteria (superkingdom), Terrabacteria group (clade), Actinomycetota (phylum), Actinomycetes (class), Micromonosporales (order), Micromonosporaceae (family), Actinoplanes (genus)
A0A3E0WVG8	A0A3E0WVG8	A0A3E0WVG8_9GAMM	Dienelactone hydrolase domain-containing protein	CAL65_09845	Alkalilimnicola ehrlichii	311	2020-06-17	351052	NFZW01000008; RFA36818.1; -; Genomic_DNA.;	cellular organisms (no rank), Bacteria (superkingdom), Pseudomonadota (phylum), Gammaproteobacteria (class), Chromatiales (order), Ectothiorhodospiraceae (family), Alkalilimnicola (genus)
A0A0H3DES9	A0A0H3DES9	A0A0H3DES9_AMYMU	cutinase (EC 3.1.1.74)	AMED_7492	Amycolatopsis mediterranei (strain U-32)	309	2020-06-17	749927	CP002000; ADJ49206.1; -; Genomic_DNA.;	cellular organisms (no rank), Bacteria (superkingdom), Terrabacteria group (clade), Actinomycetota (phylum), Actinomycetes (class), Pseudonocardiales (order), Pseudonocardiaceae (family), Amycolatopsis (genus), Amycolatopsis mediterranei (species)
Q9L2J6	Q9L2J6	Q9L2J6_STRCO	cutinase (EC 3.1.1.74)	lipA SCO0713 SCF42.23c	Streptomyces coelicolor (strain ATCC BAA-471 / A3(2) / M145)	310	2020-06-17	100226	AL939106; CAB69685.1; -; Genomic_DNA.;	cellular organisms (no rank), Bacteria (superkingdom), Terrabacteria group (clade), Actinomycetota (phylum), Actinomycetes (class), Kitasatosporales (order), Streptomycetaceae (family), Streptomyces (genus), Streptomyces albidoflavus group (no rank), Streptomyces coelicolor (species)
A0A7L4YA29	A0A7L4YA29	A0A7L4YA29_9ACTN	cutinase (EC 3.1.1.74)	GPZ77_28875	Streptomyces sp. QHH-9511	312	2020-06-17	2684468	CP046905; QGZ51857.1; -; Genomic_DNA.;	cellular organisms (no rank), Bacteria (superkingdom), Terrabacteria group (clade), Actinomycetota (phylum), Actinomycetes (class), Kitasatosporales (order), Streptomycetaceae (family), Streptomyces (genus), unclassified Streptomyces (no rank)
A0A0X3XHF7	A0A0X3XHF7	A0A0X3XHF7_9ACTN	cutinase (EC 3.1.1.74)	ADL34_31570	Streptomyces sp. NRRL WC-3605	303	2020-06-17	1609103	LLZN01000102; KUL69047.1; -; Genomic_DNA.;	cellular organisms (no rank), Bacteria (superkingdom), Terrabacteria group (clade), Actinomycetota (phylum), Actinomycetes (class), Kitasatosporales (order), Streptomycetaceae (family), Streptomyces (genus), unclassified Streptomyces (no rank)
A0A0U3MFB6	A0A0U3MFB6	A0A0U3MFB6_9BURK	Cutinase 1	RD2015_2551	Roseateles depolymerans	293	2020-06-17	76731	CP013729; ALV07017.1; -; Genomic_DNA.;	cellular organisms (no rank), Bacteria (superkingdom), Pseudomonadota (phylum), Betaproteobacteria (class), Burkholderiales (order), Sphaerotilaceae (family), Roseateles (genus)
A0A542UZY5	A0A542UZY5	A0A542UZY5_9CELL	cutinase (EC 3.1.1.74)	FBY24_3757	Cellulomonas sp. SLBN-39	307	2020-08-12	2768446	VFOA01000001; TQL04636.1; -; Genomic_DNA.;	cellular organisms (no rank), Bacteria (superkingdom), Terrabacteria group (clade), Actinomycetota (phylum), Actinomycetes (class), Micrococcales (order), Cellulomonadaceae (family), Cellulomonas (genus), unclassified Cellulomonas (no rank)
A0A8J3S661	A0A8J3S661	A0A8J3S661_PLARO	Poly(ethylene terephthalate) hydrolase (EC 3.1.1.101) (EC 3.1.1.74)	Pro02_59320	Planobispora rosea	301	2020-08-12	35762	BOOI01000061; GIH87524.1; -; Genomic_DNA.;	cellular organisms (no rank), Bacteria (superkingdom), Terrabacteria group (clade), Actinomycetota (phylum), Actinomycetes (class), Streptosporangiales (order), Streptosporangiaceae (family), Planobispora (genus)
A0A7Z0Q2N9	A0A7Z0Q2N9	A0A7Z0Q2N9_9ACTN	cutinase (EC 3.1.1.74)	HW445_31595	Streptomyces sp. UH6	355	2020-08-12	2748379	JACADT010001320; NYV78841.1; -; Genomic_DNA.;	cellular organisms (no rank), Bacteria (superkingdom), Terrabacteria group (clade), Actinomycetota (phylum), Actinomycetes (class), Kitasatosporales (order), Streptomycetaceae (family), Streptomyces (genus), unclassified Streptomyces (no rank)
A0A0Q8ZSD5	A0A0Q8ZSD5	A0A0Q8ZSD5_9ACTN	cutinase (EC 3.1.1.74)	ASE41_29735	Streptomyces sp. Root264	426	2020-08-12	1736503	LMIZ01000035; KRD09209.1; -; Genomic_DNA.;	cellular organisms (no rank), Bacteria (superkingdom), Terrabacteria group (clade), Actinomycetota (phylum), Actinomycetes (class), Kitasatosporales (order), Streptomycetaceae (family), Streptomyces (genus), unclassified Streptomyces (no rank)
A0A7V7GWJ4	A0A7V7GWJ4	A0A7V7GWJ4_9GAMM	Alpha/beta hydrolase	DT594_04050	Halopseudomonas laoshanensis	310	2020-08-12	2268758	QOVF01000001; KAA0696518.1; -; Genomic_DNA.;	cellular organisms (no rank), Bacteria (superkingdom), Pseudomonadota (phylum), Gammaproteobacteria (class), Pseudomonadales (order), Pseudomonadaceae (family), Halopseudomonas (genus)
A0A846ZDK3	A0A846ZDK3	A0A846ZDK3_9ACTN	Poly(ethylene terephthalate) hydrolase (EC 3.1.1.101) (EC 3.1.1.74)	HGB48_34470	Actinomadura latina	291	2020-08-12	163603	JAAXPI010000099; NKZ08808.1; -; Genomic_DNA.;	cellular organisms (no rank), Bacteria (superkingdom), Terrabacteria group (clade), Actinomycetota (phylum), Actinomycetes (class), Streptosporangiales (order), Thermomonosporaceae (family), Actinomadura (genus)
A0A7W7M829	A0A7W7M829	A0A7W7M829_9ACTN	cutinase (EC 3.1.1.74)	BJY16_003815	Actinoplanes octamycinicus	426	2020-08-12	135948	JACHNB010000001; MBB4740356.1; -; Genomic_DNA.;	cellular organisms (no rank), Bacteria (superkingdom), Terrabacteria group (clade), Actinomycetota (phylum), Actinomycetes (class), Micromonosporales (order), Micromonosporaceae (family), Actinoplanes (genus)
A0A4R5GYI9	A0A4R5GYI9	A0A4R5GYI9_9ALTE	Alpha/beta hydrolase	EYS14_19535	Alteromonadaceae bacterium M269	311	2020-08-12	2546219	SMNZ01000006; TDF35604.1; -; Genomic_DNA.;	cellular organisms (no rank), Bacteria (superkingdom), Pseudomonadota (phylum), Gammaproteobacteria (class), Alteromonadales (order), Alteromonadaceae (family), unclassified Alteromonadaceae (no rank)
A0A1V4AEL4	A0A1V4AEL4	A0A1V4AEL4_9ACTN	cutinase (EC 3.1.1.74)	B1H18_05935	Streptomyces tsukubensis	279	2020-08-12	83656	MVFC01000003; OON81923.1; -; Genomic_DNA.;	cellular organisms (no rank), Bacteria (superkingdom), Terrabacteria group (clade), Actinomycetota (phylum), Actinomycetes (class), Kitasatosporales (order), Streptomycetaceae (family), Streptomyces (genus)
A0A323VF41	A0A323VF41	A0A323VF41_9ACTN	cutinase (EC 3.1.1.74)	DMO24_03640	Modestobacter versicolor	307	2020-08-12	429133	QKNV01000022; PZA22683.1; -; Genomic_DNA.;	cellular organisms (no rank), Bacteria (superkingdom), Terrabacteria group (clade), Actinomycetota (phylum), Actinomycetes (class), Geodermatophilales (order), Geodermatophilaceae (family), Modestobacter (genus)
A0A2P4UDC3	A0A2P4UDC3	A0A2P4UDC3_9ACTN	Poly(ethylene terephthalate) hydrolase (EC 3.1.1.101) (EC 3.1.1.74)	lip1_6 BTM25_52540	Actinomadura rubteroloni	295	2020-10-07	1926885	MTBP01000004; POM23048.1; -; Genomic_DNA.;	cellular organisms (no rank), Bacteria (superkingdom), Terrabacteria group (clade), Actinomycetota (phylum), Actinomycetes (class), Streptosporangiales (order), Thermomonosporaceae (family), Actinomadura (genus)
A0A1Q5MQ41	A0A1Q5MQ41	A0A1Q5MQ41_9ACTN	cutinase (EC 3.1.1.74)	AMK16_26015	Streptomyces sp. CB00455	425	2021-02-10	1703927	LIVQ01000007; OKK16161.1; -; Genomic_DNA.;	cellular organisms (no rank), Bacteria (superkingdom), Terrabacteria group (clade), Actinomycetota (phylum), Actinomycetes (class), Kitasatosporales (order), Streptomycetaceae (family), Streptomyces (genus), unclassified Streptomyces (no rank)
A0A7W7CZZ8	A0A7W7CZZ8	A0A7W7CZZ8_9ACTN	cutinase (EC 3.1.1.74)	BKA14_007978	Actinoplanes abujensis	297	2021-02-10	882441	JACHMF010000001; MBB4697830.1; -; Genomic_DNA.;	cellular organisms (no rank), Bacteria (superkingdom), Terrabacteria group (clade), Actinomycetota (phylum), Actinomycetes (class), Micromonosporales (order), Micromonosporaceae (family), Actinoplanes (genus)
A0A6V8KG48	A0A6V8KG48	A0A6V8KG48_9ACTN	cutinase (EC 3.1.1.74)	Phou_069540	Phytohabitans houttuyneae	290	2021-02-10	1076126	BLPF01000002; GFJ82774.1; -; Genomic_DNA.;	cellular organisms (no rank), Bacteria (superkingdom), Terrabacteria group (clade), Actinomycetota (phylum), Actinomycetes (class), Micromonosporales (order), Micromonosporaceae (family), Phytohabitans (genus)
A0A918BIT7	A0A918BIT7	A0A918BIT7_9ACTN	cutinase (EC 3.1.1.74)	GCM10010280_14320	Streptomyces pilosus	300	2021-02-10	28893	BMTU01000002; GGQ69104.1; -; Genomic_DNA.;	cellular organisms (no rank), Bacteria (superkingdom), Terrabacteria group (clade), Actinomycetota (phylum), Actinomycetes (class), Kitasatosporales (order), Streptomycetaceae (family), Streptomyces (genus)
A0A285KUL5	A0A285KUL5	A0A285KUL5_9ACTN	cutinase (EC 3.1.1.74)	SAMN05421748_1701	Actinoplanes atraurantiacus	352	2021-02-10	1036182	OBDY01000070; SNY76358.1; -; Genomic_DNA.;	cellular organisms (no rank), Bacteria (superkingdom), Terrabacteria group (clade), Actinomycetota (phylum), Actinomycetes (class), Micromonosporales (order), Micromonosporaceae (family), Actinoplanes (genus)
A0A3S9Z680	A0A3S9Z680	A0A3S9Z680_STRGD	cutinase (EC 3.1.1.74)	DDJ31_36935 ELQ87_02425	Streptomyces griseoviridis	309	2021-02-10	45398	CP034687; AZS83276.1; -; Genomic_DNA.;"CP029078; QCN89869.1; -; Genomic_DNA.";	cellular organisms (no rank), Bacteria (superkingdom), Terrabacteria group (clade), Actinomycetota (phylum), Actinomycetes (class), Kitasatosporales (order), Streptomycetaceae (family), Streptomyces (genus)
A0A2P8QGD1	A0A2P8QGD1	A0A2P8QGD1_9ACTN	cutinase (EC 3.1.1.74)	C6Y14_04470	Streptomyces dioscori	293	2021-02-10	2109333	PYBJ01000001; PSM45313.1; -; Genomic_DNA.;	cellular organisms (no rank), Bacteria (superkingdom), Terrabacteria group (clade), Actinomycetota (phylum), Actinomycetes (class), Kitasatosporales (order), Streptomycetaceae (family), Streptomyces (genus), Streptomyces aurantiacus group (no rank)
A0A0N0NEY5	A0A0N0NEY5	A0A0N0NEY5_9ACTN	cutinase (EC 3.1.1.74)	OV320_3026	Actinobacteria bacterium OV320	306	2021-02-10	1592329	LJCX01000019; KPI31299.1; -; Genomic_DNA.;	cellular organisms (no rank), Bacteria (superkingdom), Terrabacteria group (clade), Actinomycetota (phylum), Actinomycetes (class), unclassified Actinomycetes (no rank)
A0A0N0MY27	A0A0N0MY27	A0A0N0MY27_9ACTN	cutinase (EC 3.1.1.74)	OK074_2652	Actinobacteria bacterium OK074	302	2021-04-07	1592327	LJCV01000177; KPI12031.1; -; Genomic_DNA.;	cellular organisms (no rank), Bacteria (superkingdom), Terrabacteria group (clade), Actinomycetota (phylum), Actinomycetes (class), unclassified Actinomycetes (no rank)
A0A7W9KQH4	A0A7W9KQH4	A0A7W9KQH4_9PSEU	cutinase (EC 3.1.1.74)	BJ998_008108	Kutzneria kofuensis	305	2021-04-07	103725	JACHIR010000002; MBB5896849.1; -; Genomic_DNA.;	cellular organisms (no rank), Bacteria (superkingdom), Terrabacteria group (clade), Actinomycetota (phylum), Actinomycetes (class), Pseudonocardiales (order), Pseudonocardiaceae (family), Kutzneria (genus)
A0A2T0XUJ8	A0A2T0XUJ8	A0A2T0XUJ8_9MICO	cutinase (EC 3.1.1.74)	BCE75_1189	Isoptericola sp. CG 20/1183	298	2021-04-07	1881052	PVTW01000018; PRZ02635.1; -; Genomic_DNA.;	cellular organisms (no rank), Bacteria (superkingdom), Terrabacteria group (clade), Actinomycetota (phylum), Actinomycetes (class), Micrococcales (order), Promicromonosporaceae (family), Isoptericola (genus), unclassified Isoptericola (no rank)
A0A4U2YRG8	A0A4U2YRG8	A0A4U2YRG8_9ACTN	cutinase (EC 3.1.1.74)	FC770_02190	Nocardioides jishulii	292	2021-04-07	2575440	SZPY01000001; TKI64009.1; -; Genomic_DNA.;	cellular organisms (no rank), Bacteria (superkingdom), Terrabacteria group (clade), Actinomycetota (phylum), Actinomycetes (class), Propionibacteriales (order), Nocardioidaceae (family), Nocardioides (genus)
A0A101QYH3	A0A101QYH3	A0A101QYH3_9ACTN	cutinase (EC 3.1.1.74)	AQJ30_12620	Streptomyces longwoodensis	312	2021-04-07	68231	LMWS01000015; KUN38415.1; -; Genomic_DNA.;	cellular organisms (no rank), Bacteria (superkingdom), Terrabacteria group (clade), Actinomycetota (phylum), Actinomycetes (class), Kitasatosporales (order), Streptomycetaceae (family), Streptomyces (genus)
D1A2H1	D1A2H1	D1A2H1_THECD	Poly(ethylene terephthalate) hydrolase (EC 3.1.1.101) (EC 3.1.1.74)	Tcur_0390	Thermomonospora curvata (strain ATCC 19995 / DSM 43183 / JCM 3096 / KCTC 9072 / NBRC 15933 / NCIMB 10081 / Henssen B9)	292	2021-04-07	471852	CP001738; ACY95991.1; -; Genomic_DNA.;	cellular organisms (no rank), Bacteria (superkingdom), Terrabacteria group (clade), Actinomycetota (phylum), Actinomycetes (class), Streptosporangiales (order), Thermomonosporaceae (family), Thermomonospora (genus), Thermomonospora curvata (species)
A0A5C4J1R7	A0A5C4J1R7	A0A5C4J1R7_9ACTN	Poly(ethylene terephthalate) hydrolase (EC 3.1.1.101) (EC 3.1.1.74)	ETD83_34520	Actinomadura soli	310	2021-04-07	2508997	VCKW01000272; TMQ90652.1; -; Genomic_DNA.;	cellular organisms (no rank), Bacteria (superkingdom), Terrabacteria group (clade), Actinomycetota (phylum), Actinomycetes (class), Streptosporangiales (order), Thermomonosporaceae (family), Actinomadura (genus)
D1A9G5	D1A9G5	D1A9G5_THECD	Poly(ethylene terephthalate) hydrolase (EC 3.1.1.101) (EC 3.1.1.74)	Tcur_1278	Thermomonospora curvata (strain ATCC 19995 / DSM 43183 / JCM 3096 / KCTC 9072 / NBRC 15933 / NCIMB 10081 / Henssen B9)	289	2021-04-07	471852	CP001738; ACY96861.1; -; Genomic_DNA.;	cellular organisms (no rank), Bacteria (superkingdom), Terrabacteria group (clade), Actinomycetota (phylum), Actinomycetes (class), Streptosporangiales (order), Thermomonosporaceae (family), Thermomonospora (genus), Thermomonospora curvata (species)
A0A919NFJ0	A0A919NFJ0	A0A919NFJ0_9ACTN	cutinase (EC 3.1.1.74)	Asi03nite_74250	Actinoplanes siamensis	390	2021-06-02	1223317	BOMW01000111; GIF09887.1; -; Genomic_DNA.;	cellular organisms (no rank), Bacteria (superkingdom), Terrabacteria group (clade), Actinomycetota (phylum), Actinomycetes (class), Micromonosporales (order), Micromonosporaceae (family), Actinoplanes (genus)
A0A429FYF4	A0A429FYF4	A0A429FYF4_9ACTN	Poly(ethylene terephthalate) hydrolase (EC 3.1.1.101) (EC 3.1.1.74)	DMH08_15975	Actinomadura sp. WAC 06369	307	2021-06-02	2203193	QHJN01000050; RSN66592.1; -; Genomic_DNA.;	cellular organisms (no rank), Bacteria (superkingdom), Terrabacteria group (clade), Actinomycetota (phylum), Actinomycetes (class), Streptosporangiales (order), Thermomonosporaceae (family), Actinomadura (genus), unclassified Actinomadura (no rank)
A0A7V8QGX6	A0A7V8QGX6	A0A7V8QGX6_9GAMM	Dienelactone hydrolase family protein	H0Z60_07450	Ectothiorhodospiraceae bacterium WFHF3C12	314	2021-06-02	1914406	JACDUA010000018; MBA1146895.1; -; Genomic_DNA.;	cellular organisms (no rank), Bacteria (superkingdom), Pseudomonadota (phylum), Gammaproteobacteria (class), Chromatiales (order), Ectothiorhodospiraceae (family), unclassified Ectothiorhodospiraceae (no rank)
A0A6G9F7P9	A0A6G9F7P9	A0A6G9F7P9_9ACTN	cutinase (EC 3.1.1.74)	EZV63_34400	Streptomyces sp. VN1	318	2021-06-02	1821625	CP036534; QIP75423.1; -; Genomic_DNA.;	cellular organisms (no rank), Bacteria (superkingdom), Terrabacteria group (clade), Actinomycetota (phylum), Actinomycetes (class), Kitasatosporales (order), Streptomycetaceae (family), Streptomyces (genus), unclassified Streptomyces (no rank)
A0A7K1L1I6	A0A7K1L1I6	A0A7K1L1I6_9ACTN	Poly(ethylene terephthalate) hydrolase (EC 3.1.1.101) (EC 3.1.1.74)	GNZ18_17115	Actinomadura litoris	310	2021-06-02	2678616	WOFH01000005; MUN38314.1; -; Genomic_DNA.;	cellular organisms (no rank), Bacteria (superkingdom), Terrabacteria group (clade), Actinomycetota (phylum), Actinomycetes (class), Streptosporangiales (order), Thermomonosporaceae (family), Actinomadura (genus)
A0A8J3W5P3	A0A8J3W5P3	A0A8J3W5P3_9ACTN	Poly(ethylene terephthalate) hydrolase (EC 3.1.1.101) (EC 3.1.1.74)	Plo01_32040	Planobispora longispora	301	2021-06-02	28887	BOOH01000023; GIH76775.1; -; Genomic_DNA.;	cellular organisms (no rank), Bacteria (superkingdom), Terrabacteria group (clade), Actinomycetota (phylum), Actinomycetes (class), Streptosporangiales (order), Streptosporangiaceae (family), Planobispora (genus)
W7J542	W7J542	W7J542_9PSEU	cutinase (EC 3.1.1.74)	UO65_0473	Actinokineospora spheciospongiae	299	2021-06-02	909613	AYXG01000020; EWC64147.1; -; Genomic_DNA.;	cellular organisms (no rank), Bacteria (superkingdom), Terrabacteria group (clade), Actinomycetota (phylum), Actinomycetes (class), Pseudonocardiales (order), Pseudonocardiaceae (family), Actinokineospora (genus)
A0A1W2C2B9	A0A1W2C2B9	A0A1W2C2B9_9PSEU	cutinase (EC 3.1.1.74)	SAMN05660733_01712	Lentzea albidocapillata	309	2021-06-02	40571	FWYC01000005; SMC78858.1; -; Genomic_DNA.;	cellular organisms (no rank), Bacteria (superkingdom), Terrabacteria group (clade), Actinomycetota (phylum), Actinomycetes (class), Pseudonocardiales (order), Pseudonocardiaceae (family), Lentzea (genus)
A0A1C5EHN8	A0A1C5EHN8	A0A1C5EHN8_9ACTN	cutinase (EC 3.1.1.74)	GA0115259_105391	Streptomyces sp. MnatMP-M17	273	2021-06-02	1839780	FMDK01000518; SCF94740.1; -; Genomic_DNA.;	cellular organisms (no rank), Bacteria (superkingdom), Terrabacteria group (clade), Actinomycetota (phylum), Actinomycetes (class), Kitasatosporales (order), Streptomycetaceae (family), Streptomyces (genus), unclassified Streptomyces (no rank)
A0A4S2UNN3	A0A4S2UNN3	A0A4S2UNN3_9ACTN	cutinase (EC 3.1.1.74)	E6R60_21685	Streptomyces sp. A0642	294	2021-06-02	2563100	SSBL01000013; THA74118.1; -; Genomic_DNA.;	cellular organisms (no rank), Bacteria (superkingdom), Terrabacteria group (clade), Actinomycetota (phylum), Actinomycetes (class), Kitasatosporales (order), Streptomycetaceae (family), Streptomyces (genus), unclassified Streptomyces (no rank)
A0A239F952	A0A239F952	A0A239F952_9ACTN	Poly(ethylene terephthalate) hydrolase (EC 3.1.1.101) (EC 3.1.1.74)	SAMN05443665_1005223	Actinomadura meyerae	307	2021-06-02	240840	FZOR01000005; SNS53281.1; -; Genomic_DNA.;	cellular organisms (no rank), Bacteria (superkingdom), Terrabacteria group (clade), Actinomycetota (phylum), Actinomycetes (class), Streptosporangiales (order), Thermomonosporaceae (family), Actinomadura (genus)
A0A3R8QS35	A0A3R8QS35	A0A3R8QS35_9PSEU	cutinase (EC 3.1.1.74)	EIL87_08640	Saccharopolyspora rhizosphaerae	293	2021-06-02	2492662	RSAA01000007; RRO18288.1; -; Genomic_DNA.;	cellular organisms (no rank), Bacteria (superkingdom), Terrabacteria group (clade), Actinomycetota (phylum), Actinomycetes (class), Pseudonocardiales (order), Pseudonocardiaceae (family), Saccharopolyspora (genus)
A0A1G8Z212	A0A1G8Z212	A0A1G8Z212_9ACTN	cutinase (EC 3.1.1.74)	SAMN05421806_104372	Streptomyces indicus	314	2021-06-02	417292	FNFF01000004; SDK08674.1; -; Genomic_DNA.;	cellular organisms (no rank), Bacteria (superkingdom), Terrabacteria group (clade), Actinomycetota (phylum), Actinomycetes (class), Kitasatosporales (order), Streptomycetaceae (family), Streptomyces (genus)
A0A5Q4SCB5	A0A5Q4SCB5	A0A5Q4SCB5_9ACTN	cutinase (EC 3.1.1.74)	EAO68_30310	Streptomyces sp. wa22	310	2021-06-02	1828244	RDBG01000071; TXS08452.1; -; Genomic_DNA.;	cellular organisms (no rank), Bacteria (superkingdom), Terrabacteria group (clade), Actinomycetota (phylum), Actinomycetes (class), Kitasatosporales (order), Streptomycetaceae (family), Streptomyces (genus), unclassified Streptomyces (no rank)
A0A931C4W7	A0A931C4W7	A0A931C4W7_9ACTN	cutinase (EC 3.1.1.74)	I4J89_12545	Actinoplanes aureus	295	2021-06-02	2792083	JADQTO010000005; MBG0562294.1; -; Genomic_DNA.;	cellular organisms (no rank), Bacteria (superkingdom), Terrabacteria group (clade), Actinomycetota (phylum), Actinomycetes (class), Micromonosporales (order), Micromonosporaceae (family), Actinoplanes (genus)
A0A4Q7L5W5	A0A4Q7L5W5	A0A4Q7L5W5_9PSEU	cutinase (EC 3.1.1.74)	EV193_101933	Herbihabitans rhizosphaerae	297	2021-06-02	1872711	SGWQ01000001; RZS45049.1; -; Genomic_DNA.;	cellular organisms (no rank), Bacteria (superkingdom), Terrabacteria group (clade), Actinomycetota (phylum), Actinomycetes (class), Pseudonocardiales (order), Pseudonocardiaceae (family), Herbihabitans (genus)
A0A9X1NFA2	A0A9X1NFA2	A0A9X1NFA2_9ACTN	cutinase (EC 3.1.1.74)	LR394_18030	Kineosporia babensis	308	2021-06-02	499548	JAJOMB010000009; MCD5312809.1; -; Genomic_DNA.;	cellular organisms (no rank), Bacteria (superkingdom), Terrabacteria group (clade), Actinomycetota (phylum), Actinomycetes (class), Kineosporiales (order), Kineosporiaceae (family), Kineosporia (genus)
A0A973P4J7	A0A973P4J7	A0A973P4J7_9ACTN	cutinase (EC 3.1.1.74)	HOV87_34975	Catenulispora sp	447	2021-06-02	1962977	JABFWL010000734; NUR63827.1; -; Genomic_DNA.;	cellular organisms (no rank), Bacteria (superkingdom), Terrabacteria group (clade), Actinomycetota (phylum), Actinomycetes (class), Catenulisporales (order), Catenulisporaceae (family), Catenulispora (genus), unclassified Catenulispora (no rank)
A0A936ZZD2	A0A936ZZD2	A0A936ZZD2_9BURK	Dienelactone hydrolase family protein	JI745_10040	Piscinibacter sp. HJYY11	289	2021-06-02	2801333	JAERQZ010000001; MBL0728037.1; -; Genomic_DNA.;	cellular organisms (no rank), Bacteria (superkingdom), Pseudomonadota (phylum), Betaproteobacteria (class), Burkholderiales (order), Sphaerotilaceae (family), Piscinibacter (genus), unclassified Piscinibacter (no rank)
A0A9W4GY41	A0A9W4GY41	A0A9W4GY41_9ACTN	cutinase (EC 3.1.1.74)	SBRY_100050	Actinacidiphila bryophytorum	432	2021-06-02	1436133	CAJVAX010000002; CAG7612662.1; -; Genomic_DNA.;	cellular organisms (no rank), Bacteria (superkingdom), Terrabacteria group (clade), Actinomycetota (phylum), Actinomycetes (class), Kitasatosporales (order), Streptomycetaceae (family), Actinacidiphila (genus)
A0A6V8KGA6	A0A6V8KGA6	A0A6V8KGA6_9ACTN	Beta-xylanase (EC 3.2.1.8)	Phou_052990	Phytohabitans houttuyneae	751	2021-09-29	1076126	BLPF01000002; GFJ81119.1; -; Genomic_DNA.;	cellular organisms (no rank), Bacteria (superkingdom), Terrabacteria group (clade), Actinomycetota (phylum), Actinomycetes (class), Micromonosporales (order), Micromonosporaceae (family), Phytohabitans (genus)
A0A846ZBK9	A0A846ZBK9	A0A846ZBK9_9ACTN	Poly(ethylene terephthalate) hydrolase (EC 3.1.1.101) (EC 3.1.1.74)	HGB48_29325	Actinomadura latina	285	2021-09-29	163603	JAAXPI010000063; NKZ07803.1; -; Genomic_DNA.;	cellular organisms (no rank), Bacteria (superkingdom), Terrabacteria group (clade), Actinomycetota (phylum), Actinomycetes (class), Streptosporangiales (order), Thermomonosporaceae (family), Actinomadura (genus)
A0A0H3D5S7	A0A0H3D5S7	A0A0H3D5S7_AMYMU	cutinase (EC 3.1.1.74)	AMED_3680	Amycolatopsis mediterranei (strain U-32)	428	2021-09-29	749927	CP002000; ADJ45463.1; -; Genomic_DNA.;	cellular organisms (no rank), Bacteria (superkingdom), Terrabacteria group (clade), Actinomycetota (phylum), Actinomycetes (class), Pseudonocardiales (order), Pseudonocardiaceae (family), Amycolatopsis (genus), Amycolatopsis mediterranei (species)
A0A7W9NN03	A0A7W9NN03	A0A7W9NN03_9PSEU	cutinase (EC 3.1.1.74)	BJ998_009167	Kutzneria kofuensis	449	2021-09-29	103725	JACHIR010000004; MBB5897908.1; -; Genomic_DNA.;	cellular organisms (no rank), Bacteria (superkingdom), Terrabacteria group (clade), Actinomycetota (phylum), Actinomycetes (class), Pseudonocardiales (order), Pseudonocardiaceae (family), Kutzneria (genus)
A0A3T1B6A4	A0A3T1B6A4	A0A3T1B6A4_9ACTN	cutinase (EC 3.1.1.74)	ACTI_72220	Actinoplanes sp. OR16	292	2021-09-29	946334	AP019371; BBH70537.1; -; Genomic_DNA.;	cellular organisms (no rank), Bacteria (superkingdom), Terrabacteria group (clade), Actinomycetota (phylum), Actinomycetes (class), Micromonosporales (order), Micromonosporaceae (family), Actinoplanes (genus), unclassified Actinoplanes (no rank)
A0A395JIT5	A0A395JIT5	A0A395JIT5_9GAMM	Cutinase	DFR28_10294	Arenicella xantha	311	2021-09-29	644221	QNRT01000002; RBP50683.1; -; Genomic_DNA.;	cellular organisms (no rank), Bacteria (superkingdom), Pseudomonadota (phylum), Gammaproteobacteria (class), Arenicellales (order), Arenicellaceae (family), Arenicella (genus)
A0A1R4LRW1	A0A1R4LRW1	A0A1R4LRW1_9VIBR	Lipase 1 (EC 3.1.1.3)	lip1_1 VR7878_03315	Vibrio ruber DSM 16370	317	2021-09-29	1123498	FULE01000047; SJN59255.1; -; Genomic_DNA.;	cellular organisms (no rank), Bacteria (superkingdom), Pseudomonadota (phylum), Gammaproteobacteria (class), Vibrionales (order), Vibrionaceae (family), Vibrio (genus), Vibrio ruber (species)
A0A1R3UW65	A0A1R3UW65	A0A1R3UW65_9ACTN	Poly(ethylene terephthalate) hydrolase (EC 3.1.1.101) (EC 3.1.1.74)	BQ8420_23965	Nocardiopsis sp. JB363	314	2021-09-29	1434837	FRFF01000146; SIO89902.1; -; Genomic_DNA.;	cellular organisms (no rank), Bacteria (superkingdom), Terrabacteria group (clade), Actinomycetota (phylum), Actinomycetes (class), Streptosporangiales (order), Nocardiopsaceae (family), Nocardiopsis (genus), unclassified Nocardiopsis (no rank)
A0A2S6IDK3	A0A2S6IDK3	A0A2S6IDK3_9ACTN	cutinase (EC 3.1.1.74)	CLV92_11550	Kineococcus xinjiangensis	293	2022-01-19	512762	PTJD01000015; PPK92304.1; -; Genomic_DNA.;	cellular organisms (no rank), Bacteria (superkingdom), Terrabacteria group (clade), Actinomycetota (phylum), Actinomycetes (class), Kineosporiales (order), Kineosporiaceae (family), Kineococcus (genus)
A0A1D8GA63	A0A1D8GA63	A0A1D8GA63_9ACTN	cutinase (EC 3.1.1.74)	lip1 A4G23_05199	Streptomyces rubrolavendulae	312	2022-01-19	285473	CP017316; AOT62303.1; -; Genomic_DNA.;	cellular organisms (no rank), Bacteria (superkingdom), Terrabacteria group (clade), Actinomycetota (phylum), Actinomycetes (class), Kitasatosporales (order), Streptomycetaceae (family), Streptomyces (genus)
A0A367B513	A0A367B513	A0A367B513_9ACTN	cutinase (EC 3.1.1.74)	DQ237_11520	Blastococcus sp. TF02-8	276	2022-01-19	2250574	QOHK01000005; RBY96027.1; -; Genomic_DNA.;	cellular organisms (no rank), Bacteria (superkingdom), Terrabacteria group (clade), Actinomycetota (phylum), Actinomycetes (class), Geodermatophilales (order), Geodermatophilaceae (family), Blastococcus (genus), unclassified Blastococcus (no rank)
A0A3A3YUA9	A0A3A3YUA9	A0A3A3YUA9_9ACTN	cutinase (EC 3.1.1.74)	D5H78_16120	Vallicoccus soli	313	2022-05-25	2339232	QZEZ01000008; RJK93839.1; -; Genomic_DNA.;	cellular organisms (no rank), Bacteria (superkingdom), Terrabacteria group (clade), Actinomycetota (phylum), Actinomycetes (class), Motilibacterales (order), Vallicoccaceae (family), Vallicoccus (genus)
A0A7J0C1X6	A0A7J0C1X6	A0A7J0C1X6_9ACTN	cutinase (EC 3.1.1.74)	Sfulv_13360	Streptomyces fulvorobeus	319	2022-05-25	284028	BLWC01000001; GFM96525.1; -; Genomic_DNA.;	cellular organisms (no rank), Bacteria (superkingdom), Terrabacteria group (clade), Actinomycetota (phylum), Actinomycetes (class), Kitasatosporales (order), Streptomycetaceae (family), Streptomyces (genus)
A0A399HN84	A0A399HN84	A0A399HN84_9ACTN	cutinase (EC 3.1.1.74)	lip1 DSC45_03880	Streptomyces sp. YIM 130001	297	2022-05-25	2259644	QODG01000005; RII20342.1; -; Genomic_DNA.;	cellular organisms (no rank), Bacteria (superkingdom), Terrabacteria group (clade), Actinomycetota (phylum), Actinomycetes (class), Kitasatosporales (order), Streptomycetaceae (family), Streptomyces (genus), unclassified Streptomyces (no rank)
A0A5Q2RDB8	A0A5Q2RDB8	A0A5Q2RDB8_9ACTN	cutinase (EC 3.1.1.74)	GH723_00470	Actinomarinicola tropica	371	2022-10-12	2789776	CP045851; QGG93704.1; -; Genomic_DNA.;	cellular organisms (no rank), Bacteria (superkingdom), Terrabacteria group (clade), Actinomycetota (phylum), Acidimicrobiia (class), Acidimicrobiales (order), Iamiaceae (family), Actinomarinicola (genus)
A0A4R6UW92	A0A4R6UW92	A0A4R6UW92_9ACTN	Poly(ethylene terephthalate) hydrolase (EC 3.1.1.101) (EC 3.1.1.74)	EV190_11040	Actinorugispora endophytica	312	2023-02-22	1605990	SNYN01000010; TDQ51552.1; -; Genomic_DNA.;	cellular organisms (no rank), Bacteria (superkingdom), Terrabacteria group (clade), Actinomycetota (phylum), Actinomycetes (class), Streptosporangiales (order), Nocardiopsaceae (family), Actinorugispora (genus)
A0A1H1UQ20	A0A1H1UQ20	A0A1H1UQ20_9ACTN	cutinase (EC 3.1.1.74)	SAMN04489716_1509	Actinoplanes derwentensis	289	2023-02-22	113562	LT629758; SDS74567.1; -; Genomic_DNA.;	cellular organisms (no rank), Bacteria (superkingdom), Terrabacteria group (clade), Actinomycetota (phylum), Actinomycetes (class), Micromonosporales (order), Micromonosporaceae (family), Actinoplanes (genus)
A0A3F2V144	A0A3F2V144	A0A3F2V144_9GAMM	Alpha/beta hydrolase	D6160_18000	Ketobacter sp	310	2023-02-22	2083498	RAHY01000021; RLP53019.1; -; Genomic_DNA.;	cellular organisms (no rank), Bacteria (superkingdom), Pseudomonadota (phylum), Gammaproteobacteria (class), Pseudomonadales (order), Ketobacteraceae (family), Ketobacter (genus), unclassified Ketobacter (no rank)
A0A1W6L588	A0A1W6L588	A0A1W6L588_9BURK	Uncharacterized protein	A4W93_05950	Piscinibacter gummiphilus	292	2023-02-22	946333	CP015118; ARN19491.1; -; Genomic_DNA.;	cellular organisms (no rank), Bacteria (superkingdom), Pseudomonadota (phylum), Betaproteobacteria (class), Burkholderiales (order), Sphaerotilaceae (family), Piscinibacter (genus)
A0A1I6JMG2	A0A1I6JMG2	A0A1I6JMG2_9BURK	Cutinase	SAMN05428960_1981	Mitsuaria sp. PDC51	284	2023-02-22	1881035	FOZE01000001; SFR80168.1; -; Genomic_DNA.;	cellular organisms (no rank), Bacteria (superkingdom), Pseudomonadota (phylum), Betaproteobacteria (class), Burkholderiales (order), Sphaerotilaceae (family), Roseateles (genus), unclassified Roseateles (no rank)
A0A543IKT7	A0A543IKT7	A0A543IKT7_9ACTN	Poly(ethylene terephthalate) hydrolase (EC 3.1.1.101) (EC 3.1.1.74)	FHX41_4950	Actinomadura hallensis	290	2023-02-22	337895	VFPO01000001; TQM71194.1; -; Genomic_DNA.;	cellular organisms (no rank), Bacteria (superkingdom), Terrabacteria group (clade), Actinomycetota (phylum), Actinomycetes (class), Streptosporangiales (order), Thermomonosporaceae (family), Actinomadura (genus)
A0A0H5CWB3	A0A0H5CWB3	A0A0H5CWB3_9PSEU	cutinase (EC 3.1.1.74)		Alloactinosynnema sp. L-07	281	2023-02-22	1653480	LN850107; CRK56215.1; -; Genomic_DNA.;	cellular organisms (no rank), Bacteria (superkingdom), Terrabacteria group (clade), Actinomycetota (phylum), Actinomycetes (class), Pseudonocardiales (order), Pseudonocardiaceae (family), Alloactinosynnema (genus), unclassified Alloactinosynnema (no rank)
A0A1G6MC86	A0A1G6MC86	A0A1G6MC86_9PSEU	cutinase (EC 3.1.1.74)	SAMN05216174_102483	Actinokineospora iranica	289	2023-02-22	1271860	FMZZ01000002; SDC53218.1; -; Genomic_DNA.;	cellular organisms (no rank), Bacteria (superkingdom), Terrabacteria group (clade), Actinomycetota (phylum), Actinomycetes (class), Pseudonocardiales (order), Pseudonocardiaceae (family), Actinokineospora (genus)
W7SRS2	W7SRS2	W7SRS2_KUTS7	cutinase (EC 3.1.1.74)	KUTG_00715	Kutzneria sp. (strain 744)	405	2023-02-22	345341	KK037166; EWM10411.1; -; Genomic_DNA.;	cellular organisms (no rank), Bacteria (superkingdom), Terrabacteria group (clade), Actinomycetota (phylum), Actinomycetes (class), Pseudonocardiales (order), Pseudonocardiaceae (family), Kutzneria (genus), unclassified Kutzneria (no rank)
A0A918NNK1	A0A918NNK1	A0A918NNK1_9ACTN	cutinase (EC 3.1.1.74)	GCM10010515_58430	Streptomyces fructofermentans	313	2023-02-22	152141	BMWD01000024; GGX83045.1; -; Genomic_DNA.;	cellular organisms (no rank), Bacteria (superkingdom), Terrabacteria group (clade), Actinomycetota (phylum), Actinomycetes (class), Kitasatosporales (order), Streptomycetaceae (family), Streptomyces (genus)
A0A1D2I9G0	A0A1D2I9G0	A0A1D2I9G0_9ACTN	cutinase (EC 3.1.1.74)	lip1 APS67_004773	Streptomyces sp. AVP053U2	312	2023-02-22	1737066	LMTQ02000030; ODA71095.1; -; Genomic_DNA.;	cellular organisms (no rank), Bacteria (superkingdom), Terrabacteria group (clade), Actinomycetota (phylum), Actinomycetes (class), Kitasatosporales (order), Streptomycetaceae (family), Streptomyces (genus), unclassified Streptomyces (no rank)
A0A3R9WEH4	A0A3R9WEH4	A0A3R9WEH4_9ACTN	cutinase (EC 3.1.1.74)	EF908_39430	Streptomyces sp. WAC04770	290	2023-02-22	2487423	RQIR01001824; RST11219.1; -; Genomic_DNA.;	cellular organisms (no rank), Bacteria (superkingdom), Terrabacteria group (clade), Actinomycetota (phylum), Actinomycetes (class), Kitasatosporales (order), Streptomycetaceae (family), Streptomyces (genus), unclassified Streptomyces (no rank)
A0A6L7ENG4	A0A6L7ENG4	A0A6L7ENG4_9ACTN	cutinase (EC 3.1.1.74)	GRQ65_04860	Nocardioides flavescens	297	2023-02-22	2691959	WUEK01000002; MXG88877.1; -; Genomic_DNA.;	cellular organisms (no rank), Bacteria (superkingdom), Terrabacteria group (clade), Actinomycetota (phylum), Actinomycetes (class), Propionibacteriales (order), Nocardioidaceae (family), Nocardioides (genus)
A0A944K9Y2	A0A944K9Y2	A0A944K9Y2_9ACTN	cutinase (EC 3.1.1.74)	J7E96_20135	Streptomyces sp. ISL-96	285	2023-02-22	2819191	JAGGPA010000028; MBT2490781.1; -; Genomic_DNA.;	cellular organisms (no rank), Bacteria (superkingdom), Terrabacteria group (clade), Actinomycetota (phylum), Actinomycetes (class), Kitasatosporales (order), Streptomycetaceae (family), Streptomyces (genus), unclassified Streptomyces (no rank)
G2NBK9	G2NBK9	G2NBK9_STREK	cutinase (EC 3.1.1.74)	SACTE_1473	Streptomyces sp. (strain SirexAA-E / ActE)	311	2023-02-22	862751	CP002993; AEN09390.1; -; Genomic_DNA.;	cellular organisms (no rank), Bacteria (superkingdom), Terrabacteria group (clade), Actinomycetota (phylum), Actinomycetes (class), Kitasatosporales (order), Streptomycetaceae (family), Streptomyces (genus), unclassified Streptomyces (no rank)
A0A6G4VF84	A0A6G4VF84	A0A6G4VF84_9ACTN	cutinase (EC 3.1.1.74)	G5C60_34735	Streptomyces scabichelini	293	2023-02-22	2711217	JAAKZY010000148; NGO12631.1; -; Genomic_DNA.;	cellular organisms (no rank), Bacteria (superkingdom), Terrabacteria group (clade), Actinomycetota (phylum), Actinomycetes (class), Kitasatosporales (order), Streptomycetaceae (family), Streptomyces (genus)
A0A3N6DXF4	A0A3N6DXF4	A0A3N6DXF4_9ACTN	cutinase (EC 3.1.1.74)	lip1 EES40_19030	Streptomyces sp. ADI93-02	310	2023-02-22	1522757	RPGU01000106; RPK42430.1; -; Genomic_DNA.;	cellular organisms (no rank), Bacteria (superkingdom), Terrabacteria group (clade), Actinomycetota (phylum), Actinomycetes (class), Kitasatosporales (order), Streptomycetaceae (family), Streptomyces (genus), unclassified Streptomyces (no rank)
A0A2U9PDK4	A0A2U9PDK4	A0A2U9PDK4_STRAS	cutinase (EC 3.1.1.74)	DMT42_35270	Streptomyces actuosus	305	2023-02-22	1885	CP029788; AWT46998.1; -; Genomic_DNA.;	cellular organisms (no rank), Bacteria (superkingdom), Terrabacteria group (clade), Actinomycetota (phylum), Actinomycetes (class), Kitasatosporales (order), Streptomycetaceae (family), Streptomyces (genus)
A0A926QXT1	A0A926QXT1	A0A926QXT1_9ACTN	cutinase (EC 3.1.1.74)	ICC28_12610	Streptomyces sp. TRM68416	304	2023-02-22	2758412	JACVWU010000006; MBD0839539.1; -; Genomic_DNA.;	cellular organisms (no rank), Bacteria (superkingdom), Terrabacteria group (clade), Actinomycetota (phylum), Actinomycetes (class), Kitasatosporales (order), Streptomycetaceae (family), Streptomyces (genus), unclassified Streptomyces (no rank)
A6WEQ4	A6WEQ4	A6WEQ4_KINRD	cutinase (EC 3.1.1.74)	Krad_3830	Kineococcus radiotolerans (strain ATCC BAA-149 / DSM 14245 / SRS30216)	298	2023-02-22	266940	CP000750; ABS05293.1; -; Genomic_DNA.;	cellular organisms (no rank), Bacteria (superkingdom), Terrabacteria group (clade), Actinomycetota (phylum), Actinomycetes (class), Kineosporiales (order), Kineosporiaceae (family), Kineococcus (genus), Kineococcus radiotolerans (species)
A0A0A6URE9	A0A0A6URE9	A0A0A6URE9_ACTUT	cutinase (EC 3.1.1.74)	MB27_14340	Actinoplanes utahensis	304	2023-02-22	1869	JRTT01000014; KHD76999.1; -; Genomic_DNA.;	cellular organisms (no rank), Bacteria (superkingdom), Terrabacteria group (clade), Actinomycetota (phylum), Actinomycetes (class), Micromonosporales (order), Micromonosporaceae (family), Actinoplanes (genus)
A0A0A6UMS3	A0A0A6UMS3	A0A0A6UMS3_ACTUT	cutinase (EC 3.1.1.74)	MB27_11870	Actinoplanes utahensis	293	2023-02-22	1869	JRTT01000011; KHD77420.1; -; Genomic_DNA.;	cellular organisms (no rank), Bacteria (superkingdom), Terrabacteria group (clade), Actinomycetota (phylum), Actinomycetes (class), Micromonosporales (order), Micromonosporaceae (family), Actinoplanes (genus)
A0AA97LXT2	A0AA97LXT2	A0AA97LXT2_9ACTN	Poly(ethylene terephthalate) hydrolase (EC 3.1.1.101) (EC 3.1.1.74)	NI17_001670	Thermobifida halotolerans	303	2023-02-22	483545	CP063196; UOE19989.1; -; Genomic_DNA.;	cellular organisms (no rank), Bacteria (superkingdom), Terrabacteria group (clade), Actinomycetota (phylum), Actinomycetes (class), Streptosporangiales (order), Nocardiopsaceae (family), Thermobifida (genus)
A0A2P4UDP6	A0A2P4UDP6	A0A2P4UDP6_9ACTN	Poly(ethylene terephthalate) hydrolase (EC 3.1.1.101) (EC 3.1.1.74)	lip1_3 BTM25_43290	Actinomadura rubteroloni	299	2023-02-22	1926885	MTBP01000003; POM23177.1; -; Genomic_DNA.;	cellular organisms (no rank), Bacteria (superkingdom), Terrabacteria group (clade), Actinomycetota (phylum), Actinomycetes (class), Streptosporangiales (order), Thermomonosporaceae (family), Actinomadura (genus)
A0A975LD17	A0A975LD17	A0A975LD17_9ACTN	Poly(ethylene terephthalate) hydrolase (EC 3.1.1.101) (EC 3.1.1.74)	KGD82_26015	Nocardiopsis eucommiae	297	2023-02-22	2831970	CP074402; QVJ03415.1; -; Genomic_DNA.;	cellular organisms (no rank), Bacteria (superkingdom), Terrabacteria group (clade), Actinomycetota (phylum), Actinomycetes (class), Streptosporangiales (order), Nocardiopsaceae (family), Nocardiopsis (genus)
A0A1I4Q7B4	A0A1I4Q7B4	A0A1I4Q7B4_9GAMM	Triacylglycerol lipase	SAMN05216217_1041	Halopseudomonas yangmingensis	303	2023-02-22	1720063	FOUI01000004; SFM35944.1; -; Genomic_DNA.;	cellular organisms (no rank), Bacteria (superkingdom), Pseudomonadota (phylum), Gammaproteobacteria (class), Pseudomonadales (order), Pseudomonadaceae (family), Halopseudomonas (genus)
A0A1M6M213	A0A1M6M213	A0A1M6M213_9ACTN	Poly(ethylene terephthalate) hydrolase (EC 3.1.1.101) (EC 3.1.1.74)	SAMN05421803_109151	Nocardiopsis flavescens	309	2023-02-22	758803	FQZK01000009; SHJ77485.1; -; Genomic_DNA.;	cellular organisms (no rank), Bacteria (superkingdom), Terrabacteria group (clade), Actinomycetota (phylum), Actinomycetes (class), Streptosporangiales (order), Nocardiopsaceae (family), Nocardiopsis (genus)
A0A238VFW2	A0A238VFW2	A0A238VFW2_9PSEU	cutinase (EC 3.1.1.74)	SAMN06265360_102216	Haloechinothrix alba	299	2023-02-22	664784	FZNW01000002; SNR33280.1; -; Genomic_DNA.;	cellular organisms (no rank), Bacteria (superkingdom), Terrabacteria group (clade), Actinomycetota (phylum), Actinomycetes (class), Pseudonocardiales (order), Pseudonocardiaceae (family), Haloechinothrix (genus)
A0A365H682	A0A365H682	A0A365H682_9ACTN	Poly(ethylene terephthalate) hydrolase (EC 3.1.1.101) (EC 3.1.1.74)	DPM19_12775	Actinomadura craniellae	288	2023-02-22	2231787	QLYX01000005; RAY14630.1; -; Genomic_DNA.;	cellular organisms (no rank), Bacteria (superkingdom), Terrabacteria group (clade), Actinomycetota (phylum), Actinomycetes (class), Streptosporangiales (order), Thermomonosporaceae (family), Actinomadura (genus)
A0A563EGW9	A0A563EGW9	A0A563EGW9_9PSEU	cutinase (EC 3.1.1.74)	FKR81_38730	Lentzea tibetensis	288	2023-02-22	2591470	VOBR01000040; TWP45633.1; -; Genomic_DNA.;	cellular organisms (no rank), Bacteria (superkingdom), Terrabacteria group (clade), Actinomycetota (phylum), Actinomycetes (class), Pseudonocardiales (order), Pseudonocardiaceae (family), Lentzea (genus)
A0A3N4ARJ2	A0A3N4ARJ2	A0A3N4ARJ2_9PSED	Alpha/beta hydrolase	EF099_03975	Pseudomonas sp. SSM44	305	2023-02-22	2487347	RKKV01000002; ROZ86228.1; -; Genomic_DNA.;	cellular organisms (no rank), Bacteria (superkingdom), Pseudomonadota (phylum), Gammaproteobacteria (class), Pseudomonadales (order), Pseudomonadaceae (family), Pseudomonas (genus), unclassified Pseudomonas (no rank)
A0A919UR82	A0A919UR82	A0A919UR82_9ACTN	Poly(ethylene terephthalate) hydrolase (EC 3.1.1.101) (EC 3.1.1.74)	Aph01nite_54930	Acrocarpospora phusangensis	295	2023-02-22	1070424	BOOA01000051; GIH27183.1; -; Genomic_DNA.;	cellular organisms (no rank), Bacteria (superkingdom), Terrabacteria group (clade), Actinomycetota (phylum), Actinomycetes (class), Streptosporangiales (order), Streptosporangiaceae (family), Acrocarpospora (genus)
A0A367ABN5	A0A367ABN5	A0A367ABN5_9ACTN	cutinase (EC 3.1.1.74)	DQ240_08670	Blastococcus sp. TF02A-26	280	2023-02-22	2250577	QOHG01000006; RBY86862.1; -; Genomic_DNA.;	cellular organisms (no rank), Bacteria (superkingdom), Terrabacteria group (clade), Actinomycetota (phylum), Actinomycetes (class), Geodermatophilales (order), Geodermatophilaceae (family), Blastococcus (genus), unclassified Blastococcus (no rank)
A0A1H1PFY8	A0A1H1PFY8	A0A1H1PFY8_9GAMM	Cutinase	SAMN05216421_0898	Halopseudomonas xinjiangensis	303	2023-02-22	487184	LT629736; SDS09569.1; -; Genomic_DNA.;	cellular organisms (no rank), Bacteria (superkingdom), Pseudomonadota (phylum), Gammaproteobacteria (class), Pseudomonadales (order), Pseudomonadaceae (family), Halopseudomonas (genus)
A0A3R8RUM9	A0A3R8RUM9	A0A3R8RUM9_9ACTN	cutinase (EC 3.1.1.74)	EHS43_02440	Streptomyces sp. RP5T	310	2023-02-22	2490848	RSAJ01000011; RRR87057.1; -; Genomic_DNA.;	cellular organisms (no rank), Bacteria (superkingdom), Terrabacteria group (clade), Actinomycetota (phylum), Actinomycetes (class), Kitasatosporales (order), Streptomycetaceae (family), Streptomyces (genus), unclassified Streptomyces (no rank)
A0A2B8AQP2	A0A2B8AQP2	A0A2B8AQP2_9ACTN	cutinase (EC 3.1.1.74)	CRI70_27070	Streptomyces sp. Ru87	315	2023-02-22	2044307	PDIX01000446; PGH47688.1; -; Genomic_DNA.;	cellular organisms (no rank), Bacteria (superkingdom), Terrabacteria group (clade), Actinomycetota (phylum), Actinomycetes (class), Kitasatosporales (order), Streptomycetaceae (family), Streptomyces (genus), unclassified Streptomyces (no rank)
A0A918ZP76	A0A918ZP76	A0A918ZP76_9ACTN	cutinase (EC 3.1.1.74)	GCM10018785_35690	Streptomyces longispororuber	338	2023-02-22	68230	BNBT01000049; GHE63672.1; -; Genomic_DNA.;	cellular organisms (no rank), Bacteria (superkingdom), Terrabacteria group (clade), Actinomycetota (phylum), Actinomycetes (class), Kitasatosporales (order), Streptomycetaceae (family), Streptomyces (genus)
A0A840WFK4	A0A840WFK4	A0A840WFK4_9ACTN	Poly(ethylene terephthalate) hydrolase (EC 3.1.1.101) (EC 3.1.1.74)	HNR07_005330	Nocardiopsis metallicus	312	2023-02-22	179819	JACHDO010000001; MBB5494193.1; -; Genomic_DNA.;	cellular organisms (no rank), Bacteria (superkingdom), Terrabacteria group (clade), Actinomycetota (phylum), Actinomycetes (class), Streptosporangiales (order), Nocardiopsaceae (family), Nocardiopsis (genus)
A0A7W3MTQ6	A0A7W3MTQ6	A0A7W3MTQ6_9ACTN	Poly(ethylene terephthalate) hydrolase (EC 3.1.1.101) (EC 3.1.1.74)	HNR21_000602	Thermomonospora cellulosilytica	295	2023-02-22	1411118	JACJII010000001; MBA9001720.1; -; Genomic_DNA.;	cellular organisms (no rank), Bacteria (superkingdom), Terrabacteria group (clade), Actinomycetota (phylum), Actinomycetes (class), Streptosporangiales (order), Thermomonosporaceae (family), Thermomonospora (genus)
A0A918GUS1	A0A918GUS1	A0A918GUS1_9ACTN	cutinase (EC 3.1.1.74)	GCM10010238_62560	Streptomyces niveoruber	306	2023-02-22	68243	BMSL01000030; GGS65019.1; -; Genomic_DNA.;	cellular organisms (no rank), Bacteria (superkingdom), Terrabacteria group (clade), Actinomycetota (phylum), Actinomycetes (class), Kitasatosporales (order), Streptomycetaceae (family), Streptomyces (genus)
A0A1I2MWK6	A0A1I2MWK6	A0A1I2MWK6_9ACTN	cutinase (EC 3.1.1.74)	SAMN05421541_13241	Actinoplanes philippinensis	293	2023-02-22	35752	FONV01000032; SFF93511.1; -; Genomic_DNA.;	cellular organisms (no rank), Bacteria (superkingdom), Terrabacteria group (clade), Actinomycetota (phylum), Actinomycetes (class), Micromonosporales (order), Micromonosporaceae (family), Actinoplanes (genus)
A0A1H0WDR5	A0A1H0WDR5	A0A1H0WDR5_9PSEU	cutinase (EC 3.1.1.74)	SAMN05192558_12014	Actinokineospora alba	274	2023-02-22	504798	FNJB01000020; SDP88733.1; -; Genomic_DNA.;	cellular organisms (no rank), Bacteria (superkingdom), Terrabacteria group (clade), Actinomycetota (phylum), Actinomycetes (class), Pseudonocardiales (order), Pseudonocardiaceae (family), Actinokineospora (genus)
A0A243S155	A0A243S155	A0A243S155_9ACTN	cutinase (EC 3.1.1.74)	CA983_21265	Streptomyces swartbergensis	457	2023-02-22	487165	NGFN01000130; OUD01258.1; -; Genomic_DNA.;	cellular organisms (no rank), Bacteria (superkingdom), Terrabacteria group (clade), Actinomycetota (phylum), Actinomycetes (class), Kitasatosporales (order), Streptomycetaceae (family), Streptomyces (genus)
A0A2R7SV75	A0A2R7SV75	A0A2R7SV75_9BURK	Alpha/beta hydrolase	DBR42_11805	Pelomonas sp. HMWF004	283	2023-11-08	2056841	QAJF01000607; PTT87352.1; -; Genomic_DNA.;	cellular organisms (no rank), Bacteria (superkingdom), Pseudomonadota (phylum), Betaproteobacteria (class), Burkholderiales (order), Sphaerotilaceae (family), Roseateles (genus), unclassified Roseateles (no rank)
A0A936ZWQ1	A0A936ZWQ1	A0A936ZWQ1_9BURK	Alpha/beta hydrolase	JI745_04010	Piscinibacter sp. HJYY11	298	2023-11-08	2801333	JAERQZ010000001; MBL0726849.1; -; Genomic_DNA.;	cellular organisms (no rank), Bacteria (superkingdom), Pseudomonadota (phylum), Betaproteobacteria (class), Burkholderiales (order), Sphaerotilaceae (family), Piscinibacter (genus), unclassified Piscinibacter (no rank)
A0A2T0JZ21	A0A2T0JZ21	A0A2T0JZ21_9ACTN	cutinase (EC 3.1.1.74)	CLV67_123170	Actinoplanes italicus	293	2024-01-24	113567	PVMZ01000023; PRX14784.1; -; Genomic_DNA.;	cellular organisms (no rank), Bacteria (superkingdom), Terrabacteria group (clade), Actinomycetota (phylum), Actinomycetes (class), Micromonosporales (order), Micromonosporaceae (family), Actinoplanes (genus)
A0A926QSU2	A0A926QSU2	A0A926QSU2_9ACTN	cutinase (EC 3.1.1.74)	H0H10_29965	Streptomyces griseicoloratus	307	2024-03-27	2752516	JACVQF010000222; MBD0423339.1; -; Genomic_DNA.;	cellular organisms (no rank), Bacteria (superkingdom), Terrabacteria group (clade), Actinomycetota (phylum), Actinomycetes (class), Kitasatosporales (order), Streptomycetaceae (family), Streptomyces (genus)
A0A7W9KF39	A0A7W9KF39	A0A7W9KF39_9PSEU	cutinase (EC 3.1.1.74)	BJ998_002645	Kutzneria kofuensis	304	2024-03-27	103725	JACHIR010000001; MBB5891449.1; -; Genomic_DNA.;	cellular organisms (no rank), Bacteria (superkingdom), Terrabacteria group (clade), Actinomycetota (phylum), Actinomycetes (class), Pseudonocardiales (order), Pseudonocardiaceae (family), Kutzneria (genus)
