# Supplementary material for: Widespread distribution of bacteria containing PETases with a functional motif across global oceans
Source: ISME J. 2025 Jun 10;19(1):wraf121. doi: 10.1093/ismejo/wraf121 (PMC12224614; doi:10.1093/ismejo/wraf121)
Supplement: Alam_et_al_Additional_file_Data_S8_wraf121 [file alam_et_al_additional_file_data_s8_wraf121.xlsx]

## Sheet: Data S8A_M5-PETase
Supplemenatry Data S8A. List of M5-PETases detected in metaT datasets; only sample with at least one PETase are reported.
geneID	M5-PETaseID	recAnormAbund	taxon	sampleL1	sampleL2	study	lat	lon	depth	filter
OM-RGC.v2.008130666	M5-PETase_02	0.0137672	Pseudomonadales	TARA_B110001467_MetaT	TARA_163_SRF_0.22-3	MetaT	76.1825	1.3918	5	0.22-3
OM-RGC.v2.008130666	M5-PETase_02	0.000827015	Pseudomonadales	TARA_B100001977_MetaT	TARA_136_SRF_0.22-3	MetaT	17.0854	-118.891	5	0.22-3
OM-RGC.v2.008130666	M5-PETase_02	0.00407596	Pseudomonadales	TARA_B100000700_MetaT	TARA_.22-DCM_0.22-3	MetaT	-9.0063	-139.139	115	0.22-3
OM-RGC.v2.008130666	M5-PETase_02	0.00352683	Pseudomonadales	TARA_B100001297_MetaT	TARA_152_SRF_0.22-3	MetaT	43.6792	-16.8344	5	0.22-3
OM-RGC.v2.008130666	M5-PETase_02	0.00416215	Pseudomonadales	TARA_B110000110_MetaT	TARA_175_SRF_0.22-3	MetaT	79.2233	66.3435	5	0.22-3
OM-RGC.v2.008130666	M5-PETase_02	0.00541104	Pseudomonadales	TARA_B100000858_MetaT	TARA_89_SRF_0.22-3	MetaT	-57.7338	-67.1084	5	0.22-3
OM-RGC.v2.008130666	M5-PETase_02	0.41929	Pseudomonadales	TARA_B110000481_MetaT	TARA_206_SRF_0.22-3	MetaT	70.9574	-53.5989	5	0.22-3
OM-RGC.v2.008130666	M5-PETase_02	0.0113137	Pseudomonadales	TARA_B100000248_MetaT	TARA_47_SRF_0.22-1.6	MetaT	-2.0465	72.1568	5	0.22-1.6
OM-RGC.v2.008130666	M5-PETase_02	0.20213	Pseudomonadales	TARA_B100001171_MetaT	TARA_152_MIX_0.22-3	MetaT	43.7056	-16.8794	25	0.22-3
OM-RGC.v2.008130666	M5-PETase_02	0.0391782	Pseudomonadales	TARA_A200000369_MetaT	TARA_16_SRF_0.22-1.6	MetaT	37.4956	15.4945	5	0.22-1.6
OM-RGC.v2.008130666	M5-PETase_02	0.0017841	Pseudomonadales	TARA_B100001242_MetaT	TARA_132_MES_0.22-3	MetaT	31.528	-159.022	550	0.22-3
OM-RGC.v2.008130666	M5-PETase_02	0.0312748	Pseudomonadales	TARA_B100000686_MetaT	TARA_123_MIX_0.22-3	MetaT	-8.9109	-140.285	150	0.22-3
OM-RGC.v2.008130666	M5-PETase_02	0.0757311	Pseudomonadales	TARA_B100000593_MetaT	TARA_113_SRF_0.22-3	MetaT	-23.1108	-134.933	5	0.22-3
OM-RGC.v2.008130666	M5-PETase_02	0.281331	Pseudomonadales	TARA_B100000436_MetaT	TARA_71_SRF_0.22-3	MetaT	-9.3	-9.5587	5	0.22-3
OM-RGC.v2.008130666	M5-PETase_02	0.0014462	Pseudomonadales	TARA_B100000611_MetaT	TARA_128_DCM_0.22-3	MetaT	0.0222	-153.686	40	0.22-3
OM-RGC.v2.008130666	M5-PETase_02	0.210541	Pseudomonadales	TARA_B100000473_MetaT	TARA_68_SRF_0.22-3	MetaT	-31.0266	4.665	5	0.22-3
OM-RGC.v2.008130666	M5-PETase_02	0.0150729	Pseudomonadales	TARA_B100000101_MetaT	TARA_39_MES_0.22-1.6	MetaT	18.7341	66.3896	270	0.22-1.6
OM-RGC.v2.008130666	M5-PETase_02	3.20037	Pseudomonadales	TARA_B100000651_MetaT	TARA_131_MES_0.22-3	MetaT	22.7546	-158.007	746	0.22-3
OM-RGC.v2.008130666	M5-PETase_02	0.00152354	Pseudomonadales	TARA_B100000624_MetaT	TARA_129_DCM_0.22-3	MetaT	6.6112	-153.054	85	0.22-3
OM-RGC.v2.008130666	M5-PETase_02	0.0201917	Pseudomonadales	TARA_B100001776_MetaT	TARA_150_DCM_0.22-3	MetaT	35.8427	-37.1526	40	0.22-3
OM-RGC.v2.008130666	M5-PETase_02	0.030492	Pseudomonadales	TARA_B100000110_MetaT	TARA_40_SRF_0.22-1.6	MetaT	17.5294	67.9576	5	0.22-1.6
OM-RGC.v2.008130666	M5-PETase_02	0.0174916	Pseudomonadales	TARA_B100001287_MetaT	TARA_137_SRF_0.22-3	MetaT	14.2035	-116.626	5	0.22-3
OM-RGC.v2.008130666	M5-PETase_02	0.00675841	Pseudomonadales	TARA_B100000965_MetaT	TARA_100_DCM_0.22-3	MetaT	-12.9723	-96.0122	50	0.22-3
OM-RGC.v2.008130666	M5-PETase_02	0.081492	Pseudomonadales	TARA_B100000660_MetaT	TARA_132_DCM_0.22-3	MetaT	31.5168	-159.046	115	0.22-3
OM-RGC.v2.008130666	M5-PETase_02	0.044012	Pseudomonadales	TARA_B100000116_MetaT	TARA_40_MIX_0.22-1.6	MetaT	17.4847	67.9997	75	0.22-1.6
OM-RGC.v2.008130666	M5-PETase_02	0.0925783	Pseudomonadales	TARA_B100001263_MetaT	TARA_135_DCM_0.22-3	MetaT	32.931	-121.865	30	0.22-3
OM-RGC.v2.008130666	M5-PETase_02	0.000695914	Pseudomonadales	TARA_B100000261_MetaT	TARA_46_SRF_0.22-1.6	MetaT	-0.6625	73.161	5	0.22-1.6
OM-RGC.v2.008130666	M5-PETase_02	0.0421385	Pseudomonadales	TARA_B110000083_MetaT	TARA_173_SRF_0.22-3	MetaT	78.9564	79.4201	5	0.22-3
OM-RGC.v2.008130666	M5-PETase_02	0.0345058	Pseudomonadales	TARA_B100000963_MetaT	TARA_100_SRF_0.22-3	MetaT	-13.0023	-95.9759	5	0.22-3
OM-RGC.v2.008130666	M5-PETase_02	0.145081	Pseudomonadales	TARA_B110000436_MetaT	TARA_210_MES_0.22-3	MetaT	61.5754	-55.9846	391	0.22-3
OM-RGC.v2.008130666	M5-PETase_02	0.00551785	Pseudomonadales	TARA_B100001758_MetaT	TARA_149_SRF_0.22-3	MetaT	34.1132	-49.9181	5	0.22-3
OM-RGC.v2.008130666	M5-PETase_02	0.0721141	Pseudomonadales	TARA_B100000929_MetaT	TARA_109_MES_0.22-3	MetaT	2.0649	-84.5546	380	0.22-3
OM-RGC.v2.008130666	M5-PETase_02	0.00980173	Pseudomonadales	TARA_B100000811_MetaT	TARA_86_SRF_0.22-3	MetaT	-64.3595	-53.0063	5	0.22-3
OM-RGC.v2.008130666	M5-PETase_02	0.00296299	Pseudomonadales	TARA_B110000035_MetaT	TARA_168_MIX_0.22-3	MetaT	72.5199	44.0552	10-100	0.22-3
OM-RGC.v2.008130666	M5-PETase_02	0.0388968	Pseudomonadales	TARA_B100001135_MetaT	TARA_145_SRF_0.22-3	MetaT	39.2305	-70.0377	5	0.22-3
OM-RGC.v2.008130666	M5-PETase_02	0.0886729	Pseudomonadales	TARA_B100001261_MetaT	TARA_134_SRF_0.22-3	MetaT	32.7526	-122.001	5	0.22-3
OM-RGC.v2.008130666	M5-PETase_02	0.00283867	Pseudomonadales	TARA_B100000927_MetaT	TARA_109_DCM_0.22-3	MetaT	2.0299	-84.5546	30	0.22-3
OM-RGC.v2.008130666	M5-PETase_02	0.938556	Pseudomonadales	TARA_B100001215_MetaT	TARA_143_SRF_0.22-3	MetaT	29.6394	-79.5395	5	0.22-3
OM-RGC.v2.008130666	M5-PETase_02	0.124275	Pseudomonadales	TARA_B100001000_MetaT	TARA_97_MES_0.22-3	MetaT	-28.1762	-107.402	310	0.22-3
OM-RGC.v2.008130666	M5-PETase_02	0.00268276	Pseudomonadales	TARA_B110000901_MetaT	TARA_201_SRF_0.22-3	MetaT	74.2987	-85.7806	5	0.22-3
OM-RGC.v2.008130666	M5-PETase_02	0.0154057	Pseudomonadales	TARA_B100000872_MetaT	TARA_92_SRF_0.22-3	MetaT	-33.6895	-71.998	9	0.22-3
OM-RGC.v2.008130666	M5-PETase_02	0.00123046	Pseudomonadales	TARA_B110001446_MetaT	TARA_158_DCM_0.22-3	MetaT	67.161	0.3964	25	0.22-3
OM-RGC.v2.008130666	M5-PETase_02	0.0109484	Pseudomonadales	TARA_B100000422_MetaT	TARA_72_DCM_0.22-3	MetaT	-8.7296	-17.9604	100	0.22-3
OM-RGC.v2.008130666	M5-PETase_02	0.227275	Pseudomonadales	TARA_B100001123_MetaT	TARA_125_MIX_0.22-3	MetaT	-8.8999	-142.546	140	0.22-3
OM-RGC.v2.008130666	M5-PETase_02	0.0214377	Pseudomonadales	TARA_B100000444_MetaT	TARA_70_MES_0.22-3	MetaT	-20.4075	-3.1641	800	0.22-3
OM-RGC.v2.008130666	M5-PETase_02	0.00237625	Pseudomonadales	TARA_B110000112_MetaT	TARA_175_MIX_0.22-3	MetaT	79.2026	66.4827	199	0.22-3
OM-RGC.v2.008130666	M5-PETase_02	0.00364345	Pseudomonadales	TARA_B100001989_MetaT	TARA_138_SRF_0.22-3	MetaT	6.3332	-102.943	5	0.22-3
OM-RGC.v2.008130666	M5-PETase_02	0.892503	Pseudomonadales	TARA_B100001275_MetaT	TARA_135_SRF_0.22-3	MetaT	32.9986	-121.77	5	0.22-3
OM-RGC.v2.008130666	M5-PETase_02	0.0227732	Pseudomonadales	TARA_B100001769_MetaT	TARA_150_SRF_0.22-3	MetaT	35.9346	-37.3032	5	0.22-3
OM-RGC.v2.008130666	M5-PETase_02	0.00083505	Pseudomonadales	TARA_B100000579_MetaT	TARA_111_DCM_0.22-3	MetaT	-16.9587	-100.675	90	0.22-3
OM-RGC.v2.008130666	M5-PETase_02	0.155106	Pseudomonadales	TARA_B100001089_MetaT	TARA_133_SRF_0.22-3	MetaT	35.3671	-127.742	5	0.22-3
OM-RGC.v2.008130666	M5-PETase_02	0.176387	Pseudomonadales	TARA_B100000287_MetaT	TARA_41_DCM_0.22-1.6	MetaT	14.5536	70.0128	60	0.22-1.6
OM-RGC.v2.008130666	M5-PETase_02	0.0992787	Pseudomonadales	TARA_B100000916_MetaT	TARA_106_SRF_0.22-3	MetaT	-0.0283	-84.5862	5	0.22-3
OM-RGC.v2.008130666	M5-PETase_02	0.00162481	Pseudomonadales	TARA_B100001115_MetaT	TARA_.22-SRF_0.22-3	MetaT	-8.9971	-139.196	5	0.22-3
OM-RGC.v2.008130666	M5-PETase_02	0.00626825	Pseudomonadales	TARA_B100001139_MetaT	TARA_145_MES_0.22-3	MetaT	39.2392	-70.0343	590	0.22-3
OM-RGC.v2.008130666	M5-PETase_02	0.00805823	Pseudomonadales	TARA_B100000747_MetaT	TARA_76_MES_0.22-3	MetaT	-20.9315	-35.1794	800	0.22-3
OM-RGC.v2.008130666	M5-PETase_02	0.00698291	Pseudomonadales	TARA_B100000639_MetaT	TARA_131_DCM_0.22-3	MetaT	22.7901	-157.944	110	0.22-3
OM-RGC.v2.008130666	M5-PETase_02	0.00762648	Pseudomonadales	TARA_B100000902_MetaT	TARA_102_DCM_0.22-3	MetaT	-5.2669	-85.2732	40	0.22-3
OM-RGC.v2.008130666	M5-PETase_02	0.0181349	Pseudomonadales	TARA_B100001031_MetaT	TARA_98_SRF_0.22-3	MetaT	-25.8051	-111.72	5	0.22-3
OM-RGC.v2.008130666	M5-PETase_02	0.0462492	Pseudomonadales	TARA_B100000678_MetaT	TARA_.22-MES_0.22-3	MetaT	-8.9729	-139.239	600	0.22-3
OM-RGC.v2.008130666	M5-PETase_02	0.00181149	Pseudomonadales	TARA_B100001228_MetaT	TARA_127_SRF_0.22-3	MetaT	-6.6499	-152.424	5	0.22-3
OM-RGC.v2.008130666	M5-PETase_02	0.00200565	Pseudomonadales	TARA_B100000575_MetaT	TARA_111_SRF_0.22-3	MetaT	-16.9601	-100.633	5	0.22-3
OM-RGC.v2.008130666	M5-PETase_02	0.00655178	Pseudomonadales	TARA_B100000513_MetaT	TARA_76_SRF_0.22-3	MetaT	-20.9354	-35.1803	5	0.22-3
OM-RGC.v2.007812578	M5-PETase_03	0.00508706	Gammaproteobacteria	TARA_B110000494_MetaT	TARA_206_MES_0.22-3	MetaT	70.9433	-53.5127	411	0.22-3
OM-RGC.v2.007812578	M5-PETase_03	0.000704378	Gammaproteobacteria	TARA_B100002017_MetaT	TARA_140_SRF_0.22-3	MetaT	7.4122	-79.3017	5	0.22-3
OM-RGC.v2.007812578	M5-PETase_03	0.000587877	Gammaproteobacteria	TARA_B100000603_MetaT	TARA_128_SRF_0.22-3	MetaT	0.0003	-153.676	5	0.22-3
OM-RGC.v2.007812578	M5-PETase_03	0.0476362	Gammaproteobacteria	TARA_B100000959_MetaT	TARA_100_DCM_0.22-3	MetaT	-12.9794	-96.0232	177	0.22-3
OM-RGC.v2.007812578	M5-PETase_03	0.0243732	Gammaproteobacteria	TARA_B100000885_MetaT	TARA_99_SRF_0.22-3	MetaT	-21.146	-104.787	5	0.22-3
OM-RGC.v2.007259574	M5-PETase_07	0.00321333	Pseudomonadales	TARA_B110000481_MetaT	TARA_206_SRF_0.22-3	MetaT	70.9574	-53.5989	5	0.22-3
OM-RGC.v2.007259574	M5-PETase_07	0.0313017	Pseudomonadales	TARA_B100001171_MetaT	TARA_152_MIX_0.22-3	MetaT	43.7056	-16.8794	25	0.22-3
OM-RGC.v2.007259574	M5-PETase_07	0.62222	Pseudomonadales	TARA_B100000651_MetaT	TARA_131_MES_0.22-3	MetaT	22.7546	-158.007	746	0.22-3
OM-RGC.v2.007259574	M5-PETase_07	0.0182456	Pseudomonadales	TARA_B100001776_MetaT	TARA_150_DCM_0.22-3	MetaT	35.8427	-37.1526	40	0.22-3
OM-RGC.v2.007259574	M5-PETase_07	0.0434737	Pseudomonadales	TARA_B100000660_MetaT	TARA_132_DCM_0.22-3	MetaT	31.5168	-159.046	115	0.22-3
OM-RGC.v2.007259574	M5-PETase_07	0.00348211	Pseudomonadales	TARA_B100000767_MetaT	TARA_82_DCM_0.22-3	MetaT	-47.2007	-57.9446	40	0.22-3
OM-RGC.v2.007259574	M5-PETase_07	0.0120952	Pseudomonadales	TARA_B110000083_MetaT	TARA_173_SRF_0.22-3	MetaT	78.9564	79.4201	5	0.22-3
OM-RGC.v2.007259574	M5-PETase_07	0.00335668	Pseudomonadales	TARA_B100000963_MetaT	TARA_100_SRF_0.22-3	MetaT	-13.0023	-95.9759	5	0.22-3
OM-RGC.v2.007259574	M5-PETase_07	5.04e-05	Pseudomonadales	TARA_B100001215_MetaT	TARA_143_SRF_0.22-3	MetaT	29.6394	-79.5395	5	0.22-3
OM-RGC.v2.007259574	M5-PETase_07	0.00785039	Pseudomonadales	TARA_B100000920_MetaT	TARA_106_MES_0.22-3	MetaT	0.0063	-84.585	380	0.22-3
OM-RGC.v2.007259574	M5-PETase_07	0.0199442	Pseudomonadales	TARA_B100001000_MetaT	TARA_97_MES_0.22-3	MetaT	-28.1762	-107.402	310	0.22-3
OM-RGC.v2.007259574	M5-PETase_07	0.00239294	Pseudomonadales	TARA_B100001275_MetaT	TARA_135_SRF_0.22-3	MetaT	32.9986	-121.77	5	0.22-3
OM-RGC.v2.007259574	M5-PETase_07	5.75e-05	Pseudomonadales	TARA_B100001089_MetaT	TARA_133_SRF_0.22-3	MetaT	35.3671	-127.742	5	0.22-3
OM-RGC.v2.007259574	M5-PETase_07	0.0723574	Pseudomonadales	TARA_B100000287_MetaT	TARA_41_DCM_0.22-1.6	MetaT	14.5536	70.0128	60	0.22-1.6
OM-RGC.v2.007259574	M5-PETase_07	0.0237317	Pseudomonadales	TARA_B100000916_MetaT	TARA_106_SRF_0.22-3	MetaT	-0.0283	-84.5862	5	0.22-3
OM-RGC.v2.008144084	M5-PETase_12	0.00103338	Pseudomonadales	TARA_B100001297_MetaT	TARA_152_SRF_0.22-3	MetaT	43.6792	-16.8344	5	0.22-3
OM-RGC.v2.008144084	M5-PETase_12	0.000273838	Pseudomonadales	TARA_B100000858_MetaT	TARA_89_SRF_0.22-3	MetaT	-57.7338	-67.1084	5	0.22-3
OM-RGC.v2.008144084	M5-PETase_12	0.00392446	Pseudomonadales	TARA_B100000674_MetaT	TARA_124_SRF_0.22-3	MetaT	-9.1504	-140.522	5	0.22-3
OM-RGC.v2.008144084	M5-PETase_12	0.0368319	Pseudomonadales	TARA_B100000178_MetaT	TARA_50_SRF_0.22-1.6	MetaT	-21.4966	56.9011	5	0.22-1.6
OM-RGC.v2.008144084	M5-PETase_12	0.00289239	Pseudomonadales	TARA_B100000611_MetaT	TARA_128_DCM_0.22-3	MetaT	0.0222	-153.686	40	0.22-3
OM-RGC.v2.008144084	M5-PETase_12	0.0071148	Pseudomonadales	TARA_B100000651_MetaT	TARA_131_MES_0.22-3	MetaT	22.7546	-158.007	746	0.22-3
OM-RGC.v2.008144084	M5-PETase_12	0.000469042	Pseudomonadales	TARA_B110000044_MetaT	TARA_168_DCM_0.22-3	MetaT	72.5432	44.102	40	0.22-3
OM-RGC.v2.008144084	M5-PETase_12	0.0835514	Pseudomonadales	TARA_B100001776_MetaT	TARA_150_DCM_0.22-3	MetaT	35.8427	-37.1526	40	0.22-3
OM-RGC.v2.008144084	M5-PETase_12	0.00366158	Pseudomonadales	TARA_B100000261_MetaT	TARA_46_SRF_0.22-1.6	MetaT	-0.6625	73.161	5	0.22-1.6
OM-RGC.v2.008144084	M5-PETase_12	0.0015993	Pseudomonadales	TARA_B100000071_MetaT	TARA_38_MES_0.22-1.6	MetaT	19.0351	64.5638	340	0.22-1.6
OM-RGC.v2.008144084	M5-PETase_12	0.000270962	Pseudomonadales	TARA_B110000436_MetaT	TARA_210_MES_0.22-3	MetaT	61.5754	-55.9846	391	0.22-3
OM-RGC.v2.008144084	M5-PETase_12	0.0522282	Pseudomonadales	TARA_B100000920_MetaT	TARA_106_MES_0.22-3	MetaT	0.0063	-84.585	380	0.22-3
OM-RGC.v2.008144084	M5-PETase_12	0.119668	Pseudomonadales	TARA_B100000422_MetaT	TARA_72_DCM_0.22-3	MetaT	-8.7296	-17.9604	100	0.22-3
OM-RGC.v2.008144084	M5-PETase_12	0.000868244	Pseudomonadales	TARA_B110000112_MetaT	TARA_175_MIX_0.22-3	MetaT	79.2026	66.4827	199	0.22-3
OM-RGC.v2.008144084	M5-PETase_12	0.127495	Pseudomonadales	TARA_B110000206_MetaT	TARA_180_DCM_0.22-3	MetaT	74.8283	76.2096	30	0.22-3
OM-RGC.v2.008144084	M5-PETase_12	0.0104911	Pseudomonadales	TARA_B100001228_MetaT	TARA_127_SRF_0.22-3	MetaT	-6.6499	-152.424	5	0.22-3
OM-RGC.v2.008068523	M5-PETase_14	0.0032588	Pseudomonadales	TARA_B100000700_MetaT	TARA_.22-DCM_0.22-3	MetaT	-9.0063	-139.139	115	0.22-3
OM-RGC.v2.008068523	M5-PETase_14	0.00695999	Pseudomonadales	TARA_B100000858_MetaT	TARA_89_SRF_0.22-3	MetaT	-57.7338	-67.1084	5	0.22-3
OM-RGC.v2.008068523	M5-PETase_14	0.000398179	Pseudomonadales	TARA_B100000457_MetaT	TARA_70_SRF_0.22-3	MetaT	-20.4091	-3.1759	5	0.22-3
OM-RGC.v2.008068523	M5-PETase_14	0.00178556	Pseudomonadales	TARA_B100001076_MetaT	TARA_110_MES_0.22-3	MetaT	-1.8902	-84.6141	380	0.22-3
OM-RGC.v2.008068523	M5-PETase_14	0.164533	Pseudomonadales	TARA_B100001171_MetaT	TARA_152_MIX_0.22-3	MetaT	43.7056	-16.8794	25	0.22-3
OM-RGC.v2.008068523	M5-PETase_14	0.00183286	Pseudomonadales	TARA_B100000611_MetaT	TARA_128_DCM_0.22-3	MetaT	0.0222	-153.686	40	0.22-3
OM-RGC.v2.008068523	M5-PETase_14	0.00815177	Pseudomonadales	TARA_B100001107_MetaT	TARA_110_SRF_0.22-3	MetaT	-2.0133	-84.589	5	0.22-3
OM-RGC.v2.008068523	M5-PETase_14	0.0119878	Pseudomonadales	TARA_B100000651_MetaT	TARA_131_MES_0.22-3	MetaT	22.7546	-158.007	746	0.22-3
OM-RGC.v2.008068523	M5-PETase_14	0.00411477	Pseudomonadales	TARA_B100001287_MetaT	TARA_137_SRF_0.22-3	MetaT	14.2035	-116.626	5	0.22-3
OM-RGC.v2.008068523	M5-PETase_14	0.0340702	Pseudomonadales	TARA_B100000660_MetaT	TARA_132_DCM_0.22-3	MetaT	31.5168	-159.046	115	0.22-3
OM-RGC.v2.008068523	M5-PETase_14	0.0236313	Pseudomonadales	TARA_B100000767_MetaT	TARA_82_DCM_0.22-3	MetaT	-47.2007	-57.9446	40	0.22-3
OM-RGC.v2.008068523	M5-PETase_14	0.00103512	Pseudomonadales	TARA_B100000261_MetaT	TARA_46_SRF_0.22-1.6	MetaT	-0.6625	73.161	5	0.22-1.6
OM-RGC.v2.008068523	M5-PETase_14	0.0440004	Pseudomonadales	TARA_B110000083_MetaT	TARA_173_SRF_0.22-3	MetaT	78.9564	79.4201	5	0.22-3
OM-RGC.v2.008068523	M5-PETase_14	0.00569794	Pseudomonadales	TARA_B100002054_MetaT	TARA_142_SRF_0.22-3	MetaT	25.5264	-88.394	5	0.22-3
OM-RGC.v2.008068523	M5-PETase_14	0.00123776	Pseudomonadales	TARA_B110001437_MetaT	TARA_155_DCM_0.22-3	MetaT	54.5451	-16.7943	40	0.22-3
OM-RGC.v2.008068523	M5-PETase_14	0.00585571	Pseudomonadales	TARA_B100001215_MetaT	TARA_143_SRF_0.22-3	MetaT	29.6394	-79.5395	5	0.22-3
OM-RGC.v2.008068523	M5-PETase_14	0.000790623	Pseudomonadales	TARA_B110001446_MetaT	TARA_158_DCM_0.22-3	MetaT	67.161	0.3964	25	0.22-3
OM-RGC.v2.008068523	M5-PETase_14	0.00226782	Pseudomonadales	TARA_B100001275_MetaT	TARA_135_SRF_0.22-3	MetaT	32.9986	-121.77	5	0.22-3
OM-RGC.v2.008068523	M5-PETase_14	0.00816729	Pseudomonadales	TARA_B100001089_MetaT	TARA_133_SRF_0.22-3	MetaT	35.3671	-127.742	5	0.22-3
OM-RGC.v2.008068523	M5-PETase_14	0.00187794	Pseudomonadales	TARA_B100001090_MetaT	TARA_133_DCM_0.22-3	MetaT	35.4002	-127.75	45	0.22-3
OM-RGC.v2.008068523	M5-PETase_14	0.0184431	Pseudomonadales	TARA_B100000902_MetaT	TARA_102_DCM_0.22-3	MetaT	-5.2669	-85.2732	40	0.22-3
OM-RGC.v2.008068523	M5-PETase_14	0.010576	Pseudomonadales	TARA_B100001765_MetaT	TARA_149_MES_0.22-3	MetaT	34.0771	-49.8233	740	0.22-3
OM-RGC.v2.008087572	M5-PETase_15	0.00545949	Pseudomonadales	TARA_B100001033_MetaT	TARA_98_DCM_0.22-3	MetaT	-25.826	-111.729	188	0.22-3
OM-RGC.v2.008087572	M5-PETase_15	0.00373467	Pseudomonadales	TARA_B100000768_MetaT	TARA_82_SRF_0.22-3	MetaT	-47.1863	-58.2902	5	0.22-3
OM-RGC.v2.008087572	M5-PETase_15	0.0081108	Pseudomonadales	TARA_B110000481_MetaT	TARA_206_SRF_0.22-3	MetaT	70.9574	-53.5989	5	0.22-3
OM-RGC.v2.008087572	M5-PETase_15	0.0169789	Pseudomonadales	TARA_B100002046_MetaT	TARA_142_MES_0.22-3	MetaT	25.6236	-88.45	640	0.22-3
OM-RGC.v2.008087572	M5-PETase_15	0.0254282	Pseudomonadales	TARA_B100000929_MetaT	TARA_109_MES_0.22-3	MetaT	2.0649	-84.5546	380	0.22-3
OM-RGC.v2.008087572	M5-PETase_15	0.00455881	Pseudomonadales	TARA_B100000959_MetaT	TARA_100_DCM_0.22-3	MetaT	-12.9794	-96.0232	177	0.22-3
OM-RGC.v2.008087572	M5-PETase_15	0.00491355	Pseudomonadales	TARA_B100000515_MetaT	TARA_76_DCM_0.22-3	MetaT	-21.0292	-35.3498	150	0.22-3
OM-RGC.v2.008087572	M5-PETase_15	0.000981445	Pseudomonadales	TARA_B100001031_MetaT	TARA_98_SRF_0.22-3	MetaT	-25.8051	-111.72	5	0.22-3
OM-RGC.v2.005947185		0.00177989	Gammaproteobacteria	TARA_B100001111_MetaT	TARA_110_DCM_0.22-3	MetaT	-1.9002	-84.6265	50	0.22-3
OM-RGC.v2.005947185		0.00737447	Gammaproteobacteria	TARA_B110000481_MetaT	TARA_206_SRF_0.22-3	MetaT	70.9574	-53.5989	5	0.22-3
OM-RGC.v2.005947185		0.009537	Gammaproteobacteria	TARA_B100000248_MetaT	TARA_47_SRF_0.22-1.6	MetaT	-2.0465	72.1568	5	0.22-1.6
OM-RGC.v2.005947185		0.0250132	Gammaproteobacteria	TARA_B100000133_MetaT	TARA_42_DCM_0.22-1.6	MetaT	5.9998	73.9067	80	0.22-1.6
OM-RGC.v2.005947185		0.0009713	Gammaproteobacteria	TARA_B110000085_MetaT	TARA_173_DCM_0.22-3	MetaT	78.9354	79.0604	35	0.22-3
OM-RGC.v2.005947185		0.00419189	Gammaproteobacteria	TARA_B100000110_MetaT	TARA_40_SRF_0.22-1.6	MetaT	17.5294	67.9576	5	0.22-1.6
OM-RGC.v2.005947185		0.00324369	Gammaproteobacteria	TARA_A100000220_MetaT	TARA_19_SRF_0.22-1.6	MetaT	34.2116	13.7684	5	0.22-1.6
OM-RGC.v2.005947185		0.00110337	Gammaproteobacteria	TARA_B100001275_MetaT	TARA_135_SRF_0.22-3	MetaT	32.9986	-121.77	5	0.22-3
OM-RGC.v2.007577099		0.00245842	Pseudomonadales	TARA_A100001195_MetaT	TARA_33_SRF_0.22-1.6	MetaT	21.9467	38.2517	5	0.22-1.6
OM-RGC.v2.007812712		0.00130472	Pseudomonadales	TARA_B100001564_MetaT	TARA_151_SRF_0.22-3	MetaT	36.1715	-29.023	5	0.22-3
OM-RGC.v2.007812712		0.00462244	Pseudomonadales	TARA_B100000768_MetaT	TARA_82_SRF_0.22-3	MetaT	-47.1863	-58.2902	5	0.22-3
OM-RGC.v2.007812712		0.000291822	Pseudomonadales	TARA_B100000994_MetaT	TARA_97_SRF_0.22-3	MetaT	-28.1698	-107.383	5	0.22-3
OM-RGC.v2.007935777		0.000935401	Pseudomonadales	TARA_B100002056_MetaT	TARA_142_DCM_0.22-3	MetaT	25.6168	-88.4532	125	0.22-3
OM-RGC.v2.007989366		0.00703859	Pseudomonadales	TARA_B110000233_MetaT	TARA_188_SRF_0.22-3	MetaT	78.2518	91.8557	5	0.22-3
OM-RGC.v2.007989366		0.000758717	Pseudomonadales	TARA_B100000480_MetaT	TARA_68_DCM_0.22-3	MetaT	-31.027	4.6802	50	0.22-3
OM-RGC.v2.008063577		0.0161903	Oceanospirillales	TARA_B100001964_MetaT	TARA_137_DCM_0.22-3	MetaT	14.2075	-116.647	40	0.22-3
OM-RGC.v2.008080178		0.0032816	Pseudomonadales	TARA_B100000674_MetaT	TARA_124_SRF_0.22-3	MetaT	-9.1504	-140.522	5	0.22-3
OM-RGC.v2.008080178		0.0161817	Pseudomonadales	TARA_B100001776_MetaT	TARA_150_DCM_0.22-3	MetaT	35.8427	-37.1526	40	0.22-3
OM-RGC.v2.008080178		0.000793153	Pseudomonadales	TARA_B100000676_MetaT	TARA_124_MIX_0.22-3	MetaT	-9.0714	-140.597	120	0.22-3
OM-RGC.v2.008080178		0.00118917	Pseudomonadales	TARA_B100001230_MetaT	TARA_127_DCM_0.22-3	MetaT	-6.628	-152.461	100	0.22-3
OM-RGC.v2.008080178		0.0015017	Pseudomonadales	TARA_B100001089_MetaT	TARA_133_SRF_0.22-3	MetaT	35.3671	-127.742	5	0.22-3
OM-RGC.v2.008080178		0.00218157	Pseudomonadales	TARA_B100001228_MetaT	TARA_127_SRF_0.22-3	MetaT	-6.6499	-152.424	5	0.22-3
OM-RGC.v2.008080622		0.00643433	Pseudomonadales	TARA_B110001467_MetaT	TARA_163_SRF_0.22-3	MetaT	76.1825	1.3918	5	0.22-3
OM-RGC.v2.008080622		0.00404179	Pseudomonadales	TARA_B100001977_MetaT	TARA_136_SRF_0.22-3	MetaT	17.0854	-118.891	5	0.22-3
OM-RGC.v2.008080622		0.0370852	Pseudomonadales	TARA_B100000700_MetaT	TARA_.22-DCM_0.22-3	MetaT	-9.0063	-139.139	115	0.22-3
OM-RGC.v2.008080622		0.0616813	Pseudomonadales	TARA_B100000765_MetaT	TARA_83_SRF_0.22-3	MetaT	-54.3739	-65.1342	5	0.22-3
OM-RGC.v2.008080622		0.0016872	Pseudomonadales	TARA_B100000858_MetaT	TARA_89_SRF_0.22-3	MetaT	-57.7338	-67.1084	5	0.22-3
OM-RGC.v2.008080622		0.00277861	Pseudomonadales	TARA_B100001076_MetaT	TARA_110_MES_0.22-3	MetaT	-1.8902	-84.6141	380	0.22-3
OM-RGC.v2.008080622		0.0102564	Pseudomonadales	TARA_B100000674_MetaT	TARA_124_SRF_0.22-3	MetaT	-9.1504	-140.522	5	0.22-3
OM-RGC.v2.008080622		0.0050606	Pseudomonadales	TARA_B100000178_MetaT	TARA_50_SRF_0.22-1.6	MetaT	-21.4966	56.9011	5	0.22-1.6
OM-RGC.v2.008080622		0.0993989	Pseudomonadales	TARA_B110000481_MetaT	TARA_206_SRF_0.22-3	MetaT	70.9574	-53.5989	5	0.22-3
OM-RGC.v2.008080622		0.835905	Pseudomonadales	TARA_B100001171_MetaT	TARA_152_MIX_0.22-3	MetaT	43.7056	-16.8794	25	0.22-3
OM-RGC.v2.008080622		6.79e-05	Pseudomonadales	TARA_A200000369_MetaT	TARA_16_SRF_0.22-1.6	MetaT	37.4956	15.4945	5	0.22-1.6
OM-RGC.v2.008080622		0.00315927	Pseudomonadales	TARA_B100001242_MetaT	TARA_132_MES_0.22-3	MetaT	31.528	-159.022	550	0.22-3
OM-RGC.v2.008080622		0.0223125	Pseudomonadales	TARA_B100000686_MetaT	TARA_123_MIX_0.22-3	MetaT	-8.9109	-140.285	150	0.22-3
OM-RGC.v2.008080622		0.0174572	Pseudomonadales	TARA_B100000282_MetaT	TARA_41_SRF_0.22-1.6	MetaT	14.6059	69.9776	5	0.22-1.6
OM-RGC.v2.008080622		0.0109873	Pseudomonadales	TARA_B100000593_MetaT	TARA_113_SRF_0.22-3	MetaT	-23.1108	-134.933	5	0.22-3
OM-RGC.v2.008080622		0.22862	Pseudomonadales	TARA_B100000436_MetaT	TARA_71_SRF_0.22-3	MetaT	-9.3	-9.5587	5	0.22-3
OM-RGC.v2.008080622		0.000290704	Pseudomonadales	TARA_B100000611_MetaT	TARA_128_DCM_0.22-3	MetaT	0.0222	-153.686	40	0.22-3
OM-RGC.v2.008080622		0.000730045	Pseudomonadales	TARA_A100001195_MetaT	TARA_33_SRF_0.22-1.6	MetaT	21.9467	38.2517	5	0.22-1.6
OM-RGC.v2.008080622		0.0504316	Pseudomonadales	TARA_B100001750_MetaT	TARA_148_MES_0.22-3	MetaT	34.1504	-56.9684	250	0.22-3
OM-RGC.v2.008080622		0.00514629	Pseudomonadales	TARA_B100002056_MetaT	TARA_142_DCM_0.22-3	MetaT	25.6168	-88.4532	125	0.22-3
OM-RGC.v2.008080622		0.182888	Pseudomonadales	TARA_B100000473_MetaT	TARA_68_SRF_0.22-3	MetaT	-31.0266	4.665	5	0.22-3
OM-RGC.v2.008080622		0.02011	Pseudomonadales	TARA_B100000101_MetaT	TARA_39_MES_0.22-1.6	MetaT	18.7341	66.3896	270	0.22-1.6
OM-RGC.v2.008080622		0.374237	Pseudomonadales	TARA_B100000133_MetaT	TARA_42_DCM_0.22-1.6	MetaT	5.9998	73.9067	80	0.22-1.6
OM-RGC.v2.008080622		0.00742408	Pseudomonadales	TARA_B100000624_MetaT	TARA_129_DCM_0.22-3	MetaT	6.6112	-153.054	85	0.22-3
OM-RGC.v2.008080622		0.00187075	Pseudomonadales	TARA_B100001064_MetaT	TARA_93_SRF_0.22-3	MetaT	-34.0614	-73.1066	5	0.22-3
OM-RGC.v2.008080622		0.00364647	Pseudomonadales	TARA_B110000044_MetaT	TARA_168_DCM_0.22-3	MetaT	72.5432	44.102	40	0.22-3
OM-RGC.v2.008080622		0.161994	Pseudomonadales	TARA_B100001776_MetaT	TARA_150_DCM_0.22-3	MetaT	35.8427	-37.1526	40	0.22-3
OM-RGC.v2.008080622		0.444829	Pseudomonadales	TARA_B100000986_MetaT	TARA_96_SRF_0.22-3	MetaT	-29.7238	-101.16	5	0.22-3
OM-RGC.v2.008080622		0.0150333	Pseudomonadales	TARA_B100001121_MetaT	TARA_125_SRF_0.22-3	MetaT	-8.9111	-142.557	5	0.22-3
OM-RGC.v2.008080622		0.000264918	Pseudomonadales	TARA_B100000089_MetaT	TARA_39_SRF_0.22-1.6	MetaT	18.5918	66.622	5	0.22-1.6
OM-RGC.v2.008080622		0.332485	Pseudomonadales	TARA_B100000660_MetaT	TARA_132_DCM_0.22-3	MetaT	31.5168	-159.046	115	0.22-3
OM-RGC.v2.008080622		0.0201795	Pseudomonadales	TARA_B100000767_MetaT	TARA_82_DCM_0.22-3	MetaT	-47.2007	-57.9446	40	0.22-3
OM-RGC.v2.008080622		0.453321	Pseudomonadales	TARA_B100001263_MetaT	TARA_135_DCM_0.22-3	MetaT	32.931	-121.865	30	0.22-3
OM-RGC.v2.008080622		0.00548509	Pseudomonadales	TARA_B100000261_MetaT	TARA_46_SRF_0.22-1.6	MetaT	-0.6625	73.161	5	0.22-1.6
OM-RGC.v2.008080622		0.29785	Pseudomonadales	TARA_B110000083_MetaT	TARA_173_SRF_0.22-3	MetaT	78.9564	79.4201	5	0.22-3
OM-RGC.v2.008080622		0.000142631	Pseudomonadales	TARA_B100000071_MetaT	TARA_38_MES_0.22-1.6	MetaT	19.0351	64.5638	340	0.22-1.6
OM-RGC.v2.008080622		0.00423844	Pseudomonadales	TARA_B100000963_MetaT	TARA_100_SRF_0.22-3	MetaT	-13.0023	-95.9759	5	0.22-3
OM-RGC.v2.008080622		0.0435079	Pseudomonadales	TARA_B100000622_MetaT	TARA_129_SRF_0.22-3	MetaT	6.671	-153.066	5	0.22-3
OM-RGC.v2.008080622		0.102381	Pseudomonadales	TARA_B110000436_MetaT	TARA_210_MES_0.22-3	MetaT	61.5754	-55.9846	391	0.22-3
OM-RGC.v2.008080622		0.170395	Pseudomonadales	TARA_B110000283_MetaT	TARA_191_SRF_0.22-3	MetaT	71.5955	160.938	5	0.22-3
OM-RGC.v2.008080622		0.000793153	Pseudomonadales	TARA_B100000676_MetaT	TARA_124_MIX_0.22-3	MetaT	-9.0714	-140.597	120	0.22-3
OM-RGC.v2.008080622		0.00100924	Pseudomonadales	TARA_B100001971_MetaT	TARA_137_MES_0.22-3	MetaT	14.2025	-116.643	375	0.22-3
OM-RGC.v2.008080622		0.0140436	Pseudomonadales	TARA_B100000811_MetaT	TARA_86_SRF_0.22-3	MetaT	-64.3595	-53.0063	5	0.22-3
OM-RGC.v2.008080622		0.05477	Pseudomonadales	TARA_B100001158_MetaT	TARA_147_SRF_0.22-3	MetaT	33.061	-66.5435	5	0.22-3
OM-RGC.v2.008080622		0.0137216	Pseudomonadales	TARA_B100001135_MetaT	TARA_145_SRF_0.22-3	MetaT	39.2305	-70.0377	5	0.22-3
OM-RGC.v2.008080622		0.0199422	Pseudomonadales	TARA_B100001261_MetaT	TARA_134_SRF_0.22-3	MetaT	32.7526	-122.001	5	0.22-3
OM-RGC.v2.008080622		0.00101367	Pseudomonadales	TARA_B100000927_MetaT	TARA_109_DCM_0.22-3	MetaT	2.0299	-84.5546	30	0.22-3
OM-RGC.v2.008080622		1.02748	Pseudomonadales	TARA_B100001215_MetaT	TARA_143_SRF_0.22-3	MetaT	29.6394	-79.5395	5	0.22-3
OM-RGC.v2.008080622		0.0180901	Pseudomonadales	TARA_B100001741_MetaT	TARA_148_SRF_0.22-3	MetaT	31.6948	-64.2489	5	0.22-3
OM-RGC.v2.008080622		0.0860254	Pseudomonadales	TARA_B100000920_MetaT	TARA_106_MES_0.22-3	MetaT	0.0063	-84.585	380	0.22-3
OM-RGC.v2.008080622		0.0143023	Pseudomonadales	TARA_B100000872_MetaT	TARA_92_SRF_0.22-3	MetaT	-33.6895	-71.998	9	0.22-3
OM-RGC.v2.008080622		1.86802	Pseudomonadales	TARA_B100001123_MetaT	TARA_125_MIX_0.22-3	MetaT	-8.8999	-142.546	140	0.22-3
OM-RGC.v2.008080622		0.00162341	Pseudomonadales	TARA_B100000444_MetaT	TARA_70_MES_0.22-3	MetaT	-20.4075	-3.1641	800	0.22-3
OM-RGC.v2.008080622		0.000943186	Pseudomonadales	TARA_B110000112_MetaT	TARA_175_MIX_0.22-3	MetaT	79.2026	66.4827	199	0.22-3
OM-RGC.v2.008080622		1.80521	Pseudomonadales	TARA_B100001275_MetaT	TARA_135_SRF_0.22-3	MetaT	32.9986	-121.77	5	0.22-3
OM-RGC.v2.008080622		0.00118917	Pseudomonadales	TARA_B100001230_MetaT	TARA_127_DCM_0.22-3	MetaT	-6.628	-152.461	100	0.22-3
OM-RGC.v2.008080622		0.150047	Pseudomonadales	TARA_B100001769_MetaT	TARA_150_SRF_0.22-3	MetaT	35.9346	-37.3032	5	0.22-3
OM-RGC.v2.008080622		0.00359605	Pseudomonadales	TARA_B100000579_MetaT	TARA_111_DCM_0.22-3	MetaT	-16.9587	-100.675	90	0.22-3
OM-RGC.v2.008080622		0.00703111	Pseudomonadales	TARA_B100001089_MetaT	TARA_133_SRF_0.22-3	MetaT	35.3671	-127.742	5	0.22-3
OM-RGC.v2.008080622		0.108721	Pseudomonadales	TARA_B100000287_MetaT	TARA_41_DCM_0.22-1.6	MetaT	14.5536	70.0128	60	0.22-1.6
OM-RGC.v2.008080622		0.66746	Pseudomonadales	TARA_B100000916_MetaT	TARA_106_SRF_0.22-3	MetaT	-0.0283	-84.5862	5	0.22-3
OM-RGC.v2.008080622		0.00569441	Pseudomonadales	TARA_B100001090_MetaT	TARA_133_DCM_0.22-3	MetaT	35.4002	-127.75	45	0.22-3
OM-RGC.v2.008080622		0.165624	Pseudomonadales	TARA_B110000206_MetaT	TARA_180_DCM_0.22-3	MetaT	74.8283	76.2096	30	0.22-3
OM-RGC.v2.008080622		0.210552	Pseudomonadales	TARA_B100001139_MetaT	TARA_145_MES_0.22-3	MetaT	39.2392	-70.0343	590	0.22-3
OM-RGC.v2.008080622		0.022057	Pseudomonadales	TARA_B100000639_MetaT	TARA_131_DCM_0.22-3	MetaT	22.7901	-157.944	110	0.22-3
OM-RGC.v2.008080622		0.149308	Pseudomonadales	TARA_B100001031_MetaT	TARA_98_SRF_0.22-3	MetaT	-25.8051	-111.72	5	0.22-3
OM-RGC.v2.008080622		0.0361243	Pseudomonadales	TARA_B100000678_MetaT	TARA_.22-MES_0.22-3	MetaT	-8.9729	-139.239	600	0.22-3
OM-RGC.v2.008080622		0.00456096	Pseudomonadales	TARA_B100001228_MetaT	TARA_127_SRF_0.22-3	MetaT	-6.6499	-152.424	5	0.22-3
OM-RGC.v2.008080622		0.0146125	Pseudomonadales	TARA_B100000513_MetaT	TARA_76_SRF_0.22-3	MetaT	-20.9354	-35.1803	5	0.22-3
OM-RGC.v2.008117364		0.000269791	Pseudomonadales	TARA_B100002046_MetaT	TARA_142_MES_0.22-3	MetaT	25.6236	-88.45	640	0.22-3
OM-RGC.v2.008366915		0.00807337	Pseudomonadales	TARA_B100002046_MetaT	TARA_142_MES_0.22-3	MetaT	25.6236	-88.45	640	0.22-3
OM-RGC.v2.008366915		0.00191953	Pseudomonadales	TARA_B100000959_MetaT	TARA_100_DCM_0.22-3	MetaT	-12.9794	-96.0232	177	0.22-3
OM-RGC.v2.009033006		0.322723	Oceanospirillales	TARA_B100001964_MetaT	TARA_137_DCM_0.22-3	MetaT	14.2075	-116.647	40	0.22-3
OM-RGC.v2.009033006		0.00173581	Oceanospirillales	TARA_B110000233_MetaT	TARA_188_SRF_0.22-3	MetaT	78.2518	91.8557	5	0.22-3
OM-RGC.v2.009091471		0.10024	Oceanospirillales	TARA_B100002046_MetaT	TARA_142_MES_0.22-3	MetaT	25.6236	-88.45	640	0.22-3
OM-RGC.v2.009091471		0.0143225	Oceanospirillales	TARA_B110000233_MetaT	TARA_188_SRF_0.22-3	MetaT	78.2518	91.8557	5	0.22-3
OM-RGC.v2.009091471		0.00487098	Oceanospirillales	TARA_B100000683_MetaT	TARA_123_SRF_0.22-3	MetaT	-8.9068	-140.283	5	0.22-3
OM-RGC.v2.009091471		0.00866756	Oceanospirillales	TARA_B110000235_MetaT	TARA_188_DCM_0.22-3	MetaT	78.3555	91.6084	17	0.22-3
OM-RGC.v2.009091471		0.0263674	Oceanospirillales	TARA_B100000526_MetaT	TARA_78_DCM_0.22-3	MetaT	-30.1484	-43.2705	120	0.22-3
OM-RGC.v2.009091471		0.0122846	Oceanospirillales	TARA_B100001996_MetaT	TARA_138_DCM_0.22-3	MetaT	6.3378	-102.954	60	0.22-3
OM-RGC.v2.009648157		0.0151256	Gammaproteobacteria bacterium RIFCSPLOWO2_02_FULL_57_10	TARA_B110000481_MetaT	TARA_206_SRF_0.22-3	MetaT	70.9574	-53.5989	5	0.22-3
OM-RGC.v2.009648157		0.00213757	Gammaproteobacteria bacterium RIFCSPLOWO2_02_FULL_57_10	TARA_B100001242_MetaT	TARA_132_MES_0.22-3	MetaT	31.528	-159.022	550	0.22-3
OM-RGC.v2.009648157		0.00172363	Gammaproteobacteria bacterium RIFCSPLOWO2_02_FULL_57_10	TARA_B100000071_MetaT	TARA_38_MES_0.22-1.6	MetaT	19.0351	64.5638	340	0.22-1.6
OM-RGC.v2.009648157		0.00505768	Gammaproteobacteria bacterium RIFCSPLOWO2_02_FULL_57_10	TARA_B100001215_MetaT	TARA_143_SRF_0.22-3	MetaT	29.6394	-79.5395	5	0.22-3
OM-RGC.v2.009648157		0.0121915	Gammaproteobacteria bacterium RIFCSPLOWO2_02_FULL_57_10	TARA_B100001123_MetaT	TARA_125_MIX_0.22-3	MetaT	-8.8999	-142.546	140	0.22-3
OM-RGC.v2.010070144		0.000593732	Pseudomonadales	TARA_B110000112_MetaT	TARA_175_MIX_0.22-3	MetaT	79.2026	66.4827	199	0.22-3
OM-RGC.v2.010123447		0.00615816	Oceanospirillales	TARA_B100000801_MetaT	TARA_90_SRF_0.22-3	MetaT	-39.6466	-76.9634	5	0.22-3
OM-RGC.v2.010123447		0.0898691	Oceanospirillales	TARA_B100001964_MetaT	TARA_137_DCM_0.22-3	MetaT	14.2075	-116.647	40	0.22-3
OM-RGC.v2.010123447		0.00218162	Oceanospirillales	TARA_B110000235_MetaT	TARA_188_DCM_0.22-3	MetaT	78.3555	91.6084	17	0.22-3
OM-RGC.v2.010123447		0.0143934	Oceanospirillales	TARA_B100001061_MetaT	TARA_93_DCM_0.22-3	MetaT	-33.9116	-73.0537	35	0.22-3
OM-RGC.v2.010123447		0.00111698	Oceanospirillales	TARA_B100000603_MetaT	TARA_128_SRF_0.22-3	MetaT	0.0003	-153.676	5	0.22-3
OM-RGC.v2.010123447		0.00254438	Oceanospirillales	TARA_B100000524_MetaT	TARA_78_SRF_0.22-3	MetaT	-30.1367	-43.2899	5	0.22-3
OM-RGC.v2.010123447		0.00447722	Oceanospirillales	TARA_B110000204_MetaT	TARA_178_SRF_0.22-3	MetaT	77.1604	73.2057	5	0.22-3
OM-RGC.v2.010123447		0.00334216	Oceanospirillales	TARA_B100002003_MetaT	TARA_138_MES_0.22-3	MetaT	6.3559	-103.06	450	0.22-3
OM-RGC.v2.010384128		0.000504901	Pseudomonadales	TARA_B100000603_MetaT	TARA_128_SRF_0.22-3	MetaT	0.0003	-153.676	5	0.22-3
OM-RGC.v2.011925941		0.00280449	Pseudomonadota	TARA_B100001557_MetaT	TARA_151_DCM_0.22-3	MetaT	36.1811	-28.9373	80	0.22-3
OM-RGC.v2.028705909		0.167264	Pseudomonadales	TARA_B100000929_MetaT	TARA_109_MES_0.22-3	MetaT	2.0649	-84.5546	380	0.22-3
OM-RGC.v2.032452194		0.0248368	Pseudomonadales	TARA_B100000700_MetaT	TARA_.22-DCM_0.22-3	MetaT	-9.0063	-139.139	115	0.22-3
OM-RGC.v2.032452194		0.0067289	Pseudomonadales	TARA_B110000110_MetaT	TARA_175_SRF_0.22-3	MetaT	79.2233	66.3435	5	0.22-3
OM-RGC.v2.032452194		0.0113961	Pseudomonadales	TARA_B100000674_MetaT	TARA_124_SRF_0.22-3	MetaT	-9.1504	-140.522	5	0.22-3
OM-RGC.v2.032452194		0.0448538	Pseudomonadales	TARA_B110000481_MetaT	TARA_206_SRF_0.22-3	MetaT	70.9574	-53.5989	5	0.22-3
OM-RGC.v2.032452194		1.11162	Pseudomonadales	TARA_B100001171_MetaT	TARA_152_MIX_0.22-3	MetaT	43.7056	-16.8794	25	0.22-3
OM-RGC.v2.032452194		0.000407158	Pseudomonadales	TARA_A200000369_MetaT	TARA_16_SRF_0.22-1.6	MetaT	37.4956	15.4945	5	0.22-1.6
OM-RGC.v2.032452194		0.109433	Pseudomonadales	TARA_B100000593_MetaT	TARA_113_SRF_0.22-3	MetaT	-23.1108	-134.933	5	0.22-3
OM-RGC.v2.032452194		0.0017421	Pseudomonadales	TARA_B100000611_MetaT	TARA_128_DCM_0.22-3	MetaT	0.0222	-153.686	40	0.22-3
OM-RGC.v2.032452194		0.00437494	Pseudomonadales	TARA_A100001195_MetaT	TARA_33_SRF_0.22-1.6	MetaT	21.9467	38.2517	5	0.22-1.6
OM-RGC.v2.032452194		0.174865	Pseudomonadales	TARA_B100000473_MetaT	TARA_68_SRF_0.22-3	MetaT	-31.0266	4.665	5	0.22-3
OM-RGC.v2.032452194		0.027934	Pseudomonadales	TARA_B100000133_MetaT	TARA_42_DCM_0.22-1.6	MetaT	5.9998	73.9067	80	0.22-1.6
OM-RGC.v2.032452194		0.0250258	Pseudomonadales	TARA_B110000044_MetaT	TARA_168_DCM_0.22-3	MetaT	72.5432	44.102	40	0.22-3
OM-RGC.v2.032452194		2.66573	Pseudomonadales	TARA_B100000986_MetaT	TARA_96_SRF_0.22-3	MetaT	-29.7238	-101.16	5	0.22-3
OM-RGC.v2.032452194		0.00158758	Pseudomonadales	TARA_B100000089_MetaT	TARA_39_SRF_0.22-1.6	MetaT	18.5918	66.622	5	0.22-1.6
OM-RGC.v2.032452194		0.522806	Pseudomonadales	TARA_B100000660_MetaT	TARA_132_DCM_0.22-3	MetaT	31.5168	-159.046	115	0.22-3
OM-RGC.v2.032452194		0.752681	Pseudomonadales	TARA_B100001263_MetaT	TARA_135_DCM_0.22-3	MetaT	32.931	-121.865	30	0.22-3
OM-RGC.v2.032452194		0.452473	Pseudomonadales	TARA_B110000083_MetaT	TARA_173_SRF_0.22-3	MetaT	78.9564	79.4201	5	0.22-3
OM-RGC.v2.032452194		0.000854743	Pseudomonadales	TARA_B100000071_MetaT	TARA_38_MES_0.22-1.6	MetaT	19.0351	64.5638	340	0.22-1.6
OM-RGC.v2.032452194		0.0263024	Pseudomonadales	TARA_B100000622_MetaT	TARA_129_SRF_0.22-3	MetaT	6.671	-153.066	5	0.22-3
OM-RGC.v2.032452194		0.0754573	Pseudomonadales	TARA_B110000436_MetaT	TARA_210_MES_0.22-3	MetaT	61.5754	-55.9846	391	0.22-3
OM-RGC.v2.032452194		0.0200284	Pseudomonadales	TARA_B100001758_MetaT	TARA_149_SRF_0.22-3	MetaT	34.1132	-49.9181	5	0.22-3
OM-RGC.v2.032452194		0.00604809	Pseudomonadales	TARA_B100001971_MetaT	TARA_137_MES_0.22-3	MetaT	14.2025	-116.643	375	0.22-3
OM-RGC.v2.032452194		0.0190162	Pseudomonadales	TARA_B100000811_MetaT	TARA_86_SRF_0.22-3	MetaT	-64.3595	-53.0063	5	0.22-3
OM-RGC.v2.032452194		0.328221	Pseudomonadales	TARA_B100001158_MetaT	TARA_147_SRF_0.22-3	MetaT	33.061	-66.5435	5	0.22-3
OM-RGC.v2.032452194		0.0311794	Pseudomonadales	TARA_B100001135_MetaT	TARA_145_SRF_0.22-3	MetaT	39.2305	-70.0377	5	0.22-3
OM-RGC.v2.032452194		0.0410397	Pseudomonadales	TARA_B100001261_MetaT	TARA_134_SRF_0.22-3	MetaT	32.7526	-122.001	5	0.22-3
OM-RGC.v2.032452194		0.00607462	Pseudomonadales	TARA_B100000927_MetaT	TARA_109_DCM_0.22-3	MetaT	2.0299	-84.5546	30	0.22-3
OM-RGC.v2.032452194		0.0330948	Pseudomonadales	TARA_B100001215_MetaT	TARA_143_SRF_0.22-3	MetaT	29.6394	-79.5395	5	0.22-3
OM-RGC.v2.032452194		0.00565224	Pseudomonadales	TARA_B110000112_MetaT	TARA_175_MIX_0.22-3	MetaT	79.2026	66.4827	199	0.22-3
OM-RGC.v2.032452194		2.42198	Pseudomonadales	TARA_B100001275_MetaT	TARA_135_SRF_0.22-3	MetaT	32.9986	-121.77	5	0.22-3
OM-RGC.v2.032452194		0.26887	Pseudomonadales	TARA_B100001769_MetaT	TARA_150_SRF_0.22-3	MetaT	35.9346	-37.3032	5	0.22-3
OM-RGC.v2.032452194		0.0117346	Pseudomonadales	TARA_B100001089_MetaT	TARA_133_SRF_0.22-3	MetaT	35.3671	-127.742	5	0.22-3
OM-RGC.v2.032452194		0.106587	Pseudomonadales	TARA_B100000287_MetaT	TARA_41_DCM_0.22-1.6	MetaT	14.5536	70.0128	60	0.22-1.6
OM-RGC.v2.032452194		0.035994	Pseudomonadales	TARA_B100001139_MetaT	TARA_145_MES_0.22-3	MetaT	39.2392	-70.0343	590	0.22-3
OM-RGC.v2.032452194		0.24183	Pseudomonadales	TARA_B100001031_MetaT	TARA_98_SRF_0.22-3	MetaT	-25.8051	-111.72	5	0.22-3
OM-RGC.v2.032452194		0.0374496	Pseudomonadales	TARA_B100000513_MetaT	TARA_76_SRF_0.22-3	MetaT	-20.9354	-35.1803	5	0.22-3

## Sheet: Data S8B_MHETase
Supplemenatry Data S8B. List of MHETases detected in metaT datasets; only sample with at least one PETase are reported.
OMRGC_ID.[Samples]	Taxonomy	TARA_B100000885	TARA_B100000963	TARA_B100000513	TARA_B110000481	TARA_B110000235	TARA_B100000178	TARA_B110000442	TARA_B110000204	TARA_B100000683	TARA_B100000925	TARA_A100000165	TARA_B110001435	TARA_B100001287	TARA_B100000611	TARA_B100000287	TARA_B100001033	TARA_B100000473	TARA_B100002046	TARA_B100001758	TARA_B100000676	TARA_B100000858	TARA_B100000660	TARA_B100001964	TARA_B100000622	TARA_B100002003	TARA_B110001446	TARA_B100001297	TARA_B100001564	TARA_B100000457	TARA_B100000575	TARA_B100000767	TARA_B100001135	TARA_B100001215	TARA_B110000035	TARA_B100000071	TARA_B100002010	TARA_B110000112	TARA_B100000834	TARA_A100001401	TARA_B100000927	TARA_B100000444	TARA_B100000678	TARA_B110001437	TARA_B100001741	TARA_B100000194	TARA_B100001937	TARA_B100000593	TARA_B100000603
OM-RGC.v2.002045826.[57]	Bacteria; Proteobacteria; Alphaproteobacteria; Rhodobacterales; Rhodobacteraceae	0	0	0	0	0	0	0	0	0.366142	0	0	0	0	0.425197	4.13255	0	0.936352	26.3845	0	0.124016	0	0	0	0	1.40617	0	7.15814	0.963911	0	0	1.02493	1.28281	0	0	0	0.0603675	0	0	0	0	0.0734908	198.64	0	0.408136	0	0	0.957349	0
OM-RGC.v2.001610830.[49]	Bacteria; Acidobacteria; Acidobacteriales	0	0	0	0	0	0.641258	0	0	8.14275	0.108893	0	0	0.399962	0.0441621	2.20024	0	0	0	4.87598	9.71239	0	0	0	2.76165	0	0	0	0	0	0.0890124	0	8.0168	2.61101	0	0	0.730792	0	0	3.69147	0.0885692	0	0	0	10.8335	0	2.89232	0.684211	1.44888
OM-RGC.v2.002524778.[40]	Bacteria; Proteobacteria; Alphaproteobacteria; Rhodobacterales; Rhodobacteraceae	0	0.427766	0	0	0	0	0	0	0	0	0.647639	0	0	0	0.897111	0	0	17.4792	3.77237	0	0	0	0	0	0	0	0.118393	0.698379	0	0	0	0.555321	0.243129	0	0.195913	0	0	0	0	0	0	0	0	0	0	0	0.390416	0
OM-RGC.v2.001753044.[39]	Bacteria; Acidobacteria; Acidobacteriales	0	0	0	0	0	0	0	0	0	0	0	0.117134	0	0	0	0.235514	2.25732	0	2.79377	0	0	0.479751	0.219315	0	0	0	4.1666	6.32399	1.74579	0	0	1.4785	0	0	0	0	0	0.0280374	0	0	0	0	0.328972	3.06044	0	0	0	0
OM-RGC.v2.001777375.[29]	Bacteria; Acidobacteria; Acidobacteriales	0	0	0	1.64228	6.76801	0	0.110069	1.02376	0	0	0	0	0	0	0	0	0	0	0	0	0	0	0	0	0	0.187617	0	0	0	0	0	0	0	13.2133	0	0	0	0	0	0	0	0	0	0	0	0	0	0
OM-RGC.v2.002071361.[21]	Bacteria; Acidobacteria; Acidobacteria bacterium RIFCSPLOWO2_02_FULL_65_29	0	0	0	0.126482	0.921433	0	4.54216	0.0586298	0	0	0	0	0	0	0	0	0	0	0	0	0.790514	0	0	0	0	0	0	0	0	0	0	0	0	0.122716	0	0	0	0.227273	0	0	0	0	0	0	0	0	0	0
OM-RGC.v2.004849814.[21]	Bacteria; Acidobacteria; Acidobacteriales	3.72518	0	0.484929	0	0	0.412234	0	0	0	0	0	0	0.0656028	0.0806738	0	0	0	0	0	0	0	0	0	0	0	0	0	0	0	0	0	0	0	0	0	0.17143	0	0	0.235816	0	0	0	0	0	0.705674	0	0	0
OM-RGC.v2.003016730.[20]	Bacteria; Proteobacteria; Gammaproteobacteria; SAR86 cluster	0	0	0	0	0	0	0	0	0	0	0	0	0	0	0	0	0	0	0	0	0	0	0	0	0	0	0.140075	0.477903	0	0	0	0.107865	0	0	0	0	0	0.101124	0	0	0	0	0	0	0	0	0	0
OM-RGC.v2.001976644.[18]	Bacteria; Acidobacteria; Acidobacteria bacterium RIFCSPLOWO2_02_FULL_65_29	0	0	0	0.301556	0.577344	0	0.258755	0	0	0	0	0	0	0	0	0	0	0	0	0	0	0	0	0	0	0	0	0	0	0	0	0	0	0.265056	0	0	0	0	0	0	0	0	0	0	0	0	0	0
OM-RGC.v2.002442116.[16]	Bacteria; Acidobacteria; Acidobacteriales	0	0	0	0	0	0	0	0	0	0	0	0	0	0	0	0.829217	0.82636	0	0.393305	0	0	0	0	0	0	0	0	0.222455	0	0	0	0.792887	0	0	0	0	0	0	0	0	0	0	0	0	0	0	0	0
OM-RGC.v2.001897575.[13]	Bacteria	0	0	0	0.119642	0.56174	0	0	0	0	0	0	0	0	0	0	0	0	0	0	0	0	0	0	0	0	0	0	0	0	0	0.119642	0	0	0.103647	0	0	0	0	0	0	0	0	0	0	0	0	0	0
OM-RGC.v2.003371595.[11]	Bacteria; Acidobacteria; Acidobacteriales	0	0	0	0	0	0	0	0	0	0	0	0	0	0	0	11.5384	0	0	0	0	0	0	0	0	0	0	0	0	0	0	0	1.94716	0	0	0	0	0	0	0	0	0	0	0	0	0	0	0	0
OM-RGC.v2.002524017.[11]	Bacteria; Acidobacteria; Acidobacteria bacterium RIFCSPLOWO2_02_FULL_65_29	0	0	0	0	0	0	0	0	0	0	0	0	0	0	0	0	0	0	0	0	0	0	0	0	0	0	0	0	0	0	0	0.166153	0	0	0	0	0	0	0	0	0	0	0	0	0	0	0	0
OM-RGC.v2.002673401.[10]	Bacteria; Acidobacteria	0	0	0	0	0	0	0	0	0	0	0	0	0	0	0	0	0	0	0	0	0	0	0	0	0	0	0	0	0	0	0	0.227011	0	0	0	0	0	0	0	0	0	0	0	0	0	0	0	0
OM-RGC.v2.001961626.[10]	Bacteria; Proteobacteria	0	0	0	0	0	0	0	0	0	0	0	0	0	0	0	0	0	2.25178	0	0	0	1.15016	0	0	0	0	0	0	0	0	0	0	0	0	0	0	0	0	0	0	0	0	0	0	0	0	0	0
OM-RGC.v2.001747086.[10]	Bacteria	0	0	0	0	0	0	0	0	0	0	0	0	0	0	0	0	0	0	0	0	0	0	0	0	0	0	0	0	0	0	0	0	0	0	0	0	0	0	0	0	0	0	0	0	0	0	0	0
OM-RGC.v2.005927828.[10]	Bacteria; Acidobacteria	0	0	0	0	0	0	0.863027	0	0	0	0	0	0	0	0	0	0	0	0	0	0	0	0	0	0	0	0	0	0	0	0	0	0	0	0	0	0.705939	0	0	0	0	0	0.996169	0	0	0	0	0
OM-RGC.v2.002090638.[10]	Bacteria	0	0	0	0	0	0	0	0	0	0	0	0	0	0	0	0	0	0	0	0	0	0	0	0	0	0	0	0	0	0	0	0	0	0	0	0	0	0	0	0	0	0	0	0	0	0	0	0
OM-RGC.v2.001881727.[9]	Bacteria; Acidobacteria; Acidobacteria bacterium RIFCSPLOWO2_02_FULL_65_29	0	0	0	0	0	0	0	0	0	0	0	0	0	0	0	0	0	1.59259	0	0	0	0	0	0	0	0	0	0	0	0	0	0	0	0	0	0	0	0	0	0	0	7.69796	0	0	0	0	0	0
OM-RGC.v2.001760821.[9]	Bacteria; Acidobacteria; Acidobacteriales	0	0	0	0	0	0	0	0	0	0	0	0	0	0	0	0	0	0	0.0324594	0	0	0	0	0	0	0	0	0	0	0	0	0	0	0	0	0	0	0	0	0	0	0	0	0.0599251	0	0	0	0.554931
OM-RGC.v2.001701035.[8]	Bacteria; Proteobacteria; Alphaproteobacteria; Rhodobacterales; Rhodobacteraceae; Ruegeria	0	0	0	0	0	0	0	0	0	0	0	0	0	0	0	0	0	0	0	0	0	0	0	0	0	0	0	0	0	0	0	0	0	0	0	0	0	0	0	0	0	0	0	0.126309	0	0	0	0
OM-RGC.v2.002178519.[8]	Bacteria; Acidobacteria; Acidobacteria bacterium RIFCSPLOWO2_02_FULL_65_29	0	0	0	0	0	0	0	0	0	0	0	0	0	0	0	0	0	1.26291	0	0	0	0	0	0	0	0	0	0	0	0	0	0	0	0	0	0	0	0	0	0	0	0.0610329	0	0	0	0	0	0
OM-RGC.v2.001843846.[8]	Bacteria; Acidobacteria	0	0	0	0	0	0	0	0	0	0	0	0	0	0	0	0	0	0	0	0.325729	0	0	0	0	0	0	0	0	0	0	0	0	0	0	0	0	0	0	0	0	0	0	0	0	0	0	0	0
OM-RGC.v2.001685880.[7]	Bacteria; Proteobacteria; Gammaproteobacteria; Gammaproteobacteria bacterium RIFCSPLOWO2_02_FULL_57_10	0	0	0	0	0	0	0	0	0	0	0	0	0	0	0	0	0	0	0	0	0	0	0	0	0	0	0	0	0	0	0	0	0	0	0	0	0	0	0	0	0	0	0	0	0	0	0	0
OM-RGC.v2.002074208.[7]	Bacteria; Acidobacteria; Acidobacteria bacterium RIFCSPLOWO2_02_FULL_65_29	0	0	0	0	0	0	0	0	0	0	0	0	0	0	0	0	0	2.26865	0	0	0	0	0	0	0	0	0	0	0	0	0	0	0	0	0	0	0	0	0	0	0	0	0	0	0	0	0	0
OM-RGC.v2.002816543.[6]	Bacteria; Acidobacteria; Acidobacteriales	0	0	0	0	0	0	0	0	0	0	0	0	0	0	0	0	0	0	0	0	0	3.34064	0	0	0	0	0	0	0	0	0	0	0	0	0	0	0	0	0	0	0	0	0	0	0	0	0	0
OM-RGC.v2.001888903.[6]	Bacteria	0	0	0	6.16538	0	0	0.277139	0	0	0	0	0	0	0	0	0	0	0	0	0	0	0	0	0	0	0	0	0	0	0	0	0	0	0	0	0	0	0	0	0	0	0	0	0	0	0	0	0
OM-RGC.v2.002739086.[5]	Bacteria	0	0	0	0	0	0	0	0	0	0	0	0	0	0	0	0	0	0	0	0	0	0	0	0	0	0	0	0	0	0	0	0	0	0	0	0	0.862319	0	0	0	0	1.1442	0	0	0	0	0	0
OM-RGC.v2.001819852.[5]	Bacteria; Proteobacteria; Alphaproteobacteria	0	0	0	0	0	0	0	0	0	0	0	0	0	0	0	0	0	0	0	0	0	0	0	0	0	0	0	0	0	0	0	0	0	0	0	0	0.772727	0	0	0	0	0	0	0	0	0	0	0
OM-RGC.v2.003891066.[5]	Bacteria; Acidobacteria	0	0	0	0	0	0	0	0	0	0	0	0	0	0	0	0	0	9.78513	0	0	0	0	0	0	0	0	0	0	0	0	0	0	0	0	0	0	0	0	0	0	0	0	0	0	0	0	0	0
OM-RGC.v2.002637942.[5]	Bacteria	0	0	0	0	0	0	0	0	0	0	0	0	0	0	0	0	0	0	0	0	0	0	0	0	0	0	0	0	0	0	0	0.256795	0	0	0	0	0	0	0	0	0	0	0	0	0	0	0	0
OM-RGC.v2.001682059.[5]	Bacteria; Acidobacteria; Acidobacteriales	0	0	0	0	0	0	0	0	0	0	0	0	0	0	0	0	0	0	0	0	0	0	0	0	0	0	0	0	0	0	0	0	0	0	0.0540209	0	0	0	0	0	0	0	0	0	0	0	0	0
OM-RGC.v2.001747357.[5]	Bacteria; Acidobacteria	0	0	0	0	0	0	0	0	0	0	0	0	0	0	0	0	0	0	0	0	0	0	0	0	0	0	0	0	0	0	0	0	0	0	0.0327491	0	0	0	0	0	0	0	0	0	0	0	0	0
OM-RGC.v2.001884988.[5]	Bacteria; Bacteroidetes	0	0	0	0	0	0	0	0	0	0	0	0	0	0	0	0	0	0	0	0	0	0	0	0	0	0	0	0	0	0	0	0	0	0	0	0	0	0	0	0	0	0	0	0	0	0	0	0
OM-RGC.v2.001710000.[4]	Bacteria; Acidobacteria	0	0	0	0	0	0	0	0	0	0	0	0	0	0	0	0	0	0	0	0	0	0	0	0	0.133333	0	0	0	0	0	0	0	0	0	0	0	0	0	0	0	0	0	0	0	0	0	0	0
OM-RGC.v2.002084443.[4]	Bacteria; Acidobacteria; Acidobacteria bacterium RIFCSPLOWO2_02_FULL_65_29	0	0	0	0	0	0	0	0	0	0	0	0	0	0	0	0	0	0	0	0	0	0	0	0	0	0	0	0	0	0	0	0	0	0	0	0	0	0	0	0	0	0	0	0	0	0	0	0
OM-RGC.v2.002178513.[4]	Bacteria; Acidobacteria; Acidobacteriales	0	0	0	0	0	0	0	0	0	0	0	0	0	0	0	0	0	0	0	0	0	0	0	0	0	0	0	0	0	0	0	0	0	0	0	0	0	0	0	0	0	0	0	0	0	0	0	0
OM-RGC.v2.005483515.[4]	Bacteria; Acidobacteria; Acidobacteriales; Acidobacteriaceae	0	0	0	0	0	0	0	0	0	0	0	0	0	0	0	0	0	0	0	0	0	0	0	0	0	0	0	0	0	0	0	0	0	0	0	0	1.89044	0	0	0	0	0	0	0	0	0	0	0
OM-RGC.v2.002099982.[3]	Bacteria; Proteobacteria; Alphaproteobacteria; Rhodobacterales; Rhodobacteraceae; Ruegeria	0	0	0	0	0	0	0	0	0	0	0	0	0	0	0	0	0	0	0	0	0	0	0	0	0	0	0	0	0	0	0	0	0	0	0	0	0	0	0	0	0	0	0	0	0	0	0	0
OM-RGC.v2.001928802.[3]	Bacteria; Acidobacteria	0	0	0	0	0	0	0	0	0	0	0	0	0	0	0	0	0	0	0	0	0	0	0	0	0	0	0	0	0	0	0	0	0	0	0	0	0	0	0	0	0	0	0	0	0	0	0	0
OM-RGC.v2.002035979.[3]	Bacteria; Proteobacteria; Alphaproteobacteria; Sphingomonadales; Sphingomonadaceae	0	0	0	0	0	0	0	0	0	0	0	0	0	0	0	0	0	0	0	0	0	0	0	0	0	0	0	0	0	0	0	0	0	0	0	0	0.167649	0	0	0	0	0	0	0	0	0	0	0
OM-RGC.v2.002049803.[3]	Bacteria	0	0	0	0	0	0	0	0	0	0	0	0	0	0	0	0	0	0	0	0	0	0	0	0	0	0	0	0	0	0	0	0	0	0	0.539119	0	0	0	0	0	0	0	0	0	0	0	0	0
OM-RGC.v2.002240860.[3]	Bacteria; Acidobacteria	0	0	0	0	0	0	0	0	0	0	0	0	0	0	0	0	0	0	0	0	0	0	0	0	0	0	0	0	0	0	0	0	0	0	0	0	0	0	0	0	0	0	0	0	0	0	0	0
OM-RGC.v2.001947726.[3]	Bacteria; Acidobacteria; Acidobacteria bacterium RIFCSPLOWO2_02_FULL_65_29	0	0	0	0	0	0	0	0	0	0	0	0	0	0	0	0	0	0	0	0	0	0	0	0	0	0	0	0	0	0	0	0	0	0	0	0	0	0	0	0	0	0	0	0	0	0	0	0
OM-RGC.v2.002485111.[3]	Bacteria	0	0	0	0	0	0	0	0	0	0	0	0	0	0	0	0	0	0	0	0	0	0	0	0	0	0	0	0	0	0	0	0	0	0	1.22386	0	0	0	0	0	0	0	0	0	0	0	0	0
OM-RGC.v2.001899658.[2]	Bacteria; Proteobacteria; Alphaproteobacteria; Sphingomonadales; Sphingomonadaceae	0	0	0	0	0	0	0	0	0	0	0	0	0	0	0	0	0	0	0	0	0	0	0	0	0	0	0	0	0	0	0	0	0	0	0	0	0.40691	0	0	0	0	0	0	0	0	0	0	0
OM-RGC.v2.001896327.[2]	Bacteria	0	0	0	0	0	0	0	0	0	0	0	0	0	0	0	0	0	0	0	0	0	0	0	0	0.644914	0	0	0	0	0	0	0	0	0	0.320537	0	0	0	0	0	0	0	0	0	0	0	0	0
OM-RGC.v2.001425391.[2]	Bacteria; Proteobacteria; Gammaproteobacteria; Oceanospirillales; Alcanivoracaceae; Alcanivorax	0	0	0	0	0	0	0	0	0	0	0	0	0	0	0	0	0	0.0400697	0	0	0	0	0	0	0	0	0	0	0	0	0	0	0	0	0	0	0	0	0	0	0	0	0	0	0	0	0	0
OM-RGC.v2.001690873.[2]	Bacteria; Acidobacteria; Acidobacteriales	0	0	0	0	0	0	0	0	0	0	0	0	0	0	0	0	0	0	0	0	0	0	0	0	0	0	0	0	0	0	0	0.322263	0	0	0	0	0	0	0	0	0	0	0	0	0	0	0	0
OM-RGC.v2.003102358.[2]	Bacteria; Acidobacteria; Acidobacteriales	0	0	0	0	0	0	0	0	0	0	0	0	0	0	0	0	0	1.53477	0	0	0	0	0	0	0	0	0	0	0	0	0	0	0	0	0	0	0	0	0	0	0	0	0	0	0	0	0	0
OM-RGC.v2.001441684.[1]	Bacteria; Proteobacteria; Betaproteobacteria; Burkholderiales; Oxalobacteraceae; Duganella	0	0	0	0	0	0	0	0	0	0	0	0	0	0	0	0	0	0	0	0	0	0	0	0	0	0	0	0	0	0	0	0	0	0	0	0	0	0	0	0	0	0	0	0	0	0	0	0
OM-RGC.v2.004678222.[1]	Bacteria; Acidobacteria; Acidobacteria bacterium RIFCSPLOWO2_02_FULL_65_29	0	0	0	0	0	0	0	0	0	0	0	0	0	0	0	0	0	0	0	0	0	0	0	0	0	0	0	0	0	0	0	0	0	0	0	0	0	0	0	0	0	0	0	0	0	0	0	0
OM-RGC.v2.001674445.[1]	Bacteria; Acidobacteria	0	0	0	0	0	0	0	0	0	0	0	0	0	0	0	0	0	0	0	0	0	0	0	0	0	0	0	0	0	0	0	0	0	0.0496324	0	0	0	0	0	0	0	0	0	0	0	0	0	0
OM-RGC.v2.002417472.[1]	Bacteria; Gemmatimonadetes; Gemmatimonadales; environmental samples; uncultured Gemmatimonadales bacterium HF0770_11C06	0	0	0	0	0	0	0	0	0	0	0	0	0	0	0	0	0	0	0	0	0	0	0	0	0	0	0	0	0	0	0	0	0	0	0	0	0	0	0	0	0	0	0	0	0	0	0	0
OM-RGC.v2.001422451.[1]	Bacteria; Proteobacteria; Gammaproteobacteria; Oceanospirillales; Alcanivoracaceae; Alcanivorax	0	0	0	0	0	0	0	0	0	0	0	0	0	0	0	0	0	0	0	0	0	0	0	0	0	0	0	0	0	0	0	0	0	0	0	0	0	0	0	0	0	0	0	0	0	0	0	0
OM-RGC.v2.001996081.[1]	Bacteria	0	0	0	0	0	0	0	0	0	0	0	0	0	0	0	0	0	0	0	0	0	0	0	0	0	0	0	0	0	0	0	0	0	0	0	0	0	0	0	0	0	0	0	0	0	0	0	0
OM-RGC.v2.003910408.[1]	Bacteria; Acidobacteria; Acidobacteriales	0	0	0	0	0	0	0	0	0	0	0	0	0	0	0	0	0	0	0	0	0	0	0	0	0	0	0	0	0	0	0	0	0	0	0	0	0	0	0	0	0	0	0	0	0	0	0	0
OM-RGC.v2.002008518.[1]	Bacteria; Proteobacteria; Betaproteobacteria; Burkholderiales; Aquincola; Aquincola tertiaricarbonis	0	0	0	0	0	0	0	0	0	0	0	0	0	0	0	0	0	0	0	0	0	0	0	0	0	0	0	0	0	0	0	0	0	0	0	0	0	0	0	0	0	0	0	0	0	0	0	0
OM-RGC.v2.002887102.[1]	Bacteria; Acidobacteria; Acidobacteriales	0	0	0	0	0	0	0	0	0	0	0	0	0	0	0	0	0	0	0	0	0	0	0	0	0	0	0	0	0	0	0	0	0	0	0	0	0	0	0	0	0	0	0	0	0	0	0	0
59 genes	163samples
[truncated: 115 more columns]
