# Supplementary material for: Widespread distribution of bacteria containing PETases with a functional motif across global oceans
Source: ISME J. 2025 Jun 10;19(1):wraf121. doi: 10.1093/ismejo/wraf121 (PMC12224614; doi:10.1093/ismejo/wraf121)
Supplement: Alam_et_al_Additional_file_Data_S9_wraf121 [file alam_et_al_additional_file_data_s9_wraf121.xlsx]

## Sheet: Data S9
Supplementary Data S9. GBT annotation of M5-PETase sequences; source data codes as EBI Metagenomic Proteins (MGY), UniProt (sp: swissprot reviewed, tr: unreviewed), reference proteins from NCBI (WP), GenBank metagenomic (GB).
Database	Sequence_id	Kingdom	Phylum	Class	Order	Family	Genus	Species
This work	ISS1242_M5	Bacteria	Pseudomonadota	Gammaproteobacteria	Pseudomonadales	Pseudomonadaceae		:135621
Is	IsPETase_WT	Bacteria	Pseudomonadota	Betaproteobacteria	Burkholderiales	Sphaerotilaceae	Piscinibacter	Piscinibacter sakaiensis:1547922
MG	MGYP000002156585	Bacteria	Pseudomonadota	Gammaproteobacteria	Oceanospirillales	Hahellaceae		Hahellaceae bacterium:2048971
MG	MGYP000013951007	Bacteria	Pseudomonadota	Gammaproteobacteria	Cellvibrionales	Cellvibrionaceae	Aestuariicella	Aestuariicella albida:2842452
MG	MGYP000029437754	Bacteria	Pseudomonadota	Gammaproteobacteria	Oceanospirillales	Hahellaceae		Hahellaceae bacterium:2048971
MG	MGYP000037903439	Bacteria	Actinomycetota	Actinomycetes	Micromonosporales	Micromonosporaceae		:28056
MG	MGYP000039999362	Bacteria	Pseudomonadota	Gammaproteobacteria	Pseudomonadales	Pseudomonadaceae	Pseudomonas	Pseudomonas sp.:306
MG	MGYP000042638784	Bacteria	Pseudomonadota	Gammaproteobacteria	Cellvibrionales	Cellvibrionaceae	Aestuariicella	Aestuariicella albida:2842452
MG	MGYP000049978080	Bacteria	Actinomycetota	Actinomycetes	Geodermatophilales	Geodermatophilaceae	Blastococcus	Blastococcus aurantiacus:1550231
MG	MGYP000079581525	Bacteria	Actinomycetota	Actinomycetes	Micromonosporales	Micromonosporaceae	Solwaraspora	:265431
MG	MGYP000091379563	Bacteria	Actinomycetota	Actinomycetes	Micrococcales	Promicromonosporaceae	Isoptericola	Isoptericola chiayiensis:579446
MG	MGYP000108314767	Bacteria	Pseudomonadota	Gammaproteobacteria	Oceanospirillales	Hahellaceae		Hahellaceae bacterium:2048971
MG	MGYP000128427971	Bacteria	Pseudomonadota	Betaproteobacteria	Burkholderiales			Burkholderiales bacterium RIFCSPHIGHO2_01_FULL_63_240:1797552
MG	MGYP000134855265	Bacteria	Pseudomonadota	Gammaproteobacteria	Oceanospirillales	Oceanospirillaceae	Oleispira	Oleispira antarctica:188908
MG	MGYP000152547006	Bacteria	Pseudomonadota	Gammaproteobacteria	Oceanospirillales	Oceanospirillaceae	Oleispira	Oleispira antarctica:188908
MG	MGYP000173182608	Bacteria	Pseudomonadota	Gammaproteobacteria	Oceanospirillales	Hahellaceae		Hahellaceae bacterium:2048971
MG	MGYP000176846493	Bacteria	Pseudomonadota	Gammaproteobacteria	Oceanospirillales	Hahellaceae		Hahellaceae bacterium:2048971
MG	MGYP000191526608	Bacteria	Pseudomonadota	Gammaproteobacteria	Pseudomonadales	Ketobacteraceae	Ketobacter	:2639109
MG	MGYP000202667312	Bacteria	Pseudomonadota	Gammaproteobacteria	Oceanospirillales	Hahellaceae		Hahellaceae bacterium:2048971
MG	MGYP000221015894	Bacteria	Pseudomonadota	Gammaproteobacteria	Pseudomonadales	Ketobacteraceae	Ketobacter	Ketobacter sp.:2083498
MG	MGYP000226628758	Bacteria	Actinomycetota	Acidimicrobiia	Acidimicrobiales	Iamiaceae	Actinomarinicola	Actinomarinicola tropica:2789776
MG	MGYP000229213043	Bacteria	Pseudomonadota	Gammaproteobacteria	Oceanospirillales	Hahellaceae		Hahellaceae bacterium:2048971
MG	MGYP000234312889	Bacteria	Pseudomonadota	Gammaproteobacteria	Oceanospirillales	Oceanospirillaceae	Oleispira	Oleispira antarctica:188908
MG	MGYP000254954052	Bacteria	Pseudomonadota	Gammaproteobacteria	Oceanospirillales	Oceanospirillaceae	Oleispira	Oleispira antarctica:698738
MG	MGYP000278479948	Bacteria	Myxococcota	Myxococcia				Deltaproteobacteria bacterium:2026735
MG	MGYP000279348533	Bacteria	Pseudomonadota	Gammaproteobacteria	Oceanospirillales	Hahellaceae		Hahellaceae bacterium:2048971
MG	MGYP000400239607	Bacteria	Pseudomonadota	Gammaproteobacteria	Oceanospirillales	Hahellaceae		Hahellaceae bacterium:2048971
MG	MGYP000505950021	Bacteria	Pseudomonadota	Gammaproteobacteria	Pseudomonadales	Pseudomonadaceae	Halopseudomonas	Halopseudomonas nanhaiensis:2830842
MG	MGYP000527032527	Bacteria	Pseudomonadota	Gammaproteobacteria	Oceanospirillales	Hahellaceae		Hahellaceae bacterium:2048971
MG	MGYP000542480351	Bacteria	Pseudomonadota	Gammaproteobacteria	Oceanospirillales	Hahellaceae		Hahellaceae bacterium:2048971
MG	MGYP000553574668	Bacteria	Pseudomonadota	Gammaproteobacteria	Oceanospirillales	Hahellaceae		Hahellaceae bacterium:2048971
MG	MGYP000559283327	Bacteria	Pseudomonadota	Gammaproteobacteria	Arenicellales	Arenicellaceae	Arenicella	Arenicella xantha:644221
MG	MGYP000583805549	Bacteria	Pseudomonadota	Gammaproteobacteria	Oceanospirillales	Hahellaceae		Hahellaceae bacterium:2048971
MG	MGYP000642046302	Bacteria	Pseudomonadota	Gammaproteobacteria	Oceanospirillales	Hahellaceae		Hahellaceae bacterium:2048971
MG	MGYP000668578634	Bacteria	Pseudomonadota	Gammaproteobacteria	Oceanospirillales	Hahellaceae		Hahellaceae bacterium:2048971
MG	MGYP000680377068	Bacteria	Pseudomonadota	Gammaproteobacteria	Oceanospirillales	Hahellaceae		Hahellaceae bacterium:2048971
MG	MGYP000697633107	Bacteria	Pseudomonadota	Gammaproteobacteria	Pseudomonadales	Pseudomonadaceae	Halopseudomonas	:2901189
MG	MGYP000698078236	Bacteria	Pseudomonadota	Gammaproteobacteria	Oceanospirillales	Oceanospirillaceae	Oleispira	Oleispira antarctica:698738
MG	MGYP000740062793	Bacteria	Pseudomonadota	Gammaproteobacteria				:1236
MG	MGYP000751154639	Bacteria	Pseudomonadota	Gammaproteobacteria	Oceanospirillales	Hahellaceae		Hahellaceae bacterium:2048971
MG	MGYP000868984847	Bacteria	Myxococcota	Myxococcia				Deltaproteobacteria bacterium:2026735
MG	MGYP000883001737	Bacteria	Myxococcota	Myxococcia				Deltaproteobacteria bacterium:2026735
MG	MGYP000978423223	Bacteria	Myxococcota	Myxococcia				Deltaproteobacteria bacterium:2026735
MG	MGYP001060665180	Bacteria	Actinomycetota	Actinomycetes	Streptosporangiales	Nocardiopsaceae	Thermobifida	Thermobifida cellulosilytica:665004
MG	MGYP001107167596	Bacteria	Pseudomonadota	Betaproteobacteria	Burkholderiales	Sphaerotilaceae		:2975441
MG	MGYP001108993351	Bacteria	Actinomycetota	Actinomycetes	Kitasatosporales	Streptomycetaceae	Streptomyces	:1883
MG	MGYP001111736609	Bacteria	Pseudomonadota	Gammaproteobacteria	Pseudomonadales	Ketobacteraceae	Ketobacter	Ketobacter alkanivorans:1917421
MG	MGYP001146356315	Bacteria						uncultured bacterium:77133
MG	MGYP001167324413	Bacteria	Actinomycetota	Actinomycetes	Streptosporangiales	Nocardiopsaceae	Thermobifida	Thermobifida alba:53522
MG	MGYP001169826861	Bacteria	Actinomycetota	Actinomycetes	Kitasatosporales	Streptomycetaceae	Streptomyces	Streptomyces sp. 7-21:2802283
MG	MGYP001182221972	Bacteria	Actinomycetota	Actinomycetes	Streptosporangiales	Nocardiopsaceae	Nocardiopsis	Nocardiopsis sp. ATB16-24:3019555
MG	MGYP001186362772	Bacteria	Pseudomonadota	Betaproteobacteria	Burkholderiales	Oxalobacteraceae	Noviherbaspirillum	Noviherbaspirillum aridicola:2849687
MG	MGYP001210455573	Bacteria	Actinomycetota	Actinomycetes	Kitasatosporales	Streptomycetaceae	Streptomyces	:2593676
MG	MGYP001214722059	Bacteria	Actinomycetota	Actinomycetes	Streptosporangiales	Nocardiopsaceae	Thermobifida	Thermobifida alba:53522
MG	MGYP001216070919	Bacteria	Actinomycetota	Actinomycetes	Streptosporangiales	Nocardiopsaceae	Nocardiopsis	Nocardiopsis alkaliphila:225762
MG	MGYP001225352161	Bacteria	Actinomycetota	Actinomycetes	Streptosporangiales	Thermomonosporaceae	Thermomonospora	:2019
MG	MGYP001244512494	Bacteria	Pseudomonadota	Gammaproteobacteria	Pseudomonadales	Pseudomonadaceae	Halopseudomonas	Halopseudomonas formosensis:1002526
MG	MGYP001247025073	Bacteria	Actinomycetota	Actinomycetes	Kitasatosporales	Streptomycetaceae	Streptomyces	:2593676
MG	MGYP001250080518	Bacteria						:2
MG	MGYP001262149556	Bacteria	Pseudomonadota	Gammaproteobacteria	Steroidobacterales	Steroidobacteraceae	Steroidobacter	:469322
MG	MGYP001267781971	Bacteria	Pseudomonadota	Gammaproteobacteria	Pseudomonadales	Pseudomonadaceae		:135621
MG	MGYP001271905557	Bacteria	Pseudomonadota	Gammaproteobacteria	Pseudomonadales	Pseudomonadaceae	Pseudomonas	:196821
MG	MGYP001275815549	Bacteria	Actinomycetota	Actinomycetes	Streptosporangiales	Thermomonosporaceae	Thermomonospora	:2019
MG	MGYP001286498480	Bacteria		Deltaproteobacteria				:122706
MG	MGYP001297363303	Bacteria	Actinomycetota	Actinomycetes	Streptosporangiales	Thermomonosporaceae	Thermomonospora	:2019
MG	MGYP001321710688	Bacteria	Actinomycetota	Actinomycetes	Streptosporangiales	Nocardiopsaceae	Thermobifida	Thermobifida alba:53522
MG	MGYP001332011356	Bacteria	Pseudomonadota	Gammaproteobacteria				:1236
MG	MGYP001337976011	Bacteria						:2
MG	MGYP001348346000	Bacteria	Pseudomonadota	Gammaproteobacteria	Pseudomonadales	Pseudomonadaceae		:135621
MG	MGYP001386727746	Bacteria	Actinomycetota	Actinomycetes	Streptosporangiales	Nocardiopsaceae	Nocardiopsis	:2013
MG	MGYP001481302102	Bacteria	Actinomycetota	Actinomycetes	Streptosporangiales	Thermomonosporaceae	Actinomadura	Actinomadura viridis:58110
MG	MGYP001489420440	Bacteria	Actinomycetota	Actinomycetes	Streptosporangiales	Thermomonosporaceae	Actinomadura	Actinomadura rudentiformis:359158
MG	MGYP001489421514	Bacteria	Actinomycetota	Actinomycetes	Kitasatosporales	Streptomycetaceae	Streptomyces	:1883
MG	MGYP001496186654	Bacteria	Pseudomonadota	Gammaproteobacteria	Pseudomonadales	Pseudomonadaceae	Halopseudomonas	Halopseudomonas yangmingensis:1720063
MG	MGYP001627793982	Bacteria	Pseudomonadota	Gammaproteobacteria	Pseudomonadales	Marinobacteraceae	Marinobacter	Marinobacter bryozoorum:256324
MG	MGYP001627879346	Bacteria	Pseudomonadota	Gammaproteobacteria	Pseudomonadales	Marinobacteraceae	Marinobacter	Marinobacter zhanjiangensis:578215
MG	MGYP001764944419	Bacteria	Pseudomonadota	Betaproteobacteria	Burkholderiales		Aquabacterium	Aquabacterium soli:2493092
MG	MGYP001765882504	Bacteria	Myxococcota	Myxococcia				Deltaproteobacteria bacterium:2026735
MG	MGYP001765999322	Bacteria	Pseudomonadota	Betaproteobacteria	Burkholderiales		Aquabacterium	Aquabacterium sp. OR-4:2978127
MG	MGYP001810725199	Bacteria	Pseudomonadota	Betaproteobacteria	Burkholderiales	Sphaerotilaceae		:2975441
MG	MGYP001946368999	Bacteria	Actinomycetota	Nitriliruptoria	Euzebyales	Euzebyaceae	Euzebya	Euzebya pacifica:1608957
MG	MGYP001951323045	Bacteria	Actinomycetota					:201174
MG	MGYP002150979744	Bacteria	Pseudomonadota	Gammaproteobacteria	Oceanospirillales	Hahellaceae		Hahellaceae bacterium:2048971
MG	MGYP002346572478	Bacteria	Actinomycetota	Actinomycetes	Kitasatosporales	Streptomycetaceae	Streptomyces	:1883
MG	MGYP002623685229	Bacteria	Actinomycetota	Actinomycetes	Streptosporangiales	Nocardiopsaceae	Thermobifida	Thermobifida cellulosilytica:144786
MG	MGYP002661518238	Bacteria	Pseudomonadota	Gammaproteobacteria	Moraxellales	Moraxellaceae	Psychrobacter	:497
MG	MGYP002681216017	Bacteria						:2
MG	MGYP002682873631	Bacteria						:2
MG	MGYP003113100885	Bacteria	Pseudomonadota	Gammaproteobacteria	Moraxellales	Moraxellaceae	Psychrobacter	Psychrobacter glacincola:56810
MG	MGYP003117709501	Bacteria	Pseudomonadota	Gammaproteobacteria	Moraxellales	Moraxellaceae		:468
MG	MGYP003118967516	Bacteria	Pseudomonadota	Gammaproteobacteria	Pseudomonadales	Pseudomonadaceae		:135621
MG	MGYP003132125253	Bacteria	Pseudomonadota	Gammaproteobacteria	Oceanospirillales	Hahellaceae		Hahellaceae bacterium:2048971
MG	MGYP003341224449	Bacteria	Myxococcota	Myxococcia				Deltaproteobacteria bacterium:2026735
MG	MGYP003385229073	Bacteria	Pseudomonadota	Gammaproteobacteria	Oceanospirillales	Oceanospirillaceae	Oleispira	Oleispira antarctica:698738
MG	MGYP003476882473	Bacteria	Pseudomonadota	Betaproteobacteria	Burkholderiales		Rhizobacter	Rhizobacter sp.:1909292
MG	MGYP003542567247	Bacteria	Actinomycetota	Actinomycetes	Pseudonocardiales	Pseudonocardiaceae	Saccharothrix	:2071
MG	MGYP003575394538	Bacteria	Pseudomonadota	Betaproteobacteria	Burkholderiales	Sphaerotilaceae	Piscinibacter	Piscinibacter gummiphilus:946333
MG	MGYP003575879241	Bacteria	Pseudomonadota	Betaproteobacteria	Burkholderiales	Sphaerotilaceae	Piscinibacter	Piscinibacter gummiphilus:946333
MG	MGYP003576295935	Bacteria	Pseudomonadota	Betaproteobacteria	Burkholderiales	Sphaerotilaceae	Piscinibacter	Piscinibacter gummiphilus:946333
MG	MGYP003577285327	Bacteria	Pseudomonadota	Betaproteobacteria	Burkholderiales	Sphaerotilaceae	Piscinibacter	Piscinibacter sp. HJYY11:2801333
MG	MGYP003582062575	Bacteria	Pseudomonadota	Gammaproteobacteria	Moraxellales	Moraxellaceae	Psychrobacter	:497
MG	MGYP003589306296	Bacteria	Pseudomonadota	Gammaproteobacteria	Moraxellales	Moraxellaceae	Psychrobacter	:497
MG	MGYP003590792091	Bacteria	Pseudomonadota	Gammaproteobacteria	Moraxellales	Moraxellaceae	Psychrobacter	:497
MG	MGYP003608174870	Bacteria	Pseudomonadota	Gammaproteobacteria	Moraxellales	Moraxellaceae	Psychrobacter	Psychrobacter frigidicola:45611
MG	MGYP003612575200	Bacteria	Pseudomonadota	Gammaproteobacteria	Moraxellales	Moraxellaceae	Psychrobacter	:497
MG	MGYP003624611245	root						:1
MG	MGYP003624611247	root						:1
MG	MGYP003624994853	Bacteria	Pseudomonadota	Gammaproteobacteria	Oceanospirillales	Oceanospirillaceae	Oleispira	Oleispira antarctica:698738
MG	MGYP003625322171	Bacteria	Pseudomonadota	Gammaproteobacteria	Pseudomonadales	Pseudomonadaceae	Halopseudomonas	Halopseudomonas salina:1323744
MG	MGYP003625325921	Bacteria	Pseudomonadota	Gammaproteobacteria	Pseudomonadales	Pseudomonadaceae	Pseudomonas	Pseudomonas sp.:306
MG	MGYP003626067334	Bacteria	Pseudomonadota	Gammaproteobacteria	Oceanospirillales	Oceanospirillaceae	Oleispira	Oleispira antarctica:188908
MG	MGYP003630105791	root						:1
MG	MGYP003634985221	Bacteria	Pseudomonadota	Gammaproteobacteria	Pseudomonadales	Pseudomonadaceae	Halopseudomonas	Halopseudomonas sabulinigri:472181
MG	MGYP003635529470	Bacteria	Pseudomonadota	Gammaproteobacteria	Pseudomonadales	Pseudomonadaceae		:135621
MG	MGYP003640517227	Bacteria	Pseudomonadota	Gammaproteobacteria	Pseudomonadales	Pseudomonadaceae	Halopseudomonas	Halopseudomonas sabulinigri:472181
MG	MGYP003643404584	Bacteria	Pseudomonadota	Gammaproteobacteria	Moraxellales	Moraxellaceae		:468
MG	MGYP003645136037	Bacteria	Pseudomonadota	Gammaproteobacteria	Pseudomonadales	Pseudomonadaceae	Halopseudomonas	Halopseudomonas laoshanensis:2268758
MG	MGYP003651209237	Bacteria	Pseudomonadota	Gammaproteobacteria	Pseudomonadales	Pseudomonadaceae	Halopseudomonas	Halopseudomonas salina:1323744
MG	MGYP003655207082	Bacteria	Pseudomonadota	Gammaproteobacteria	Moraxellales	Moraxellaceae		:468
MG	MGYP003670282384	Bacteria	Pseudomonadota	Gammaproteobacteria	Pseudomonadales	Pseudomonadaceae	Halopseudomonas	Halopseudomonas sabulinigri:472181
MG	MGYP003672131200	Bacteria	Pseudomonadota	Gammaproteobacteria	Oceanospirillales	Hahellaceae		Hahellaceae bacterium:2048971
MG	MGYP003672351719	Bacteria	Pseudomonadota	Gammaproteobacteria	Pseudomonadales	Marinobacteraceae	Marinobacter	Marinobacter daqiaonensis:650891
MG	MGYP003673845523	Bacteria	Pseudomonadota	Betaproteobacteria	Burkholderiales			Burkholderiales bacterium RIFCSPLOWO2_02_FULL_57_36:1797562
MG	MGYP003676747885	Bacteria	Pseudomonadota	Gammaproteobacteria	Pseudomonadales	Marinobacteraceae	Marinobacter	Marinobacter daqiaonensis:650891
MG	MGYP003683336297	Bacteria	Pseudomonadota	Gammaproteobacteria	Pseudomonadales	Ketobacteraceae	Ketobacter	Ketobacter sp.:2083498
MG	MGYP003701372055	Bacteria	Pseudomonadota	Gammaproteobacteria	Moraxellales	Moraxellaceae		:468
MG	MGYP003704092197	Bacteria	Pseudomonadota	Betaproteobacteria	Burkholderiales			Burkholderiales bacterium RIFCSPHIGHO2_01_FULL_63_240:1797552
MG	MGYP003786026569	Bacteria	Actinomycetota	Actinomycetes	Micrococcales	Dermabacteraceae	Brachybacterium	Brachybacterium ginsengisoli:1331682
MG	MGYP003857559749	Bacteria	Pseudomonadota	Gammaproteobacteria	Oceanospirillales	Hahellaceae		Hahellaceae bacterium:2048971
MG	MGYP003862327211	Bacteria	Pseudomonadota	Gammaproteobacteria	Oceanospirillales	Hahellaceae		Hahellaceae bacterium:2048971
MG	MGYP005754313899	Bacteria	Pseudomonadota	Betaproteobacteria	Burkholderiales	Sphaerotilaceae	Caldimonas	:196013
MG	MGYP005813599457	Bacteria	Pseudomonadota	Betaproteobacteria	Burkholderiales	Sphaerotilaceae	Piscinibacter	Piscinibacter gummiphilus:946333
MG	MGYP005985463753	Bacteria	Pseudomonadota	Gammaproteobacteria	Pseudomonadales	Pseudomonadaceae	Halopseudomonas	Halopseudomonas salina:1323744
MG	MGYP006074847421	Bacteria	Pseudomonadota	Gammaproteobacteria	Arenicellales	Arenicellaceae	Arenicella	Arenicella xantha:644221
MG	MGYP006089861001	Bacteria	Pseudomonadota	Gammaproteobacteria	Oceanospirillales	Oceanospirillaceae	Oleispira	Oleispira antarctica:698738
MG	MGYP006138304577	Bacteria	Pseudomonadota	Betaproteobacteria	Burkholderiales	Sphaerotilaceae	Piscinibacter	Piscinibacter gummiphilus:946333
MG	MGYP006191582315	Bacteria	Pseudomonadota	Gammaproteobacteria	Moraxellales	Moraxellaceae		:468
MG	MGYP006193983481	Bacteria	Pseudomonadota	Betaproteobacteria	Burkholderiales	Comamonadaceae	Hydrogenophaga	Hydrogenophaga sp.:1904254
OM	OM-RGC.v2.007259574_Pseudomonas	Bacteria	Pseudomonadota	Gammaproteobacteria	Pseudomonadales	Pseudomonadaceae	Halopseudomonas	Halopseudomonas oceani:1708783
OM	OM-RGC.v2.007577099_Pseudomonas	Bacteria	Pseudomonadota	Gammaproteobacteria	Pseudomonadales	Pseudomonadaceae		:135621
OM	OM-RGC.v2.007812578_Gammaproteobacteria	Bacteria	Pseudomonadota	Gammaproteobacteria	Arenicellales	Arenicellaceae	Arenicella	Arenicella xantha:644221
OM	OM-RGC.v2.007812712_Pseudomonas	Bacteria	Pseudomonadota	Gammaproteobacteria	Pseudomonadales	Pseudomonadaceae		:135621
OM	OM-RGC.v2.007935777_Pseudomonas	Bacteria	Pseudomonadota	Gammaproteobacteria	Pseudomonadales	Pseudomonadaceae	Halopseudomonas	Halopseudomonas salina:1323744
OM	OM-RGC.v2.008063577_Oleispira_antarctica	Bacteria	Pseudomonadota	Gammaproteobacteria	Oceanospirillales	Hahellaceae		Hahellaceae bacterium:2048971
OM	OM-RGC.v2.008068523_Pseudomonas	Bacteria	Pseudomonadota	Gammaproteobacteria	Pseudomonadales	Pseudomonadaceae		:135621
OM	OM-RGC.v2.008080178_Pseudomonas	Bacteria	Pseudomonadota	Gammaproteobacteria	Pseudomonadales	Pseudomonadaceae	Halopseudomonas	Halopseudomonas maritima:2918528
OM	OM-RGC.v2.008080622_Pseudomonas	Bacteria	Pseudomonadota	Gammaproteobacteria	Pseudomonadales	Pseudomonadaceae	Halopseudomonas	Halopseudomonas maritima:2918528
OM	OM-RGC.v2.008087572_Pseudomonas	Bacteria	Pseudomonadota	Gammaproteobacteria	Pseudomonadales	Pseudomonadaceae	Pseudomonas	:196821
OM	OM-RGC.v2.008117364_Pseudomonas	root						:1
OM	OM-RGC.v2.008130666_Pseudomonas	Bacteria	Pseudomonadota	Gammaproteobacteria	Pseudomonadales	Pseudomonadaceae		:135621
OM	OM-RGC.v2.008144084_Pseudomonas	Bacteria	Pseudomonadota	Gammaproteobacteria	Pseudomonadales	Pseudomonadaceae		:135621
OM	OM-RGC.v2.008366915_Pseudomonas	root						:1
OM	OM-RGC.v2.009033006_Oleispira_antarctica	Bacteria	Pseudomonadota	Gammaproteobacteria	Oceanospirillales	Oceanospirillaceae	Oleispira	Oleispira antarctica:698738
OM	OM-RGC.v2.009091471_Oleispira_antarctica	Bacteria	Pseudomonadota	Gammaproteobacteria	Oceanospirillales	Oceanospirillaceae	Oleispira	Oleispira antarctica:188908
OM	OM-RGC.v2.010384128_Moraxellaceae	Bacteria	Pseudomonadota	Gammaproteobacteria	Moraxellales	Moraxellaceae	Psychrobacter	Psychrobacter glacincola:56810
WP	WP_016188393.1_Thermobifida-fusca	Bacteria						:2
WP	WP_018653227.1_Actinomadura-flavalba	Bacteria	Actinomycetota	Actinomycetes	Streptosporangiales	Thermomonosporaceae	Actinomadura	Actinomadura flavalba:1120938
WP	WP_019629726.1_Actinomadura-atramentaria	Bacteria	Actinomycetota	Actinomycetes	Streptosporangiales	Thermomonosporaceae	Actinomadura	Actinomadura atramentaria:1990
WP	WP_019632802.1_Actinomadura-atramentaria	Bacteria	Actinomycetota	Actinomycetes	Streptosporangiales	Thermomonosporaceae	Actinomadura	Actinomadura atramentaria:1990
WP	WP_020666066.1_Amycolatopsis-nigrescens	Bacteria	Actinomycetota	Actinomycetes	Pseudonocardiales	Pseudonocardiaceae	Amycolatopsis	Amycolatopsis nigrescens:381445
WP	WP_062195544.1_Caldimonas-taiwanensis	Bacteria	Pseudomonadota	Betaproteobacteria	Burkholderiales	Sphaerotilaceae	Caldimonas	:196013
WP	WP_085749752.1_Piscinibacter-gummiphilus	Bacteria	Pseudomonadota	Betaproteobacteria	Burkholderiales	Sphaerotilaceae	Piscinibacter	Piscinibacter gummiphilus:946333
WP	WP_088449207.1_Roseateles-terrae	Bacteria	Pseudomonadota	Betaproteobacteria	Burkholderiales	Sphaerotilaceae	Roseateles	Roseateles terrae:431060
WP	WP_101893885.1_Ketobacter-alkanivorans	Bacteria	Pseudomonadota	Gammaproteobacteria	Pseudomonadales	Ketobacteraceae	Ketobacter	Ketobacter alkanivorans:1917421
WP	WP_103954119.1_Nonomuraea-solani	Bacteria	Actinomycetota	Actinomycetes	Streptosporangiales	Streptosporangiaceae	Nonomuraea	Nonomuraea solani:1144553
WP	WP_107015069.1_Streptomyces-dioscori	Bacteria	Actinomycetota	Actinomycetes	Kitasatosporales	Streptomycetaceae	Streptomyces	:1883
WP	WP_116302305.1_Alkalilimnicola-ehrlichii	Bacteria	Pseudomonadota	Gammaproteobacteria	Chromatiales	Ectothiorhodospiraceae	Alkalilimnicola	Alkalilimnicola ehrlichii:351052
WP	WP_125681907.1_WAC-04182	Bacteria	Actinomycetota	Actinomycetes	Pseudonocardiales	Pseudonocardiaceae	Amycolatopsis	Amycolatopsis roodepoortensis:700274
WP	WP_141580018.1_sp.-WMMA1423	Bacteria	Actinomycetota	Actinomycetes	Streptosporangiales	Thermomonosporaceae	Actinomadura	Actinomadura sp. WMMA1423:2591108
WP	WP_156760771.1_Microbacterium-karelineae	Bacteria	Actinomycetota	Actinomycetes	Micrococcales	Microbacteriaceae	Microbacterium	Microbacterium karelineae:2654283
WP	WP_170177727.1_Thermomonospora-umbrina	Bacteria	Actinomycetota	Actinomycetes	Streptosporangiales	Thermomonosporaceae	Thermomonospora	Thermomonospora umbrina:111806
WP	WP_183542562.1_Nocardioides-albus	Bacteria	Actinomycetota	Actinomycetes	Propionibacteriales	Nocardioidaceae		:85015
WP	WP_194636445.1_VKM-Ac-2873	Bacteria	Actinomycetota	Actinomycetes	Micrococcales	Microbacteriaceae	Clavibacter	Clavibacter sp. VKM Ac-2873:2783813
WP	WP_201632830.1_Psychrobacter-immobilis	Bacteria	Pseudomonadota	Gammaproteobacteria	Moraxellales	Moraxellaceae		:468
WP	WP_201803940.1_sp.-HJYY11	Bacteria	Pseudomonadota	Betaproteobacteria	Burkholderiales	Sphaerotilaceae	Piscinibacter	Piscinibacter sp. HJYY11:2801333
WP	WP_203674568.1_Cellulomonas-phragmiteti	Bacteria	Actinomycetota	Actinomycetes	Micrococcales	Cellulomonadaceae	Cellulomonas	Cellulomonas phragmiteti:478780
WP	WP_210969965.1_Saccharopolyspora-endophytica	Bacteria	Actinomycetota	Actinomycetes	Pseudonocardiales	Pseudonocardiaceae	Saccharopolyspora	:1835
WP	WP_211225652.1_Amycolatopsis-nigrescens	Bacteria	Actinomycetota	Actinomycetes	Pseudonocardiales	Pseudonocardiaceae	Amycolatopsis	Amycolatopsis nigrescens:381445
WP	WP_213010219.1_Actinoplanes-toevensis	Bacteria	Actinomycetota	Actinomycetes	Micromonosporales	Micromonosporaceae	Actinoplanes	:1865
WP	WP_220809760.1_Noviherbaspirillum-aridicola	Bacteria	Pseudomonadota	Betaproteobacteria	Burkholderiales	Oxalobacteraceae	Noviherbaspirillum	Noviherbaspirillum aridicola:2849687
WP	WP_225992762.1_Actinomadura-rudentiformis	Bacteria	Actinomycetota	Actinomycetes	Streptosporangiales	Thermomonosporaceae	Actinomadura	Actinomadura rudentiformis:359158
WP	WP_232376188.1_Amycolatopsis-aidingensis	Bacteria	Actinomycetota	Actinomycetes	Pseudonocardiales	Pseudonocardiaceae	Amycolatopsis	Amycolatopsis aidingensis:2842453
WP	WP_233427792.1_Actinokineospora-spheciospongiae	Bacteria	Actinomycetota	Actinomycetes	Pseudonocardiales	Pseudonocardiaceae	Actinokineospora	:39845
WP	WP_233515819.1_sp.-L17-MgMaSL7	Bacteria	Actinomycetota	Actinomycetes	Streptosporangiales	Nocardiopsaceae	Nocardiopsis	:2013
WP	WP_238412662.1_Saccharothrix-deserti	Bacteria	Actinomycetota	Actinomycetes	Pseudonocardiales	Pseudonocardiaceae	Saccharothrix	:2071
WP	WP_239675133.1_Natronosporangium-hydrolyticum	Bacteria	Actinomycetota	Actinomycetes	Micromonosporales	Micromonosporaceae	Natronosporangium	Natronosporangium hydrolyticum:2811111
WP	WP_241743204.1_Arthrobacter-bussei	Bacteria	Actinomycetota	Actinomycetes	Micrococcales	Micrococcaceae	Arthrobacter	Arthrobacter bussei:2594179
WP	WP_253882568.1_Actinomadura-rupiterrae	Bacteria	Actinomycetota	Actinomycetes	Streptosporangiales	Thermomonosporaceae	Actinomadura	Actinomadura rupiterrae:559627
WP	WP_308457885.1_sp.-SM11	Bacteria	Actinomycetota	Actinomycetes	Kitasatosporales	Streptomycetaceae	Streptomyces	:1883
WP	WP_311629838.1_DSM-44917	Bacteria	Actinomycetota	Actinomycetes	Kitasatosporales	Streptomycetaceae	Streptomyces	Streptomyces specialis:498367
WP	WP_312005203.1_sp.-B1866	Bacteria	Actinomycetota	Actinomycetes	Kitasatosporales	Streptomycetaceae	Streptomyces	Streptomyces specialis:498367
gb	gb|KKN93219.1_LokiHydroThermalVent2010	root						:1
gb	gb|KKN93220.1_LokiHydroThermalVent2010	root						:1
gb	gb|KKN93221.1_LokiHydroThermalVent2010	root						:1
oP	oPETase_02.A.Pseudomonadales	Bacteria	Pseudomonadota	Gammaproteobacteria	Pseudomonadales	Pseudomonadaceae		:135621
oP	oPETase_03.A.Pseudomonadales	Bacteria	Pseudomonadota	Gammaproteobacteria	Pseudomonadales	Pseudomonadaceae	Halopseudomonas	Halopseudomonas maritima:2918528
oP	oPETase_04.A.Pseudomonadales	Bacteria	Pseudomonadota	Gammaproteobacteria	Pseudomonadales	Pseudomonadaceae		:135621
oP	oPETase_05.A.Pseudomonadales	Bacteria	Pseudomonadota	Gammaproteobacteria	Pseudomonadales	Pseudomonadaceae	Halopseudomonas	Halopseudomonas maritima:2918528
oP	oPETase_06.A.Pseudomonadales	Bacteria	Pseudomonadota	Gammaproteobacteria	Pseudomonadales	Pseudomonadaceae	Halopseudomonas	Halopseudomonas maritima:2918528
oP	oPETase_07.A.Pseudomonadales	Bacteria	Pseudomonadota	Gammaproteobacteria	Pseudomonadales	Pseudomonadaceae	Halopseudomonas	Halopseudomonas oceani:1708783
oP	oPETase_08.A.Pseudomonadales	Bacteria	Pseudomonadota	Gammaproteobacteria	Pseudomonadales	Pseudomonadaceae	Halopseudomonas	Halopseudomonas maritima:2918528
oP	oPETase_09.A.Pseudomonadales	Bacteria	Pseudomonadota	Gammaproteobacteria	Pseudomonadales	Pseudomonadaceae		:135621
oP	oPETase_10.A.Pseudomonadales	Bacteria	Pseudomonadota	Gammaproteobacteria	Pseudomonadales	Pseudomonadaceae		:135621
oP	oPETase_11.A.Pseudomonadales	Bacteria	Pseudomonadota	Gammaproteobacteria	Pseudomonadales	Pseudomonadaceae		:135621
oP	oPETase_12.A.Pseudomonadales	Bacteria	Pseudomonadota	Gammaproteobacteria	Pseudomonadales	Pseudomonadaceae		:135621
oP	oPETase_13.A.Pseudomonadales	Bacteria	Pseudomonadota	Gammaproteobacteria	Pseudomonadales	Pseudomonadaceae		:135621
oP	oPETase_14.A.Pseudomonadales	Bacteria	Pseudomonadota	Gammaproteobacteria	Pseudomonadales	Pseudomonadaceae		:135621
oP	oPETase_15.A.Pseudomonadales	Bacteria	Pseudomonadota	Gammaproteobacteria	Pseudomonadales	Pseudomonadaceae	Pseudomonas	:196821
oP	oPETase_16.A.Pseudomonadales	Bacteria	Pseudomonadota	Gammaproteobacteria	Pseudomonadales	Pseudomonadaceae	Halopseudomonas	Halopseudomonas oceani:1708783
oP	oPETase_17.A.Pseudomonadales	Bacteria	Pseudomonadota	Gammaproteobacteria	Moraxellales	Moraxellaceae		:468
oP	oPETase_18.A.Pseudomonadales	Bacteria	Pseudomonadota	Gammaproteobacteria	Pseudomonadales	Pseudomonadaceae	Halopseudomonas	Halopseudomonas maritima:2918528
oP	oPETase_19.A.Gemmatimonadetes	root						:1
oP	oPETase_20.A.Gemmatimonadetes	root						:1
oP	oPETase_21.A.Gemmatimonadetes	root						:1
oP	oPETase_22.A.Gemmatimonadetes	root						:1
oP	oPETase_23.A.Gemmatimonadetes	root						:1
oP	oPETase_24.A.Pseudomonadales	Bacteria	Pseudomonadota	Gammaproteobacteria	Pseudomonadales	Pseudomonadaceae	Halopseudomonas	Halopseudomonas maritima:2918528
oP	oPETase_25.A.Pseudomonadales	Bacteria	Pseudomonadota	Gammaproteobacteria	Pseudomonadales	Pseudomonadaceae		:135621
oP	oPETase_26.A.Pseudomonadales	Bacteria	Pseudomonadota	Gammaproteobacteria	Pseudomonadales	Pseudomonadaceae	Halopseudomonas	Halopseudomonas oceani:1708783
sp	sp|A0A0K8P6T7|PETH_PISS1	Bacteria	Pseudomonadota	Betaproteobacteria	Burkholderiales	Sphaerotilaceae	Piscinibacter	Piscinibacter sakaiensis:1547922
sp	sp|D4Q9N1|PETH1_THEAE	Bacteria	Actinomycetota	Actinomycetes	Streptosporangiales	Nocardiopsaceae	Thermobifida	Thermobifida alba:53522
sp	sp|F7IX06|PETH2_THEAE	Bacteria	Actinomycetota	Actinomycetes	Streptosporangiales	Nocardiopsaceae	Thermobifida	Thermobifida alba:53522
sp	sp|G8GER6|PETH1_THEFU	Bacteria						:2
sp	sp|G9BY57|PETH_UNKP	Bacteria						:2
sp	sp|P0DX29|PETH1_AMYMS	Bacteria	Actinomycetota	Actinomycetes	Pseudonocardiales	Pseudonocardiaceae	Amycolatopsis	:1813
sp	sp|P19833|LIP1_MORS1	Bacteria	Pseudomonadota	Gammaproteobacteria	Moraxellales	Moraxellaceae		:468
sp	sp|Q47RJ6|PETH2_THEFY	Bacteria						:2
sp	sp|Q47RJ7|PETH1_THEFY	Bacteria						:2
sp	sp|Q6A0I4|PETH2_THEFU	Bacteria						:2
tr	tr|A0A031MKR8|A0A031MKR8_9GAMM	Bacteria	Pseudomonadota	Gammaproteobacteria	Pseudomonadales	Pseudomonadaceae		:135621
tr	tr|A0A081XXP9|A0A081XXP9_STRTO	Bacteria	Actinomycetota	Actinomycetes				:1760
tr	tr|A0A089Z882|A0A089Z882_STRGA	Bacteria	Actinomycetota	Actinomycetes	Kitasatosporales	Streptomycetaceae	Streptomyces	:1883
tr	tr|A0A0A0BAD3|A0A0A0BAD3_9CELL	Bacteria	Actinomycetota	Actinomycetes	Micrococcales	Cellulomonadaceae	Cellulomonas	Cellulomonas cellasea:43670
tr	tr|A0A0A6UMS3|A0A0A6UMS3_ACTUT	Bacteria	Actinomycetota	Actinomycetes	Micromonosporales	Micromonosporaceae	Actinoplanes	Actinoplanes utahensis:1869
tr	tr|A0A0A6URE9|A0A0A6URE9_ACTUT	Bacteria	Actinomycetota	Actinomycetes	Micromonosporales	Micromonosporaceae	Actinoplanes	Actinoplanes utahensis:1869
tr	tr|A0A0C2B922|A0A0C2B922_9ACTN	Bacteria	Actinomycetota	Actinomycetes	Kitasatosporales	Streptomycetaceae	Streptomyces	:1883
tr	tr|A0A0C2G8Q0|A0A0C2G8Q0_9ACTN	Bacteria	Actinomycetota	Actinomycetes	Streptosporangiales	Nocardiopsaceae	Streptomonospora	Streptomonospora alba:183763
tr	tr|A0A0C5G151|A0A0C5G151_9ACTN	Bacteria	Actinomycetota	Actinomycetes	Kitasatosporales	Streptomycetaceae	Streptomyces	:1883
tr	tr|A0A0G3BI90|A0A0G3BI90_9BURK	Bacteria	Pseudomonadota	Betaproteobacteria	Burkholderiales	Sphaerotilaceae	Caldimonas	Caldimonas brevitalea:413882
tr	tr|A0A0H3D5S7|A0A0H3D5S7_AMYMU	Bacteria	Actinomycetota	Actinomycetes	Pseudonocardiales	Pseudonocardiaceae	Amycolatopsis	Amycolatopsis mediterranei:33910
tr	tr|A0A0H3DES9|A0A0H3DES9_AMYMU	Bacteria	Actinomycetota	Actinomycetes	Pseudonocardiales	Pseudonocardiaceae	Amycolatopsis	:1813
tr	tr|A0A0H4CIQ9|A0A0H4CIQ9_9ACTN	Bacteria	Actinomycetota	Actinomycetes	Kitasatosporales	Streptomycetaceae	Streptomyces	:1883
tr	tr|A0A0H5CWB3|A0A0H5CWB3_9PSEU	Bacteria	Actinomycetota	Actinomycetes	Pseudonocardiales	Pseudonocardiaceae	Alloactinosynnema	Alloactinosynnema sp. L-07:1653480
tr	tr|A0A0L0KIC3|A0A0L0KIC3_9ACTN	Bacteria	Actinomycetota	Actinomycetes	Kitasatosporales	Streptomycetaceae	Streptomyces	:1883
tr	tr|A0A0L8LWT8|A0A0L8LWT8_9ACTN	Bacteria	Actinomycetota	Actinomycetes	Kitasatosporales	Streptomycetaceae	Streptomyces	:1883
tr	tr|A0A0M8QRV5|A0A0M8QRV5_9ACTN	Bacteria	Actinomycetota	Actinomycetes				:1760
tr	tr|A0A0M8VY28|A0A0M8VY28_9ACTN	Bacteria	Actinomycetota	Actinomycetes	Kitasatosporales	Streptomycetaceae	Streptomyces	:1883
tr	tr|A0A0M9X5W3|A0A0M9X5W3_9ACTN	Bacteria	Actinomycetota	Actinomycetes	Kitasatosporales	Streptomycetaceae	Streptomyces	:1883
tr	tr|A0A0N0A0T6|A0A0N0A0T6_9NOCA	Bacteria	Actinomycetota	Actinomycetes	Mycobacteriales	Nocardiaceae	Nocardia	Nocardia sp. NRRL S-836:1519492
tr	tr|A0A0N0AK13|A0A0N0AK13_9ACTN	Bacteria	Actinomycetota	Actinomycetes	Streptosporangiales	Nocardiopsaceae	Nocardiopsis	:2013
tr	tr|A0A0N0ALN4|A0A0N0ALN4_9ACTN	Bacteria	Actinomycetota	Actinomycetes	Streptosporangiales	Nocardiopsaceae	Nocardiopsis	:2013
tr	tr|A0A0N0MY27|A0A0N0MY27_9ACTN	Bacteria	Actinomycetota	Actinomycetes				Actinobacteria bacterium OK074:1592327
tr	tr|A0A0N0NEY5|A0A0N0NEY5_9ACTN	Bacteria	Actinomycetota	Actinomycetes				:1760
tr	tr|A0A0N0SXT8|A0A0N0SXT8_9ACTN	Bacteria	Actinomycetota	Actinomycetes	Kitasatosporales	Streptomycetaceae	Streptomyces	Streptomyces sp. NRRL WC-3618:1519490
tr	tr|A0A0P7BZS3|A0A0P7BZS3_9ACTN	Bacteria	Actinomycetota	Actinomycetes	Frankiales	Frankiaceae		:74712
tr	tr|A0A0Q5BAN8|A0A0Q5BAN8_9MICO	Bacteria	Actinomycetota	Actinomycetes	Micrococcales	Microbacteriaceae	Rathayibacter	:2609250
tr	tr|A0A0Q8ZSD5|A0A0Q8ZSD5_9ACTN	Bacteria	Actinomycetota	Actinomycetes	Kitasatosporales	Streptomycetaceae	Streptomyces	:1883
tr	tr|A0A0U3LPW8|A0A0U3LPW8_9BURK	Bacteria	Pseudomonadota	Betaproteobacteria	Burkholderiales	Sphaerotilaceae	Roseateles	:93681
tr	tr|A0A0U3MFB6|A0A0U3MFB6_9BURK	Bacteria	Pseudomonadota	Betaproteobacteria	Burkholderiales	Sphaerotilaceae	Roseateles	Roseateles depolymerans:76731
tr	tr|A0A0X3WB21|A0A0X3WB21_9ACTN	Bacteria	Actinomycetota	Actinomycetes	Kitasatosporales	Streptomycetaceae	Streptomyces	:1883
tr	tr|A0A0X3XHF7|A0A0X3XHF7_9ACTN	Bacteria	Actinomycetota	Actinomycetes	Kitasatosporales	Streptomycetaceae	Streptomyces	:1883
tr	tr|A0A100Y0Y1|A0A100Y0Y1_9ACTN	Bacteria	Actinomycetota	Actinomycetes	Kitasatosporales	Streptomycetaceae	Streptomyces	Streptomyces kanasensis:936756
tr	tr|A0A100Y7B3|A0A100Y7B3_9ACTN	Bacteria	Actinomycetota	Actinomycetes	Kitasatosporales	Streptomycetaceae	Streptomyces	:1883
tr	tr|A0A101QYH3|A0A101QYH3_9ACTN	Bacteria	Actinomycetota	Actinomycetes	Kitasatosporales	Streptomycetaceae	Streptomyces	:1883
tr	tr|A0A101RSZ6|A0A101RSZ6_9ACTN	Bacteria	Actinomycetota	Actinomycetes	Kitasatosporales	Streptomycetaceae	Streptomyces	:1883
tr	tr|A0A101UWH6|A0A101UWH6_9ACTN	Bacteria	Actinomycetota	Actinomycetes	Kitasatosporales	Streptomycetaceae	Streptomyces	Streptomyces dysideae:909626
tr	tr|A0A147KJY8|A0A147KJY8_THECS	Bacteria	Actinomycetota	Actinomycetes	Streptosporangiales	Nocardiopsaceae	Thermobifida	Thermobifida cellulosilytica:665004
tr	tr|A0A150VNC7|A0A150VNC7_9ACTN	Bacteria	Actinomycetota	Actinomycetes	Kitasatosporales	Streptomycetaceae	Streptomyces	:1883
tr	tr|A0A161LKE9|A0A161LKE9_9ACTN	Bacteria	Actinomycetota	Actinomycetes	Streptosporangiales	Streptosporangiaceae	Planomonospora	:1998
tr	tr|A0A162LM16|A0A162LM16_9ACTN	Bacteria	Actinomycetota	Actinomycetes	Frankiales	Frankiaceae	Frankia	Frankia sp. EI5c:683316
tr	tr|A0A168EN35|A0A168EN35_9MICO	Bacteria	Actinomycetota	Actinomycetes	Micrococcales	Promicromonosporaceae	Isoptericola	Isoptericola dokdonensis:1300344
tr	tr|A0A1A5PC15|A0A1A5PC15_9ACTN	Bacteria	Actinomycetota	Actinomycetes	Kitasatosporales	Streptomycetaceae	Streptomyces	:1883
tr	tr|A0A1A9BXV3|A0A1A9BXV3_9ACTN	Bacteria	Actinomycetota	Actinomycetes	Kitasatosporales	Streptomycetaceae	Streptomyces	:1883
tr	tr|A0A1C5EHN8|A0A1C5EHN8_9ACTN	Bacteria	Actinomycetota	Actinomycetes	Kitasatosporales	Streptomycetaceae	Streptomyces	:1883
tr	tr|A0A1D2I9G0|A0A1D2I9G0_9ACTN	Bacteria	Actinomycetota	Actinomycetes	Kitasatosporales	Streptomycetaceae	Streptomyces	:1883
tr	tr|A0A1D8GA63|A0A1D8GA63_9ACTN	Bacteria	Actinomycetota	Actinomycetes	Kitasatosporales	Streptomycetaceae	Streptomyces	:1883
tr	tr|A0A1E5PJV5|A0A1E5PJV5_9ACTN	Bacteria	Actinomycetota	Actinomycetes	Kitasatosporales	Streptomycetaceae	Streptomyces	:1883
tr	tr|A0A1E5PLD2|A0A1E5PLD2_9ACTN	Bacteria	Actinomycetota	Actinomycetes	Kitasatosporales	Streptomycetaceae	Streptomyces	:1883
tr	tr|A0A1G6MC86|A0A1G6MC86_9PSEU	Bacteria	Actinomycetota	Actinomycetes	Pseudonocardiales	Pseudonocardiaceae	Actinokineospora	Actinokineospora iranica:1271860
tr	tr|A0A1G8Z212|A0A1G8Z212_9ACTN	Bacteria	Actinomycetota	Actinomycetes	Kitasatosporales	Streptomycetaceae	Streptomyces	:1883
tr	tr|A0A1H0WDR5|A0A1H0WDR5_9PSEU	Bacteria	Actinomycetota	Actinomycetes	Pseudonocardiales	Pseudonocardiaceae	Actinokineospora	:39845
tr	tr|A0A1H1PFY8|A0A1H1PFY8_9GAMM	Bacteria	Pseudomonadota	Gammaproteobacteria	Pseudomonadales	Pseudomonadaceae	Halopseudomonas	:2901189
tr	tr|A0A1H1UQ20|A0A1H1UQ20_9ACTN	Bacteria	Actinomycetota	Actinomycetes	Micromonosporales	Micromonosporaceae	Actinoplanes	:1865
tr	tr|A0A1H1V8J5|A0A1H1V8J5_9ACTN	Bacteria	Actinomycetota	Actinomycetes	Micromonosporales	Micromonosporaceae	Actinoplanes	:1865
tr	tr|A0A1H4LI48|A0A1H4LI48_9ACTN	Bacteria	Actinomycetota	Actinomycetes	Kitasatosporales	Streptomycetaceae	Streptomyces	:1883
tr	tr|A0A1H6C9P0|A0A1H6C9P0_9ACTN	Bacteria	Actinomycetota	Actinomycetes	Streptosporangiales	Thermomonosporaceae	Thermomonospora	Thermomonospora echinospora:1992
tr	tr|A0A1H9JKT6|A0A1H9JKT6_9ACTN	Bacteria	Actinomycetota	Actinomycetes	Kitasatosporales	Streptomycetaceae	Streptomyces	:1883
tr	tr|A0A1I0YDD7|A0A1I0YDD7_9CELL	Bacteria	Actinomycetota	Actinomycetes	Micrococcales	Cellulomonadaceae	Cellulomonas	Cellulomonas marina:988821
tr	tr|A0A1I1FMN4|A0A1I1FMN4_9ACTN	Bacteria	Actinomycetota	Actinomycetes	Kitasatosporales	Streptomycetaceae	Streptomyces	Streptomyces aidingensis:910347
tr	tr|A0A1I1FNG5|A0A1I1FNG5_9ACTN	Bacteria	Actinomycetota	Actinomycetes	Kitasatosporales	Streptomycetaceae	Streptomyces	Streptomyces aidingensis:910347
tr	tr|A0A1I2MWK6|A0A1I2MWK6_9ACTN	Bacteria	Actinomycetota	Actinomycetes	Micromonosporales	Micromonosporaceae	Actinoplanes	:1865
tr	tr|A0A1I4Q7B4|A0A1I4Q7B4_9GAMM	Bacteria	Pseudomonadota	Gammaproteobacteria	Pseudomonadales	Pseudomonadaceae	Halopseudomonas	Halopseudomonas yangmingensis:1720063
tr	tr|A0A1I5FBR0|A0A1I5FBR0_9ACTN	Bacteria	Actinomycetota	Actinomycetes	Streptosporangiales	Thermomonosporaceae	Actinomadura	Actinomadura madurae:1993
tr	tr|A0A1I5RT09|A0A1I5RT09_9ACTN	Bacteria	Actinomycetota	Actinomycetes	Streptosporangiales	Thermomonosporaceae	Actinomadura	Actinomadura madurae:1993
tr	tr|A0A1I6HGD3|A0A1I6HGD3_9GAMM	Bacteria	Pseudomonadota	Gammaproteobacteria	Pseudomonadales	Marinobacteraceae	Marinobacter	Marinobacter daqiaonensis:650891
tr	tr|A0A1I6JMG2|A0A1I6JMG2_9BURK	Bacteria	Pseudomonadota	Betaproteobacteria	Burkholderiales	Sphaerotilaceae		:2975441
tr	tr|A0A1M5F6N0|A0A1M5F6N0_9ACTN	Bacteria	Actinomycetota	Actinomycetes	Geodermatophilales	Geodermatophilaceae	Geodermatophilus	Geodermatophilus amargosae:1296565
tr	tr|A0A1M6M213|A0A1M6M213_9ACTN	Bacteria	Actinomycetota	Actinomycetes	Streptosporangiales	Nocardiopsaceae		:83676
tr	tr|A0A1M7II12|A0A1M7II12_9ACTN	Bacteria	Actinomycetota	Actinomycetes	Cryptosporangiales	Cryptosporangiaceae	Cryptosporangium	Cryptosporangium aurantiacum:134849
tr	tr|A0A1M7M8K1|A0A1M7M8K1_9ACTN	Bacteria	Actinomycetota	Actinomycetes	Kitasatosporales	Streptomycetaceae	Actinacidiphila	Actinacidiphila paucisporea:310782
tr	tr|A0A1Q4WZS7|A0A1Q4WZS7_9PSEU	Bacteria	Actinomycetota	Actinomycetes	Pseudonocardiales	Pseudonocardiaceae	Saccharothrix	:2071
tr	tr|A0A1Q4YN28|A0A1Q4YN28_9ACTN	Bacteria	Actinomycetota	Actinomycetes	Kitasatosporales	Streptomycetaceae	Streptomyces	:2593676
tr	tr|A0A1Q5CPY2|A0A1Q5CPY2_9ACTN	Bacteria	Actinomycetota	Actinomycetes	Kitasatosporales	Streptomycetaceae	Streptomyces	:1883
tr	tr|A0A1Q5LED1|A0A1Q5LED1_STRX0	Bacteria	Actinomycetota	Actinomycetes	Kitasatosporales	Streptomycetaceae	Streptomyces	:1883
tr	tr|A0A1Q5M491|A0A1Q5M491_9ACTN	Bacteria	Actinomycetota	Actinomycetes				:1760
tr	tr|A0A1Q5MPW7|A0A1Q5MPW7_9ACTN	Bacteria	Actinomycetota	Actinomycetes	Kitasatosporales	Streptomycetaceae	Streptomyces	:1883
tr	tr|A0A1Q5MQ41|A0A1Q5MQ41_9ACTN	Bacteria	Actinomycetota	Actinomycetes	Kitasatosporales	Streptomycetaceae	Streptomyces	Streptomyces sp. CB00455:1703927
tr	tr|A0A1Q9LLU8|A0A1Q9LLU8_9PSEU	Bacteria	Actinomycetota	Actinomycetes	Pseudonocardiales	Pseudonocardiaceae	Actinokineospora	Actinokineospora bangkokensis:1193682
tr	tr|A0A1Q9LML8|A0A1Q9LML8_9PSEU	Bacteria	Actinomycetota	Actinomycetes	Pseudonocardiales	Pseudonocardiaceae	Actinokineospora	Actinokineospora bangkokensis:1193682
tr	tr|A0A1Q9LQQ2|A0A1Q9LQQ2_9PSEU	Bacteria	Actinomycetota	Actinomycetes	Pseudonocardiales	Pseudonocardiaceae	Actinokineospora	Actinokineospora bangkokensis:1193682
tr	tr|A0A1R3UW65|A0A1R3UW65_9ACTN	Bacteria	Actinomycetota	Actinomycetes	Streptosporangiales	Nocardiopsaceae	Nocardiopsis	:2013
tr	tr|A0A1R4B7V4|A0A1R4B7V4_9VIBR	Bacteria	Pseudomonadota	Gammaproteobacteria	Vibrionales	Vibrionaceae	Vibrio	Vibrio palustris:1918946
tr	tr|A0A1R4LRW1|A0A1R4LRW1_9VIBR	Bacteria	Pseudomonadota	Gammaproteobacteria	Vibrionales	Vibrionaceae	Vibrio	:662
tr	tr|A0A1S1Q2I0|A0A1S1Q2I0_9ACTN	Bacteria	Actinomycetota	Actinomycetes	Frankiales	Frankiaceae	Parafrankia	:2994362
tr	tr|A0A1S8DKK6|A0A1S8DKK6_9GAMM	Bacteria	Pseudomonadota	Gammaproteobacteria	Pseudomonadales	Pseudomonadaceae		:135621
tr	tr|A0A1T4KK94|A0A1T4KK94_9ACTN	Bacteria	Actinomycetota	Actinomycetes	Streptosporangiales	Nocardiopsaceae	Marinactinospora	Marinactinospora thermotolerans:531310
tr	tr|A0A1V2PVS2|A0A1V2PVS2_9PSEU	Bacteria	Actinomycetota	Actinomycetes	Pseudonocardiales	Pseudonocardiaceae	Saccharothrix	:2071
tr	tr|A0A1V2PXV9|A0A1V2PXV9_9PSEU	Bacteria	Actinomycetota	Actinomycetes	Pseudonocardiales	Pseudonocardiaceae	Saccharothrix	:2071
tr	tr|A0A1V4AEL4|A0A1V4AEL4_9ACTN	Bacteria	Actinomycetota	Actinomycetes	Kitasatosporales	Streptomycetaceae	Streptomyces	Streptomyces tsukubensis:83656
tr	tr|A0A1V9K892|A0A1V9K892_9ACTN	Bacteria	Actinomycetota	Actinomycetes	Kitasatosporales	Streptomycetaceae	Streptomyces	:1883
tr	tr|A0A1W2C2B9|A0A1W2C2B9_9PSEU	Bacteria	Actinomycetota	Actinomycetes	Pseudonocardiales	Pseudonocardiaceae	Lentzea	:165301
tr	tr|A0A1W2FU08|A0A1W2FU08_KIBAR	Bacteria	Actinomycetota	Actinomycetes	Pseudonocardiales	Pseudonocardiaceae	Kibdelosporangium	:2029
tr	tr|A0A1W6L438|A0A1W6L438_9BURK	Bacteria	Pseudomonadota	Betaproteobacteria	Burkholderiales	Sphaerotilaceae	Piscinibacter	Piscinibacter gummiphilus:946333
tr	tr|A0A1W6L588|A0A1W6L588_9BURK	Bacteria	Pseudomonadota	Betaproteobacteria	Burkholderiales	Sphaerotilaceae	Piscinibacter	Piscinibacter gummiphilus:946333
tr	tr|A0A1W6L7G8|A0A1W6L7G8_9BURK	Bacteria	Pseudomonadota	Betaproteobacteria	Burkholderiales	Sphaerotilaceae	Piscinibacter	Piscinibacter gummiphilus:946333
tr	tr|A0A238VFW2|A0A238VFW2_9PSEU	Bacteria	Actinomycetota	Actinomycetes	Pseudonocardiales	Pseudonocardiaceae	Haloechinothrix	Haloechinothrix alba:664784
tr	tr|A0A239AX86|A0A239AX86_9ACTN	Bacteria	Actinomycetota	Actinomycetes	Streptosporangiales	Streptosporangiaceae	Streptosporangium	:2000
tr	tr|A0A239F952|A0A239F952_9ACTN	Bacteria	Actinomycetota	Actinomycetes	Streptosporangiales	Thermomonosporaceae	Actinomadura	Actinomadura meyerae:240840
tr	tr|A0A239NYM8|A0A239NYM8_9ACTN	Bacteria	Actinomycetota	Actinomycetes	Streptosporangiales	Thermomonosporaceae	Actinomadura	:1988
tr	tr|A0A243S155|A0A243S155_9ACTN	Bacteria	Actinomycetota	Actinomycetes	Kitasatosporales	Streptomycetaceae	Streptomyces	Streptomyces swartbergensis:487165
tr	tr|A0A243S9N4|A0A243S9N4_9ACTN	Bacteria	Actinomycetota	Actinomycetes	Kitasatosporales	Streptomycetaceae	Streptomyces	:1883
tr	tr|A0A285KUL5|A0A285KUL5_9ACTN	Bacteria	Actinomycetota	Actinomycetes	Micromonosporales	Micromonosporaceae	Actinoplanes	Actinoplanes atraurantiacus:1036182
tr	tr|A0A2A3H8U6|A0A2A3H8U6_9ACTN	Bacteria	Actinomycetota	Actinomycetes	Kitasatosporales	Streptomycetaceae	Streptomyces	:1883
tr	tr|A0A2B8AQP2|A0A2B8AQP2_9ACTN	Bacteria	Actinomycetota	Actinomycetes	Kitasatosporales	Streptomycetaceae	Streptomyces	Streptomyces sp. Ru87:2044307
tr	tr|A0A2I0SQQ6|A0A2I0SQQ6_9ACTN	Bacteria	Actinomycetota	Actinomycetes	Kitasatosporales	Streptomycetaceae	Streptomyces	:1883
tr	tr|A0A2K9LJV9|A0A2K9LJV9_9GAMM	Bacteria	Pseudomonadota	Gammaproteobacteria	Pseudomonadales	Ketobacteraceae	Ketobacter	Ketobacter alkanivorans:1917421
tr	tr|A0A2N5XGR9|A0A2N5XGR9_9ACTN	Bacteria	Actinomycetota	Actinomycetes	Kitasatosporales	Streptomycetaceae	Streptomyces	:2593676
tr	tr|A0A2P4UDC3|A0A2P4UDC3_9ACTN	Bacteria	Actinomycetota	Actinomycetes	Streptosporangiales	Thermomonosporaceae	Actinomadura	:1988
tr	tr|A0A2P4UDP6|A0A2P4UDP6_9ACTN	Bacteria	Actinomycetota	Actinomycetes	Streptosporangiales	Thermomonosporaceae	Actinomadura	Actinomadura rubteroloni:1926885
tr	tr|A0A2P8Q2I3|A0A2P8Q2I3_9ACTN	Bacteria	Actinomycetota	Actinomycetes	Kitasatosporales	Streptomycetaceae	Streptomyces	:1883
tr	tr|A0A2P8QGD1|A0A2P8QGD1_9ACTN	Bacteria	Actinomycetota	Actinomycetes	Kitasatosporales	Streptomycetaceae	Streptomyces	:1883
tr	tr|A0A2R7SV75|A0A2R7SV75_9BURK	Bacteria	Pseudomonadota	Betaproteobacteria	Burkholderiales	Sphaerotilaceae	Roseateles	Pelomonas sp. HMWF004:2056841
tr	tr|A0A2S4XK76|A0A2S4XK76_9ACTN	Bacteria	Actinomycetota	Actinomycetes	Kitasatosporales	Streptomycetaceae	Streptomyces	:1883
tr	tr|A0A2S4Z129|A0A2S4Z129_9ACTN	Bacteria	Actinomycetota	Actinomycetes	Kitasatosporales	Streptomycetaceae	Streptomyces	Streptomyces sp. Ru71:2080746
tr	tr|A0A2S6IDK3|A0A2S6IDK3_9ACTN	Bacteria	Actinomycetota	Actinomycetes	Kineosporiales	Kineosporiaceae	Kineococcus	Kineococcus xinjiangensis:512762
tr	tr|A0A2T0JZ21|A0A2T0JZ21_9ACTN	Bacteria	Actinomycetota	Actinomycetes	Micromonosporales	Micromonosporaceae	Actinoplanes	Actinoplanes italicus:113567
tr	tr|A0A2T0PXG2|A0A2T0PXG2_9ACTN	Bacteria	Actinomycetota	Actinomycetes	Streptosporangiales		Allonocardiopsis	Allonocardiopsis opalescens:1144618
tr	tr|A0A2T0SQH4|A0A2T0SQH4_9PSEU	Bacteria	Actinomycetota	Actinomycetes	Pseudonocardiales	Pseudonocardiaceae	Umezawaea	Umezawaea tangerina:84725
tr	tr|A0A2T0T7X1|A0A2T0T7X1_9PSEU	Bacteria	Actinomycetota	Actinomycetes	Pseudonocardiales	Pseudonocardiaceae	Umezawaea	Umezawaea tangerina:84725
tr	tr|A0A2T0XUJ8|A0A2T0XUJ8_9MICO	Bacteria	Actinomycetota	Actinomycetes	Micrococcales	Promicromonosporaceae	Isoptericola	:2623355
tr	tr|A0A2T7T6I3|A0A2T7T6I3_9ACTN	Bacteria	Actinomycetota	Actinomycetes	Kitasatosporales	Streptomycetaceae	Streptomyces	Streptomyces scopuliridis:1440053
tr	tr|A0A2U2ZD49|A0A2U2ZD49_9ACTN	Bacteria	Actinomycetota	Actinomycetes	Kitasatosporales	Streptomycetaceae	Streptomyces	:2593676
tr	tr|A0A2U2ZK41|A0A2U2ZK41_9ACTN	Bacteria	Actinomycetota	Actinomycetes	Kitasatosporales	Streptomycetaceae	Streptomyces	Streptomyces sp. Act143:2200760
tr	tr|A0A2U3H1J9|A0A2U3H1J9_9ACTN	Bacteria	Actinomycetota	Actinomycetes	Kitasatosporales	Streptomycetaceae	Streptomyces	:1883
tr	tr|A0A2U8FWH1|A0A2U8FWH1_9BURK	Bacteria	Pseudomonadota	Betaproteobacteria	Burkholderiales		Aquabacterium	Aquabacterium olei:1296669
tr	tr|A0A2U9PDK4|A0A2U9PDK4_STRAS	Bacteria	Actinomycetota	Actinomycetes	Kitasatosporales	Streptomycetaceae	Streptomyces	:1883
tr	tr|A0A2W2MF85|A0A2W2MF85_9ACTN	Bacteria	Actinomycetota	Actinomycetes	Kitasatosporales	Streptomycetaceae	Streptomyces	:1883
tr	tr|A0A2Z4V3Y3|A0A2Z4V3Y3_9ACTN	Bacteria	Actinomycetota	Actinomycetes	Kitasatosporales	Streptomycetaceae	Streptomyces	:1883
tr	tr|A0A2Z5JTZ8|A0A2Z5JTZ8_9ACTN	Bacteria	Actinomycetota	Actinomycetes	Kitasatosporales	Streptomycetaceae	Streptomyces	:2593676
tr	tr|A0A316AFR7|A0A316AFR7_9ACTN	Bacteria	Actinomycetota	Actinomycetes	Kineosporiales	Kineosporiaceae	Quadrisphaera	Quadrisphaera granulorum:317664
tr	tr|A0A317M2L4|A0A317M2L4_9ACTN	Bacteria	Actinomycetota	Actinomycetes	Streptosporangiales	Nocardiopsaceae	Nocardiopsis	:2013
tr	tr|A0A323VF41|A0A323VF41_9ACTN	Bacteria	Actinomycetota	Actinomycetes	Geodermatophilales	Geodermatophilaceae	Modestobacter	Modestobacter versicolor:429133
tr	tr|A0A345I0C2|A0A345I0C2_9ACTN	Bacteria	Actinomycetota	Actinomycetes	Kitasatosporales	Streptomycetaceae	Streptomyces	Streptomyces paludis:2282738
tr	tr|A0A345XZX3|A0A345XZX3_9ACTN	Bacteria	Actinomycetota	Actinomycetes	Kitasatosporales	Streptomycetaceae	Streptomyces	Streptomyces armeniacus:83291
tr	tr|A0A346Y4Z8|A0A346Y4Z8_9ACTN	Bacteria	Actinomycetota	Nitriliruptoria	Euzebyales	Euzebyaceae	Euzebya	Euzebya pacifica:1608957
tr	tr|A0A365GXM3|A0A365GXM3_9ACTN	Bacteria	Actinomycetota	Actinomycetes	Streptosporangiales	Thermomonosporaceae	Actinomadura	Actinomadura craniellae:2231787
tr	tr|A0A365H682|A0A365H682_9ACTN	Bacteria	Actinomycetota	Actinomycetes	Streptosporangiales	Thermomonosporaceae	Actinomadura	Actinomadura craniellae:2231787
tr	tr|A0A365H6Y8|A0A365H6Y8_9ACTN	Bacteria	Actinomycetota	Actinomycetes	Streptosporangiales	Thermomonosporaceae	Actinomadura	Actinomadura craniellae:2231787
tr	tr|A0A367ABN5|A0A367ABN5_9ACTN	Bacteria	Actinomycetota	Actinomycetes	Geodermatophilales	Geodermatophilaceae		:85030
tr	tr|A0A367B513|A0A367B513_9ACTN	Bacteria	Actinomycetota	Actinomycetes	Geodermatophilales	Geodermatophilaceae	Blastococcus	:2619396
tr	tr|A0A370B372|A0A370B372_9ACTN	Bacteria	Actinomycetota	Actinomycetes	Kitasatosporales	Streptomycetaceae	Streptomyces	Streptomyces corynorhini:2282652
tr	tr|A0A395JIT5|A0A395JIT5_9GAMM	Bacteria	Pseudomonadota	Gammaproteobacteria	Arenicellales	Arenicellaceae	Arenicella	Arenicella xantha:644221
tr	tr|A0A399HN84|A0A399HN84_9ACTN	Bacteria	Actinomycetota	Actinomycetes	Kitasatosporales	Streptomycetaceae	Streptomyces	Streptomyces sp. YIM 130001:2259644
tr	tr|A0A3A3YUA9|A0A3A3YUA9_9ACTN	Bacteria	Actinomycetota	Actinomycetes	Motilibacterales	Vallicoccaceae	Vallicoccus	Vallicoccus soli:2339232
tr	tr|A0A3A4B4E3|A0A3A4B4E3_9ACTN	Bacteria	Actinomycetota	Actinomycetes	Streptosporangiales	Streptosporangiaceae	Bailinhaonella	Bailinhaonella thermotolerans:1070861
tr	tr|A0A3D9SP59|A0A3D9SP59_9ACTN	Bacteria	Actinomycetota	Actinomycetes	Streptosporangiales	Thermomonosporaceae	Thermomonospora	Thermomonospora umbrina:111806
tr	tr|A0A3D9SUJ1|A0A3D9SUJ1_9ACTN	Bacteria	Actinomycetota	Actinomycetes	Streptosporangiales	Thermomonosporaceae	Thermomonospora	Thermomonospora umbrina:111806
tr	tr|A0A3E0WVG8|A0A3E0WVG8_9GAMM	Bacteria	Pseudomonadota	Gammaproteobacteria	Chromatiales	Ectothiorhodospiraceae	Alkalilimnicola	Alkalilimnicola ehrlichii:351052
tr	tr|A0A3E0WVY1|A0A3E0WVY1_9GAMM	Bacteria	Pseudomonadota	Gammaproteobacteria	Chromatiales	Ectothiorhodospiraceae	Alkalilimnicola	Alkalilimnicola ehrlichii:351052
tr	tr|A0A3F2UZQ6|A0A3F2UZQ6_9GAMM	Bacteria	Pseudomonadota	Gammaproteobacteria	Pseudomonadales	Ketobacteraceae	Ketobacter	:2639109
tr	tr|A0A3F2V144|A0A3F2V144_9GAMM	Bacteria	Pseudomonadota	Gammaproteobacteria	Pseudomonadales	Ketobacteraceae	Ketobacter	Ketobacter sp.:2083498
tr	tr|A0A3N0EHU6|A0A3N0EHU6_9ACTN	Bacteria	Actinomycetota	Actinomycetes	Streptosporangiales	Nocardiopsaceae		Nocardiopsaceae bacterium YIM 96095:2487137
tr	tr|A0A3N1AXT1|A0A3N1AXT1_9ACTN	Bacteria	Actinomycetota	Actinomycetes	Micromonosporales	Micromonosporaceae		:28056
tr	tr|A0A3N1D7Y0|A0A3N1D7Y0_9ACTN	Bacteria	Actinomycetota	Actinomycetes	Streptosporangiales	Thermomonosporaceae	Actinocorallia	Actinocorallia herbida:58109
tr	tr|A0A3N4ARJ2|A0A3N4ARJ2_9PSED	Bacteria	Pseudomonadota	Gammaproteobacteria	Pseudomonadales	Pseudomonadaceae	Pseudomonas	:196821
tr	tr|A0A3N4ZHQ3|A0A3N4ZHQ3_9MICO	Bacteria	Actinomycetota	Actinomycetes	Micrococcales	Promicromonosporaceae	Myceligenerans	:253183
tr	tr|A0A3N6DXF4|A0A3N6DXF4_9ACTN	Bacteria	Actinomycetota	Actinomycetes	Kitasatosporales	Streptomycetaceae	Streptomyces	:1883
tr	tr|A0A3R8QS35|A0A3R8QS35_9PSEU	Bacteria	Actinomycetota	Actinomycetes	Pseudonocardiales	Pseudonocardiaceae	Saccharopolyspora	Saccharopolyspora rhizosphaerae:2492662
tr	tr|A0A3R8RUM9|A0A3R8RUM9_9ACTN	Bacteria	Actinomycetota	Actinomycetes	Kitasatosporales	Streptomycetaceae	Streptomyces	:1883
tr	tr|A0A3R9WEH4|A0A3R9WEH4_9ACTN	Bacteria	Actinomycetota	Actinomycetes	Kitasatosporales	Streptomycetaceae	Streptomyces	:1883
tr	tr|A0A3S8WNB7|A0A3S8WNB7_9ACTN	Bacteria	Actinomycetota	Actinomycetes				:1760
tr	tr|A0A3S9Z680|A0A3S9Z680_STRGD	Bacteria	Actinomycetota	Actinomycetes	Kitasatosporales	Streptomycetaceae	Streptomyces	:1883
tr	tr|A0A3T1B6A4|A0A3T1B6A4_9ACTN	Bacteria	Actinomycetota	Actinomycetes	Micromonosporales	Micromonosporaceae	Actinoplanes	Actinoplanes sp. OR16:946334
tr	tr|A0A420UZD9|A0A420UZD9_9ACTN	Bacteria	Actinomycetota	Actinomycetes	Kitasatosporales	Streptomycetaceae	Streptomyces	:1883
tr	tr|A0A426UIS2|A0A426UIS2_9ACTN	Bacteria	Actinomycetota	Actinomycetes	Kitasatosporales	Streptomycetaceae	Streptomyces	Streptomyces sp. RP5T:2490848
tr	tr|A0A426VCW9|A0A426VCW9_9BURK	Bacteria	Pseudomonadota	Betaproteobacteria	Burkholderiales		Aquabacterium	Aquabacterium soli:2493092
tr	tr|A0A429FYF4|A0A429FYF4_9ACTN	Bacteria	Actinomycetota	Actinomycetes	Streptosporangiales	Thermomonosporaceae	Actinomadura	:1988
tr	tr|A0A494UHL6|A0A494UHL6_9ACTN	Bacteria	Actinomycetota	Actinomycetes				:1760
tr	tr|A0A495X7G4|A0A495X7G4_9PSEU	Bacteria	Actinomycetota	Actinomycetes	Pseudonocardiales	Pseudonocardiaceae	Saccharothrix	Saccharothrix variisporea:543527
tr	tr|A0A495XMC3|A0A495XMC3_9PSEU	Bacteria	Actinomycetota	Actinomycetes	Pseudonocardiales	Pseudonocardiaceae	Saccharothrix	Saccharothrix variisporea:543527
tr	tr|A0A4P7IES6|A0A4P7IES6_9ACTN	Bacteria	Actinomycetota	Actinomycetes	Propionibacteriales	Nocardioidaceae	Nocardioides	Nocardioides seonyuensis:2518371
tr	tr|A0A4Q7L5W5|A0A4Q7L5W5_9PSEU	Bacteria	Actinomycetota	Actinomycetes	Pseudonocardiales	Pseudonocardiaceae	Herbihabitans	Herbihabitans rhizosphaerae:1872711
tr	tr|A0A4R4R0K0|A0A4R4R0K0_9ACTN	Bacteria	Actinomycetota	Actinomycetes	Streptosporangiales	Thermomonosporaceae	Actinomadura	:2626254
tr	tr|A0A4R4RGF6|A0A4R4RGF6_9ACTN	Bacteria	Actinomycetota	Actinomycetes	Streptosporangiales	Thermomonosporaceae	Actinomadura	:2626254
tr	tr|A0A4R5ARP1|A0A4R5ARP1_9ACTN	Bacteria	Actinomycetota	Actinomycetes	Streptosporangiales	Thermomonosporaceae	Actinomadura	Actinomadura darangshiensis:705336
tr	tr|A0A4R5GYI9|A0A4R5GYI9_9ALTE	Bacteria	Pseudomonadota	Gammaproteobacteria	Alteromonadales	Alteromonadaceae		Alteromonadaceae bacterium M269:2546219
tr	tr|A0A4R6UW92|A0A4R6UW92_9ACTN	Bacteria	Actinomycetota	Actinomycetes	Streptosporangiales	Nocardiopsaceae	Actinorugispora	Actinorugispora endophytica:1605990
tr	tr|A0A4R7W3H8|A0A4R7W3H8_9PSEU	Bacteria	Actinomycetota	Actinomycetes	Pseudonocardiales	Pseudonocardiaceae	Actinophytocola	Actinophytocola oryzae:502181
tr	tr|A0A4S2R7U0|A0A4S2R7U0_9ACTN	Bacteria	Actinomycetota	Actinomycetes	Kitasatosporales	Streptomycetaceae	Streptomyces	Streptomyces sp. RKND-216:2562581
tr	tr|A0A4S2UNN3|A0A4S2UNN3_9ACTN	Bacteria	Actinomycetota	Actinomycetes	Kitasatosporales	Streptomycetaceae	Streptomyces	:1883
tr	tr|A0A4S8QHN8|A0A4S8QHN8_9ACTN	Bacteria	Actinomycetota	Actinomycetes	Glycomycetales	Glycomycetaceae	Glycomyces	Glycomyces buryatensis:2570927
tr	tr|A0A4U2YRG8|A0A4U2YRG8_9ACTN	Bacteria	Actinomycetota	Actinomycetes	Propionibacteriales	Nocardioidaceae	Nocardioides	Nocardioides jishulii:2575440
tr	tr|A0A4U6N3Z6|A0A4U6N3Z6_9MICC	Bacteria	Actinomycetota	Actinomycetes	Micrococcales	Micrococcaceae	Arthrobacter	Arthrobacter sp. NamB2:2576035
tr	tr|A0A4V0ZKB9|A0A4V0ZKB9_9ACTN	Bacteria	Actinomycetota	Actinomycetes	Streptosporangiales	Nocardiopsaceae	Streptomonospora	Streptomonospora litoralis:2498135
tr	tr|A0A4Y3REC0|A0A4Y3REC0_9ACTN	Bacteria	Actinomycetota	Actinomycetes	Kitasatosporales	Streptomycetaceae	Streptomyces	:1883
tr	tr|A0A505DQP5|A0A505DQP5_9ACTN	Bacteria	Actinomycetota	Actinomycetes	Kitasatosporales	Streptomycetaceae	Streptomyces	:1883
tr	tr|A0A514JZP5|A0A514JZP5_9ACTN	Bacteria	Actinomycetota	Actinomycetes				:1760
tr	tr|A0A542DNC0|A0A542DNC0_AMYCI	Bacteria	Actinomycetota	Actinomycetes	Pseudonocardiales	Pseudonocardiaceae	Amycolatopsis	:1813
tr	tr|A0A542UZY5|A0A542UZY5_9CELL	Bacteria	Actinomycetota	Actinomycetes	Micrococcales	Cellulomonadaceae	Cellulomonas	:1707
tr	tr|A0A543FN38|A0A543FN38_9PSEU	Bacteria	Actinomycetota	Actinomycetes	Pseudonocardiales	Pseudonocardiaceae	Pseudonocardia	Pseudonocardia cypriaca:882449
tr	tr|A0A543IKT7|A0A543IKT7_9ACTN	Bacteria	Actinomycetota	Actinomycetes	Streptosporangiales	Thermomonosporaceae	Actinomadura	Actinomadura hallensis:337895
tr	tr|A0A543NNU7|A0A543NNU7_9ACTN	Bacteria	Actinomycetota	Actinomycetes	Streptosporangiales	Nocardiopsaceae	Haloactinospora	Haloactinospora alba:405555
tr	tr|A0A550HNW9|A0A550HNW9_9ACTN	Bacteria	Actinomycetota	Actinomycetes	Kitasatosporales	Streptomycetaceae	Streptomyces	:1883
tr	tr|A0A563EGW9|A0A563EGW9_9PSEU	Bacteria	Actinomycetota	Actinomycetes	Pseudonocardiales	Pseudonocardiaceae	Lentzea	Lentzea tibetensis:2591470
tr	tr|A0A5B0AIQ4|A0A5B0AIQ4_9ACTN	Bacteria	Actinomycetota	Actinomycetes	Kitasatosporales	Streptomycetaceae	Streptomyces	:1883
tr	tr|A0A5C4J1R7|A0A5C4J1R7_9ACTN	Bacteria	Actinomycetota	Actinomycetes	Streptosporangiales	Thermomonosporaceae	Actinomadura	Actinomadura soli:2508997
tr	tr|A0A5C4X841|A0A5C4X841_9ACTN	Bacteria	Actinomycetota	Actinomycetes	Kitasatosporales	Streptomycetaceae	Streptomyces	Streptomyces sp. NP160:2586637
tr	tr|A0A5J6F357|A0A5J6F357_STRGJ	Bacteria	Actinomycetota	Actinomycetes	Kitasatosporales	Streptomycetaceae	Streptomyces	:1883
tr	tr|A0A5J6FPI7|A0A5J6FPI7_9ACTN	Bacteria	Actinomycetota	Actinomycetes	Kitasatosporales	Streptomycetaceae	Streptomyces	:1883
tr	tr|A0A5J6HD31|A0A5J6HD31_STRAD	Bacteria	Actinomycetota	Actinomycetes	Kitasatosporales	Streptomycetaceae	Streptomyces	:1883
tr	tr|A0A5M3W626|A0A5M3W626_9ACTN	Bacteria	Actinomycetota	Actinomycetes	Streptosporangiales	Streptosporangiaceae	Acrocarpospora	Acrocarpospora corrugata:35763
tr	tr|A0A5P9PSA9|A0A5P9PSA9_9PSEU	Bacteria	Actinomycetota	Actinomycetes	Pseudonocardiales	Pseudonocardiaceae	Amycolatopsis	:1813
tr	tr|A0A5Q0H107|A0A5Q0H107_SACSY	Bacteria	Actinomycetota	Actinomycetes	Pseudonocardiales	Pseudonocardiaceae	Saccharothrix	Saccharothrix syringae:103733
tr	tr|A0A5Q2RDB8|A0A5Q2RDB8_9ACTN	Bacteria	Actinomycetota	Acidimicrobiia	Acidimicrobiales	Iamiaceae	Actinomarinicola	Actinomarinicola tropica:2789776
tr	tr|A0A5Q4SCA5|A0A5Q4SCA5_9ACTN	Bacteria	Actinomycetota	Actinomycetes	Kitasatosporales	Streptomycetaceae	Streptomyces	:1883
tr	tr|A0A5Q4SCB5|A0A5Q4SCB5_9ACTN	Bacteria	Actinomycetota	Actinomycetes	Kitasatosporales	Streptomycetaceae	Streptomyces	:1883
tr	tr|A0A652JUL5|A0A652JUL5_9ACTN	Bacteria	Actinomycetota	Actinomycetes	Kitasatosporales	Streptomycetaceae	Streptomyces	:1883
tr	tr|A0A652L820|A0A652L820_9ACTN	Bacteria	Actinomycetota	Actinomycetes	Kitasatosporales	Streptomycetaceae	Streptomyces	:1883
tr	tr|A0A6B2DZM8|A0A6B2DZM8_9PSEU	Bacteria	Actinomycetota	Actinomycetes	Pseudonocardiales	Pseudonocardiaceae	Amycolatopsis	:1813
tr	tr|A0A6B2E1Y6|A0A6B2E1Y6_9PSEU	Bacteria	Actinomycetota	Actinomycetes	Pseudonocardiales	Pseudonocardiaceae	Amycolatopsis	:1813
tr	tr|A0A6B2SDS5|A0A6B2SDS5_9ACTN	Bacteria	Actinomycetota	Actinomycetes	Kitasatosporales	Streptomycetaceae	Streptomyces	Streptomyces beijiangensis:163361
tr	tr|A0A6B3AWR3|A0A6B3AWR3_9ACTN	Bacteria	Actinomycetota	Actinomycetes	Kitasatosporales	Streptomycetaceae	Streptomyces	:2593676
tr	tr|A0A6C0PZH1|A0A6C0PZH1_9ACTN	Bacteria	Actinomycetota	Actinomycetes	Kitasatosporales	Streptomycetaceae	Streptomyces	:1883
tr	tr|A0A6C0TNF1|A0A6C0TNF1_9PSED	Bacteria	Pseudomonadota	Gammaproteobacteria	Pseudomonadales	Pseudomonadaceae	Pseudomonas	:286
tr	tr|A0A6C0TSM8|A0A6C0TSM8_9PSED	Bacteria	Pseudomonadota	Gammaproteobacteria	Pseudomonadales	Pseudomonadaceae	Pseudomonas	:286
tr	tr|A0A6G2B826|A0A6G2B826_9ACTN	Bacteria	Actinomycetota	Actinomycetes	Kitasatosporales	Streptomycetaceae	Streptomyces	Streptomyces taklimakanensis:2569853
tr	tr|A0A6G3SD45|A0A6G3SD45_9ACTN	Bacteria	Actinomycetota	Actinomycetes	Kitasatosporales	Streptomycetaceae	Streptomyces	:1883
tr	tr|A0A6G4TRG5|A0A6G4TRG5_9ACTN	Bacteria	Actinomycetota	Actinomycetes	Kitasatosporales	Streptomycetaceae	Streptomyces	Streptomyces coryli:1128680
tr	tr|A0A6G4TY51|A0A6G4TY51_9ACTN	Bacteria	Actinomycetota	Actinomycetes	Kitasatosporales	Streptomycetaceae	Streptomyces	Streptomyces coryli:1128680
tr	tr|A0A6G4VF84|A0A6G4VF84_9ACTN	Bacteria	Actinomycetota	Actinomycetes	Kitasatosporales	Streptomycetaceae	Streptomyces	:1883
tr	tr|A0A6G9F7P9|A0A6G9F7P9_9ACTN	Bacteria	Actinomycetota	Actinomycetes	Kitasatosporales	Streptomycetaceae	Streptomyces	:1883
tr	tr|A0A6G9GSI1|A0A6G9GSI1_9ACTN	Bacteria	Actinomycetota	Actinomycetes	Kitasatosporales	Streptomycetaceae	Streptomyces	:1883
tr	tr|A0A6H0CF96|A0A6H0CF96_9ACTN	Bacteria	Actinomycetota	Actinomycetes	Kitasatosporales	Streptomycetaceae	Streptomyces	Streptomyces sp. NRRL S-31:1463898
tr	tr|A0A6H9YZG5|A0A6H9YZG5_9ACTN	Bacteria	Actinomycetota	Actinomycetes	Streptosporangiales	Thermomonosporaceae	Actinomadura	Actinomadura rudentiformis:359158
tr	tr|A0A6I4MS17|A0A6I4MS17_9ACTN	Bacteria	Actinomycetota	Actinomycetes	Kitasatosporales	Streptomycetaceae	Streptomyces	:1883
tr	tr|A0A6L7ENG4|A0A6L7ENG4_9ACTN	Bacteria	Actinomycetota	Actinomycetes	Propionibacteriales	Nocardioidaceae	Nocardioides	Nocardioides flavescens:2691959
tr	tr|A0A6V8KG48|A0A6V8KG48_9ACTN	Bacteria	Actinomycetota	Actinomycetes	Micromonosporales	Micromonosporaceae	Phytohabitans	Phytohabitans houttuyneae:1076126
tr	tr|A0A6V8KGA6|A0A6V8KGA6_9ACTN	Bacteria	Actinomycetota	Actinomycetes	Micromonosporales	Micromonosporaceae	Phytohabitans	Phytohabitans houttuyneae:1076126
tr	tr|A0A7D3VX47|A0A7D3VX47_9ACTN	Bacteria	Actinomycetota	Actinomycetes	Streptosporangiales	Thermomonosporaceae	Actinomadura	:1988
tr	tr|A0A7G1NXX2|A0A7G1NXX2_9ACTN	Bacteria	Actinomycetota	Actinomycetes	Kitasatosporales	Streptomycetaceae	Streptomyces	Streptomyces aurantiacus:47760
tr	tr|A0A7G7BRI9|A0A7G7BRI9_9ACTN	Bacteria	Actinomycetota	Actinomycetes	Kitasatosporales	Streptomycetaceae	Streptomyces	:1883
tr	tr|A0A7H0I2J4|A0A7H0I2J4_9ACTN	Bacteria	Actinomycetota	Actinomycetes	Kitasatosporales	Streptomycetaceae	Streptomyces	:1883
tr	tr|A0A7H0I4J5|A0A7H0I4J5_9ACTN	Bacteria	Actinomycetota	Actinomycetes	Kitasatosporales	Streptomycetaceae	Streptomyces	Streptomyces genisteinicus:2768068
tr	tr|A0A7H8MKR5|A0A7H8MKR5_STRMI	Bacteria	Actinomycetota	Actinomycetes	Kitasatosporales	Streptomycetaceae	Streptomyces	:1883
tr	tr|A0A7J0C1X6|A0A7J0C1X6_9ACTN	Bacteria	Actinomycetota	Actinomycetes	Kitasatosporales	Streptomycetaceae	Streptomyces	:1883
tr	tr|A0A7K0C0L9|A0A7K0C0L9_9ACTN	Bacteria	Actinomycetota	Actinomycetes	Streptosporangiales	Thermomonosporaceae	Actinomadura	Actinomadura macrotermitis:2585200
tr	tr|A0A7K1L1I6|A0A7K1L1I6_9ACTN	Bacteria	Actinomycetota	Actinomycetes	Streptosporangiales	Thermomonosporaceae	Actinomadura	Actinomadura litoris:2678616
tr	tr|A0A7K2ZS51|A0A7K2ZS51_9ACTN	Bacteria	Actinomycetota	Actinomycetes	Kitasatosporales	Streptomycetaceae	Streptomyces	:1883
tr	tr|A0A7K3A3U7|A0A7K3A3U7_9ACTN	Bacteria	Actinomycetota	Actinomycetes	Kitasatosporales	Streptomycetaceae	Streptomyces	:1883
tr	tr|A0A7K3GFK5|A0A7K3GFK5_9ACTN	Bacteria	Actinomycetota	Actinomycetes	Kitasatosporales	Streptomycetaceae	Streptomyces	:1883
tr	tr|A0A7L4YA29|A0A7L4YA29_9ACTN	Bacteria	Actinomycetota	Actinomycetes	Kitasatosporales	Streptomycetaceae	Streptomyces	:1883
tr	tr|A0A7L4YB18|A0A7L4YB18_9ACTN	Bacteria	Actinomycetota	Actinomycetes	Kitasatosporales	Streptomycetaceae	Streptomyces	:1883
tr	tr|A0A7M2T980|A0A7M2T980_STRCW	Bacteria	Actinomycetota	Actinomycetes	Kitasatosporales	Streptomycetaceae	Streptomyces	Streptomyces chromofuscus:42881
tr	tr|A0A7V7GWJ4|A0A7V7GWJ4_9GAMM	Bacteria	Pseudomonadota	Gammaproteobacteria	Pseudomonadales	Pseudomonadaceae	Halopseudomonas	Halopseudomonas laoshanensis:2268758
tr	tr|A0A7V8QGX6|A0A7V8QGX6_9GAMM	Bacteria	Pseudomonadota	Gammaproteobacteria	Chromatiales	Ectothiorhodospiraceae		Ectothiorhodospiraceae bacterium WFHF3C12:1914406
tr	tr|A0A7W0HRK2|A0A7W0HRK2_9ACTN	Bacteria	Actinomycetota	Actinomycetes	Streptosporangiales	Streptosporangiaceae	Nonomuraea	Nonomuraea soli:1032476
tr	tr|A0A7W3MTQ6|A0A7W3MTQ6_9ACTN	Bacteria	Actinomycetota	Actinomycetes	Streptosporangiales	Thermomonosporaceae	Thermomonospora	:2019
tr	tr|A0A7W7CZZ8|A0A7W7CZZ8_9ACTN	Bacteria	Actinomycetota	Actinomycetes	Micromonosporales	Micromonosporaceae	Actinoplanes	Actinoplanes abujensis:882441
tr	tr|A0A7W7M829|A0A7W7M829_9ACTN	Bacteria	Actinomycetota	Actinomycetes	Micromonosporales	Micromonosporaceae	Actinoplanes	:1865
tr	tr|A0A7W7Q980|A0A7W7Q980_9PSEU	Bacteria	Actinomycetota	Actinomycetes	Pseudonocardiales	Pseudonocardiaceae	Actinophytocola	Actinophytocola algeriensis:1768010
tr	tr|A0A7W7RJC2|A0A7W7RJC2_9ACTN	Bacteria	Actinomycetota	Actinomycetes	Streptosporangiales	Nocardiopsaceae	Lipingzhangella	Lipingzhangella halophila:1783352
tr	tr|A0A7W9HGC5|A0A7W9HGC5_9PSEU	Bacteria	Actinomycetota	Actinomycetes	Pseudonocardiales	Pseudonocardiaceae	Saccharothrix	:2071
tr	tr|A0A7W9IC21|A0A7W9IC21_9ACTN	Bacteria	Actinomycetota	Actinomycetes	Streptosporangiales	Streptosporangiaceae	Streptosporangium	Streptosporangium becharense:1816182
tr	tr|A0A7W9KF39|A0A7W9KF39_9PSEU	Bacteria	Actinomycetota	Actinomycetes	Pseudonocardiales	Pseudonocardiaceae	Kutzneria	Kutzneria kofuensis:103725
tr	tr|A0A7W9KQH4|A0A7W9KQH4_9PSEU	Bacteria	Actinomycetota	Actinomycetes	Pseudonocardiales	Pseudonocardiaceae	Kutzneria	Kutzneria kofuensis:103725
tr	tr|A0A7W9NN03|A0A7W9NN03_9PSEU	Bacteria	Actinomycetota	Actinomycetes	Pseudonocardiales	Pseudonocardiaceae	Kutzneria	:43356
tr	tr|A0A7X0HJW3|A0A7X0HJW3_9ACTN	Bacteria	Actinomycetota	Actinomycetes	Kitasatosporales	Streptomycetaceae	Streptomyces	Streptomyces candidus:67283
tr	tr|A0A7X0L0G3|A0A7X0L0G3_9ACTN	Bacteria	Actinomycetota	Actinomycetes	Streptosporangiales	Thermomonosporaceae	Actinomadura	:1988
tr	tr|A0A7X1LRI3|A0A7X1LRI3_9ACTN	Bacteria	Actinomycetota	Actinomycetes	Kitasatosporales	Streptomycetaceae	Streptomyces	Streptomyces mexicanus:178566
tr	tr|A0A7Y0BBZ7|A0A7Y0BBZ7_9ACTN	Bacteria	Actinomycetota	Actinomycetes	Kitasatosporales	Streptomycetaceae	Streptomyces	:1883
tr	tr|A0A7Y9ATY0|A0A7Y9ATY0_9ACTN	Bacteria	Actinomycetota	Actinomycetes	Kineosporiales	Kineosporiaceae	Kineococcus	:33981
tr	tr|A0A7Z0Q2N9|A0A7Z0Q2N9_9ACTN	Bacteria	Actinomycetota	Actinomycetes	Kitasatosporales	Streptomycetaceae	Streptomyces	:1883
tr	tr|A0A840WFK4|A0A840WFK4_9ACTN	Bacteria	Actinomycetota	Actinomycetes	Streptosporangiales	Nocardiopsaceae	Nocardiopsis	:2013
tr	tr|A0A841DCU0|A0A841DCU0_PLAVE	Bacteria	Actinomycetota	Actinomycetes	Streptosporangiales	Streptosporangiaceae	Planomonospora	Planomonospora venezuelensis:1999
tr	tr|A0A841IUE8|A0A841IUE8_9ACTN	Bacteria	Actinomycetota	Actinomycetes	Streptosporangiales	Nocardiopsaceae	Nocardiopsis	Nocardiopsis algeriensis:1478215
tr	tr|A0A846ZBK9|A0A846ZBK9_9ACTN	Bacteria	Actinomycetota	Actinomycetes	Streptosporangiales	Thermomonosporaceae	Actinomadura	:1988
tr	tr|A0A846ZDK3|A0A846ZDK3_9ACTN	Bacteria	Actinomycetota	Actinomycetes	Streptosporangiales	Thermomonosporaceae	Actinomadura	:1988
tr	tr|A0A850JDB0|A0A850JDB0_9ACTN	Bacteria	Actinomycetota	Actinomycetes	Streptosporangiales	Thermomonosporaceae	Actinomadura	:1988
tr	tr|A0A852TYE9|A0A852TYE9_9ACTN	Bacteria	Actinomycetota	Actinomycetes	Streptosporangiales	Nocardiopsaceae	Spinactinospora	Spinactinospora alkalitolerans:687207
tr	tr|A0A853BQM0|A0A853BQM0_9ACTN	Bacteria	Actinomycetota	Actinomycetes	Streptosporangiales	Nocardiopsaceae	Streptomonospora	:104204
tr	tr|A0A895YHF9|A0A895YHF9_9ACTN	Bacteria	Actinomycetota	Actinomycetes	Micromonosporales	Micromonosporaceae	Natronosporangium	Natronosporangium hydrolyticum:2811111
tr	tr|A0A8H9GGN2|A0A8H9GGN2_9MICO	Bacteria	Actinomycetota	Actinomycetes	Micrococcales	Promicromonosporaceae	Promicromonospora	Promicromonospora citrea:43677
tr	tr|A0A8H9GVK2|A0A8H9GVK2_9ACTN	Bacteria	Actinomycetota	Actinomycetes	Streptosporangiales	Streptosporangiaceae	Microbispora	:2005
tr	tr|A0A8J3S661|A0A8J3S661_PLARO	Bacteria	Actinomycetota	Actinomycetes	Streptosporangiales	Streptosporangiaceae	Planobispora	:29298
tr	tr|A0A8J3W5P3|A0A8J3W5P3_9ACTN	Bacteria	Actinomycetota	Actinomycetes	Streptosporangiales	Streptosporangiaceae	Planobispora	:29298
tr	tr|A0A8J4DNU2|A0A8J4DNU2_9ACTN	Bacteria	Actinomycetota	Actinomycetes	Micromonosporales	Micromonosporaceae	Virgisporangium	Virgisporangium aliadipatigenens:741659
tr	tr|A0A8T4HPQ3|A0A8T4HPQ3_9ACTN	Bacteria	Actinomycetota	Actinomycetes	Kitasatosporales	Streptomycetaceae	Streptomyces	:1883
tr	tr|A0A917PAW8|A0A917PAW8_9ACTN	Bacteria	Actinomycetota	Actinomycetes	Kitasatosporales	Streptomycetaceae	Streptomyces	Streptomyces lacrimifluminis:1500077
tr	tr|A0A917QNG0|A0A917QNG0_9ACTN	Bacteria	Actinomycetota	Actinomycetes	Kitasatosporales	Streptomycetaceae	Streptomyces	:1883
tr	tr|A0A918BAT3|A0A918BAT3_9ACTN	Bacteria	Actinomycetota	Actinomycetes	Kitasatosporales	Streptomycetaceae	Streptomyces	Streptomyces ruber:83378
tr	tr|A0A918BIT7|A0A918BIT7_9ACTN	Bacteria	Actinomycetota	Actinomycetes				:1760
tr	tr|A0A918EI19|A0A918EI19_9ACTN	Bacteria	Actinomycetota	Actinomycetes	Kitasatosporales	Streptomycetaceae	Streptomyces	:1883
tr	tr|A0A918GHB6|A0A918GHB6_9PSEU	Bacteria	Actinomycetota	Actinomycetes	Pseudonocardiales	Pseudonocardiaceae	Actinokineospora	Actinokineospora fastidiosa:1816
tr	tr|A0A918GUS1|A0A918GUS1_9ACTN	Bacteria	Actinomycetota	Actinomycetes	Kitasatosporales	Streptomycetaceae	Streptomyces	:1883
tr	tr|A0A918HTB7|A0A918HTB7_9ACTN	Bacteria	Actinomycetota	Actinomycetes	Kitasatosporales	Streptomycetaceae	Streptomyces	Streptomyces lavendofoliae:67314
tr	tr|A0A918HYU7|A0A918HYU7_9ACTN	Bacteria	Actinomycetota	Actinomycetes	Kitasatosporales	Streptomycetaceae	Streptomyces	:1883
tr	tr|A0A918NNK1|A0A918NNK1_9ACTN	Bacteria	Actinomycetota	Actinomycetes	Kitasatosporales	Streptomycetaceae	Streptomyces	:1883
tr	tr|A0A918NRA6|A0A918NRA6_9ACTN	Bacteria	Actinomycetota	Actinomycetes	Kitasatosporales	Streptomycetaceae	Streptomyces	Streptomyces minutiscleroticus:68238
tr	tr|A0A918UFC6|A0A918UFC6_9ACTN	Bacteria	Actinomycetota	Actinomycetes	Kitasatosporales	Streptomycetaceae	Streptomyces	Streptomyces poonensis:68255
tr	tr|A0A918XC99|A0A918XC99_9ACTN	Bacteria	Actinomycetota	Actinomycetes	Streptosporangiales	Nocardiopsaceae	Nocardiopsis	:2013
tr	tr|A0A918ZP76|A0A918ZP76_9ACTN	Bacteria	Actinomycetota	Actinomycetes	Kitasatosporales	Streptomycetaceae	Streptomyces	Streptomyces longispororuber:68230
tr	tr|A0A919BTI0|A0A919BTI0_STRFL	Bacteria	Actinomycetota	Actinomycetes	Kitasatosporales	Streptomycetaceae	Streptomyces	:1883
tr	tr|A0A919E1F9|A0A919E1F9_9ACTN	Bacteria	Actinomycetota	Actinomycetes	Kitasatosporales	Streptomycetaceae	Streptomyces	:1883
tr	tr|A0A919GXP8|A0A919GXP8_9ACTN	Bacteria	Actinomycetota	Actinomycetes	Kitasatosporales	Streptomycetaceae	Streptomyces	:1883
tr	tr|A0A919NFJ0|A0A919NFJ0_9ACTN	Bacteria	Actinomycetota	Actinomycetes	Micromonosporales	Micromonosporaceae	Actinoplanes	:1865
tr	tr|A0A919NVN0|A0A919NVN0_9ACTN	Bacteria	Actinomycetota	Actinomycetes	Micromonosporales	Micromonosporaceae	Actinoplanes	:1865
tr	tr|A0A919QNZ0|A0A919QNZ0_9ACTN	Bacteria	Actinomycetota	Actinomycetes	Streptosporangiales	Streptosporangiaceae	Microbispora	Microbispora rosea:58117
tr	tr|A0A919S3I3|A0A919S3I3_9ACTN	Bacteria	Actinomycetota	Actinomycetes	Micromonosporales	Micromonosporaceae	Actinoplanes	:1865
tr	tr|A0A919TTZ5|A0A919TTZ5_9ACTN	Bacteria	Actinomycetota	Actinomycetes	Micromonosporales	Micromonosporaceae	Actinoplanes	:1865
tr	tr|A0A919UR82|A0A919UR82_9ACTN	Bacteria	Actinomycetota	Actinomycetes	Streptosporangiales	Streptosporangiaceae	Acrocarpospora	Acrocarpospora phusangensis:1070424
tr	tr|A0A926QSU2|A0A926QSU2_9ACTN	Bacteria	Actinomycetota	Actinomycetes	Kitasatosporales	Streptomycetaceae	Streptomyces	:1883
tr	tr|A0A926QXT1|A0A926QXT1_9ACTN	Bacteria	Actinomycetota	Actinomycetes	Kitasatosporales	Streptomycetaceae	Streptomyces	:2593676
tr	tr|A0A927EZ13|A0A927EZ13_9ACTN	Bacteria	Actinomycetota	Actinomycetes	Kitasatosporales	Streptomycetaceae	Streptomyces	Streptomyces chumphonensis:1214925
tr	tr|A0A931C4W7|A0A931C4W7_9ACTN	Bacteria	Actinomycetota	Actinomycetes	Micromonosporales	Micromonosporaceae	Actinoplanes	Actinoplanes aureus:2792083
tr	tr|A0A931C6E6|A0A931C6E6_9ACTN	Bacteria	Actinomycetota	Actinomycetes	Micromonosporales	Micromonosporaceae	Actinoplanes	Actinoplanes aureus:2792083
tr	tr|A0A931GV53|A0A931GV53_9ACTN	Bacteria	Actinomycetota	Actinomycetes	Streptosporangiales	Thermomonosporaceae	Actinomadura	Actinomadura viridis:58110
tr	tr|A0A936ZWQ1|A0A936ZWQ1_9BURK	Bacteria	Pseudomonadota	Betaproteobacteria	Burkholderiales	Sphaerotilaceae	Piscinibacter	Piscinibacter sp. HJYY11:2801333
tr	tr|A0A936ZYV2|A0A936ZYV2_9BURK	Bacteria	Pseudomonadota	Betaproteobacteria	Burkholderiales	Sphaerotilaceae	Piscinibacter	Piscinibacter sp. HJYY11:2801333
tr	tr|A0A936ZZD2|A0A936ZZD2_9BURK	Bacteria	Pseudomonadota	Betaproteobacteria	Burkholderiales	Sphaerotilaceae	Piscinibacter	Piscinibacter sp. HJYY11:2801333
tr	tr|A0A937A254|A0A937A254_9BURK	Bacteria	Pseudomonadota	Betaproteobacteria	Burkholderiales	Sphaerotilaceae	Piscinibacter	Piscinibacter sp. HJYY11:2801333
tr	tr|A0A937DDS9|A0A937DDS9_9BURK	Bacteria	Pseudomonadota	Betaproteobacteria	Burkholderiales	Sphaerotilaceae	Piscinibacter	Piscinibacter sp. HJYY11:2801333
tr	tr|A0A939JHY5|A0A939JHY5_9ACTN	Bacteria	Actinomycetota	Actinomycetes	Kitasatosporales	Streptomycetaceae	Streptomyces	Streptomyces beijiangensis:163361
tr	tr|A0A939PKG5|A0A939PKG5_9ACTN	Bacteria	Actinomycetota	Actinomycetes	Streptosporangiales	Thermomonosporaceae	Actinomadura	Actinomadura barringtoniae:1427535
tr	tr|A0A939TAR4|A0A939TAR4_9ACTN	Bacteria	Actinomycetota	Actinomycetes	Streptosporangiales	Thermomonosporaceae	Actinomadura	Actinomadura barringtoniae:1427535
tr	tr|A0A941BJA2|A0A941BJA2_9ACTN	Bacteria	Actinomycetota	Actinomycetes	Kitasatosporales	Streptomycetaceae	Streptomyces	Streptomyces sp. B93:2824875
tr	tr|A0A944FRZ9|A0A944FRZ9_9ACTN	Bacteria	Actinomycetota	Actinomycetes	Kitasatosporales	Streptomycetaceae	Streptomyces	Streptomyces sp. ISL-12:2819177
tr	tr|A0A944JB41|A0A944JB41_9ACTN	Bacteria	Actinomycetota	Actinomycetes	Kitasatosporales	Streptomycetaceae	Streptomyces	:1883
tr	tr|A0A944K9Y2|A0A944K9Y2_9ACTN	Bacteria	Actinomycetota	Actinomycetes	Kitasatosporales	Streptomycetaceae	Streptomyces	:1883
tr	tr|A0A973P4J7|A0A973P4J7_9ACTN	Bacteria	Actinomycetota	Actinomycetes	Catenulisporales	Catenulisporaceae	Catenulispora	Catenulispora sp.:1962977
tr	tr|A0A975LD17|A0A975LD17_9ACTN	Bacteria	Actinomycetota	Actinomycetes	Streptosporangiales	Nocardiopsaceae	Nocardiopsis	:2013
tr	tr|A0A9W4GY41|A0A9W4GY41_9ACTN	Bacteria	Actinomycetota	Actinomycetes	Kitasatosporales	Streptomycetaceae	Actinacidiphila	Actinacidiphila bryophytorum:1436133
tr	tr|A0A9X1NFA2|A0A9X1NFA2_9ACTN	Bacteria	Actinomycetota	Actinomycetes	Kineosporiales	Kineosporiaceae	Kineosporia	Kineosporia babensis:499548
tr	tr|A0AA42NPA1|A0AA42NPA1_9PSED	Bacteria	Pseudomonadota	Gammaproteobacteria	Pseudomonadales	Pseudomonadaceae	Pseudomonas	:286
tr	tr|A0AA97LXT2|A0AA97LXT2_9ACTN	Bacteria	Actinomycetota	Actinomycetes	Streptosporangiales	Nocardiopsaceae	Actinorugispora	Actinorugispora endophytica:1605990
tr	tr|A0AA97M4A3|A0AA97M4A3_9ACTN	Bacteria	Actinomycetota	Actinomycetes	Streptosporangiales	Nocardiopsaceae	Thermobifida	Thermobifida alba:53522
tr	tr|A6WEQ4|A6WEQ4_KINRD	Bacteria	Actinomycetota	Actinomycetes	Kineosporiales	Kineosporiaceae	Kineococcus	Kineococcus radiotolerans:131568
tr	tr|C6WFI2|C6WFI2_ACTMD	Bacteria	Actinomycetota	Actinomycetes	Pseudonocardiales	Pseudonocardiaceae	Actinosynnema	:40566
tr	tr|C7Q335|C7Q335_CATAD	Bacteria	Actinomycetota	Actinomycetes	Catenulisporales	Catenulisporaceae	Catenulispora	Catenulispora acidiphila:479433
tr	tr|D1A2H1|D1A2H1_THECD	Bacteria	Actinomycetota	Actinomycetes	Streptosporangiales	Thermomonosporaceae	Thermomonospora	:2019
tr	tr|D1A646|D1A646_THECD	Bacteria	Actinomycetota	Actinomycetes	Streptosporangiales	Thermomonosporaceae	Thermomonospora	:2019
tr	tr|D1A9G5|D1A9G5_THECD	Bacteria	Actinomycetota	Actinomycetes	Streptosporangiales	Thermomonosporaceae	Thermomonospora	:2019
tr	tr|D2BFB4|D2BFB4_STRRD	Bacteria	Actinomycetota	Actinomycetes	Streptosporangiales	Streptosporangiaceae	Streptosporangium	:2000
tr	tr|D2Q2R5|D2Q2R5_KRIFD	Bacteria	Actinomycetota	Actinomycetes	Propionibacteriales	Kribbellaceae	Kribbella	:182639
tr	tr|D6X906|D6X906_STRE2	Bacteria	Actinomycetota	Actinomycetes	Kitasatosporales	Streptomycetaceae	Streptomyces	:1883
tr	tr|D7AYZ5|D7AYZ5_NOCDD	Bacteria	Actinomycetota	Actinomycetes	Streptosporangiales	Nocardiopsaceae	Nocardiopsis	:2013
tr	tr|E8U721|E8U721_DEIML	Bacteria	Deinococcota	Deinococci	Deinococcales	Deinococcaceae	Deinococcus	:1298
tr	tr|F2R4L0|F2R4L0_STRVP	Bacteria	Actinomycetota	Actinomycetes	Kitasatosporales	Streptomycetaceae	Streptomyces	:1883
tr	tr|G2NBK9|G2NBK9_STREK	Bacteria	Actinomycetota	Actinomycetes	Kitasatosporales	Streptomycetaceae	Streptomyces	:1883
tr	tr|K4QY74|K4QY74_STRDJ	Bacteria	Actinomycetota	Actinomycetes	Kitasatosporales	Streptomycetaceae	Streptomyces	:1883
tr	tr|M3CVD6|M3CVD6_9ACTN	Bacteria	Actinomycetota	Actinomycetes	Kitasatosporales	Streptomycetaceae	Streptomyces	:1883
tr	tr|Q9L2J6|Q9L2J6_STRCO	Bacteria	Actinomycetota	Actinomycetes	Kitasatosporales	Streptomycetaceae	Streptomyces	:1883
tr	tr|R4SSL1|R4SSL1_9PSEU	Bacteria	Actinomycetota	Actinomycetes	Pseudonocardiales	Pseudonocardiaceae	Amycolatopsis	:1813
tr	tr|R4YKL9|R4YKL9_OLEAN	Bacteria	Pseudomonadota	Gammaproteobacteria	Oceanospirillales	Oceanospirillaceae	Oleispira	Oleispira antarctica:698738
tr	tr|U5W864|U5W864_9ACTN	Bacteria	Actinomycetota	Actinomycetes	Micromonosporales	Micromonosporaceae	Actinoplanes	:1865
tr	tr|W7J233|W7J233_9PSEU	Bacteria	Actinomycetota	Actinomycetes	Pseudonocardiales	Pseudonocardiaceae	Actinokineospora	:39845
tr	tr|W7J4Y7|W7J4Y7_9PSEU	Bacteria	Actinomycetota	Actinomycetes	Pseudonocardiales	Pseudonocardiaceae	Actinokineospora	:39845
tr	tr|W7J542|W7J542_9PSEU	Bacteria	Actinomycetota	Actinomycetes	Pseudonocardiales	Pseudonocardiaceae	Actinokineospora	:39845
tr	tr|W7S7Q7|W7S7Q7_KUTS7	Bacteria	Actinomycetota	Actinomycetes	Pseudonocardiales	Pseudonocardiaceae	Kutzneria	Kutzneria sp. 744:345341
tr	tr|W7SR30|W7SR30_KUTS7	Bacteria	Actinomycetota	Actinomycetes	Pseudonocardiales	Pseudonocardiaceae	Kutzneria	Kutzneria sp. 744:345341
tr	tr|W7SRS2|W7SRS2_KUTS7	Bacteria	Actinomycetota	Actinomycetes	Pseudonocardiales	Pseudonocardiaceae	Kutzneria	Kutzneria sp. 744:345341
tr	tr|Z9JW77|Z9JW77_9MICO	Bacteria	Actinomycetota	Actinomycetes	Micrococcales	Dermabacteraceae	Brachybacterium	Brachybacterium phenoliresistens:396014
